# Supplementary material for: Novel Insights Into Genetic Responses for Waterlogging Stress in Two Local Wheat Cultivars in Yangtze River Basin
Source: Front Genet. 2021 May 31;12:681680. doi: 10.3389/fgene.2021.681680 (PMC8201782; doi:10.3389/fgene.2021.681680)
Supplement: Supplementary Table 1 — Summary of the reads produced by PacBio sequencing. [file Table_1.XLSX]

## Sheet: Sheet1
Novel insights into genetic responses for waterlogging stress in two local wheat cultivars in Yangtze River basin Mingmei Wei#, Xiu Li#, Rui Yang, Liulong Li, Zhuangzhi Wang, Xiaoyan Wang*, Aihua Sha* Agricultural College, Yangtze University, Jingzhou 434025, China
Table S1. Summary of the reads produced by PacBio sequencing
CCS Reads produced from two varieties by PacBio sequencing
Sample	Library	Cell	Total Bases(bp)	# of Reads	Mean Read Length(bp)	Mean Read Score	# of Passes
XM55 <3k	xiangmai_0-3K	D01	653204775	384037	1700	0.98	20
XM55 >3K	xiangmai_3K+	A01	1237247181	317710	3894	0.96	6
YM158 <3k	yangmai_0-3K	E01	306289374	220335	1390	0.99	26
YM158 >3K	yangmai_3K+	B01	1477753728	367119	4025	0.95	5
Total	－	－	3674495058	1289201	-	-	-
FLNC reads in CCS reads of two varieties by PacBio sequencing
Sample	Library	Cell	# of CCS	5'primer	3'primer	Poly-A	Full-Length	# of FLNC	Mean FLNC Length(bp)
XM55 <3k	xiangmai_0-3K	D01	384037	363812	364851	331102	320444	261833	1266
XM55 >3K	xiangmai_3K+	A01	317710	286679	288575	276002	257439	243767	3508
YM158 <3k	yangmai_0-3K	E01	220335	212652	213193	207676	203020	199361	1196
YM158 >3K	yangmai_3K+	B01	367119	315761	319512	297670	271715	242544	3552
Total	－	－	1289201	1178904	1186131	1112450	1052618	947505	-
Note: XM55 and YM158 indicate the two cultivars (i.e., Xiangmai No. 55 and Yangmai No. 158); CCS indicates circular consensus sequences.
