# Supplementary material for: Novel Insights Into Genetic Responses for Waterlogging Stress in Two Local Wheat Cultivars in Yangtze River Basin
Source: Front Genet. 2021 May 31;12:681680. doi: 10.3389/fgene.2021.681680 (PMC8201782; doi:10.3389/fgene.2021.681680)
Supplement: Supplementary Table 2 — Summary of the mapping ratios of FLNC reads to reference genome. [file Table_2.XLSX]

## Sheet: Sheet1
Novel insights into genetic responses for waterlogging stress in two local wheat cultivars in Yangtze River basin Mingmei Wei#, Xiu Li#, Rui Yang, Liulong Li, Zhuangzhi Wang, Xiaoyan Wang*, Aihua Sha* Agricultural College, Yangtze University, Jingzhou 434025, China
Table S2. Summary of the mapping ratios of FLNC reads to reference genome
category#	mapped FLNC reads before erroneous correction	mapped FLNC reads after erroneous correction	final mapped FLNC reads*
1	5,533(0.58%)	1,617(0.17%)	1,519(0.16%)
2	19,226(2.03%)	19,827(2.09%)	18,260(1.93%)
3	213,589(22.54%)	141,224(14.90%)	117,910(12.44%)
4	709,157(74.84%)	784,837(82.83%)	809,816(85.47%)
#
Note: According to the updated PID after error correction, the PID before and after sequence error correction is compared. If the PID after sequence error correction is higher, the result after sequence error correction is retained; conversely, the result before sequence error correction is retained.
1. FLNC read which could not be mapped to reference sequence.
2. FLNC read whose highest PID (see "Methods") appeared on mutiple locations, suggesting that it was mapped to mutilple locations in reference sequence.
3. FLNC read whose highest PID appeared on one location, but the local PID<95% or the global PID<93% in this location, suggesting that this FLNC was uniquely mapped to reference sequence, but the maaping quality was not high enough.
4. FLNC read whose highest PID appeared on one location, at the same time the local PID>95% and the global PID>93% in this location, suggesting that this FLNC was uniquely mapped to reference sequence and the maaping quality was high enough.
* To avoid additional errors introduced by the error correction process, for each of the FLNC reads, we compared the mapping scores of FLNC reads before and after error correction and kept the one with higher score (see "Methods").
