# Supplementary material for: Novel Insights Into Genetic Responses for Waterlogging Stress in Two Local Wheat Cultivars in Yangtze River Basin
Source: Front Genet. 2021 May 31;12:681680. doi: 10.3389/fgene.2021.681680 (PMC8201782; doi:10.3389/fgene.2021.681680)
Supplement: Supplementary Table 3 — The gene and isoform annotations IWGSC RefSeq v1.0 and PacBio data. [file Table_3.XLSX]

## Sheet: Sheet1
Novel insights into genetic responses for waterlogging stress in two local wheat cultivars in Yangtze River basin Mingmei Wei#, Xiu Li#, Rui Yang, Liulong Li, Zhuangzhi Wang, Xiaoyan Wang*, Aihua Sha* Agricultural College, Yangtze University, Jingzhou 434025, China
Table S3. The gene and isoform annotations IWGSC RefSeq v1.0 and PacBio data.
category	annotation in set of IWGSC RefSeq v1.0	annotation in PacBio sequences
Loci	104415	49368
Loci <1K	16,685(15.98%)	9,193(18.62%)
Loci 1-2K	47,702(45.69%)	15,462(31.32%)
Loci 2-3K	24,132(23.11%)	4,125(8.36%)
Loci >=3K	15,896(15.22%)	20,588(41.70%)
Total isoform	154978	117546
