# Supplementary material for: Novel Insights Into Genetic Responses for Waterlogging Stress in Two Local Wheat Cultivars in Yangtze River Basin
Source: Front Genet. 2021 May 31;12:681680. doi: 10.3389/fgene.2021.681680 (PMC8201782; doi:10.3389/fgene.2021.681680)
Supplement: Supplementary Table 4 — Statistics of alternative splicing events. [file Table_4.XLSX]

## Sheet: Sheet1
Novel insights into genetic responses for waterlogging stress in two local wheat cultivars in Yangtze River basin Mingmei Wei#, Xiu Li#, Rui Yang, Liulong Li, Zhuangzhi Wang, Xiaoyan Wang*, Aihua Sha* Agricultural College, Yangtze University, Jingzhou 434025, China
Table S4. Statistics of alternative splicing events
Type	Number	Percentage
SKIP	7046	0.0397341
MSKIP	1380	0.00778215
IR	45324	0.255593
MIR	17860	0.100717
AE	15740	0.0887616
XSKIP	14276	0.0805057
XMSKIP	6286	0.0354482
XIR	40236	0.2269
XMIR	7874	0.0444033
XAE	21307	0.120155
Total	177329	-
