# Supplementary material for: Novel Insights Into Genetic Responses for Waterlogging Stress in Two Local Wheat Cultivars in Yangtze River Basin
Source: Front Genet. 2021 May 31;12:681680. doi: 10.3389/fgene.2021.681680 (PMC8201782; doi:10.3389/fgene.2021.681680)
Supplement: Supplementary Table 5 — List of fusion genes identified with the full-length transcripts of wheat. [file Table_5.XLSX]

## Sheet: fusion gene
Novel insights into genetic responses for waterlogging stress in two local wheat cultivars in Yangtze River basin Mingmei Wei#, Xiu Li#, Rui Yang, Liulong Li, Zhuangzhi Wang, Xiaoyan Wang*, Aihua Sha* Agricultural College, Yangtze University, Jingzhou 434025, China
Table S5 List of fusion genes identified with the full-length transcripts of wheat
FLNC ID
##Fusion_Gene3
m54191_180601_154855/12190180/1508_89_CCS
m54191_180601_154855/20447789/1562_134_CCS
m54191_180601_154855/46203309/39_1470_CCS
m54191_180601_154855/11338051/1507_85_CCS
m54191_180601_154855/46269385/48_1483_CCS
m54191_180601_154855/13763514/45_1466_CCS
m54191_180601_154855/41484451/1512_89_CCS
m54191_180601_154855/38666473/1520_89_CCS
m54191_180601_154855/38863771/47_1473_CCS
m54191_180601_154855/18284906/47_1470_CCS
m54191_180601_154855/12124690/46_1471_CCS
m54191_180601_154855/15663216/1506_84_CCS
m54191_180601_154855/33096233/45_1468_CCS
##Fusion_Gene11
m54191_180606_175925/73466384/3264_191_CCS
m54191_180606_175925/60359419/3250_142_CCS
##Fusion_Gene15
m54191_180606_073621/56885688/3038_135_CCS
m54191_180606_073621/18285341/4109_92_CCS
##Fusion_Gene21
m54191_180606_073621/49152385/46_5088_CCS
m54191_180606_175925/25493721/5204_78_CCS
##Fusion_Gene31
m54191_180606_073621/26084323/47_3245_CCS
m54191_180606_073621/28443593/47_3246_CCS
##Fusion_Gene36
m54191_180606_175925/65601788/3224_306_CCS
m54191_180606_175925/26738936/3729_78_CCS
##Fusion_Gene38
m54191_180606_073621/66650367/3975_85_CCS
m54191_180602_021136/22086147/2363_85_CCS
##Fusion_Gene48
m54191_180606_073621/46859017/3534_99_CCS
m54191_180606_175925/50660186/3721_302_CCS
##Fusion_Gene49
m54191_180606_175925/34538144/47_3279_CCS
m54191_180606_073621/46858699/47_3170_CCS
m54191_180606_175925/9765452/3930_81_CCS
##Fusion_Gene52
m54191_180606_073621/9569012/47_3399_CCS
m54191_180606_175925/32702940/3474_89_CCS
##Fusion_Gene59
m54191_180606_073621/12714712/3291_89_CCS
m54191_180606_175925/23658589/46_3335_CCS
m54191_180606_073621/13894258/3225_86_CCS
##Fusion_Gene69
m54191_180601_154855/60883613/2916_89_CCS
m54191_180606_073621/52494596/3014_86_CCS
##Fusion_Gene76
m54191_180606_175925/27329452/44_3755_CCS
m54191_180606_175925/51249871/48_3256_CCS
##Fusion_Gene107
m54191_180606_175925/51446170/49_3516_CCS
m54191_180606_073621/32637646/48_3474_CCS
##Fusion_Gene124
m54191_180606_073621/48824513/46_3024_CCS
m54191_180606_073621/18219813/3057_80_CCS
##Fusion_Gene128
m54191_180606_175925/11993865/46_3629_CCS
m54191_180606_175925/14549640/47_3633_CCS
##Fusion_Gene137
m54191_180606_073621/35259013/43_3233_CCS
m54191_180606_073621/41681832/47_2924_CCS
m54191_180606_073621/60162463/3067_91_CCS
##Fusion_Gene161
m54191_180606_073621/58917785/50_3362_CCS
m54191_180606_073621/58196164/4052_93_CCS
m54191_180606_175925/62193901/47_3297_CCS
m54191_180606_073621/24183323/3923_87_CCS
##Fusion_Gene166
m54191_180606_175925/14877101/47_3230_CCS
m54191_180606_175925/12517689/3283_85_CCS
##Fusion_Gene167
m54191_180606_175925/36307743/46_4329_CCS
m54191_180606_073621/30802849/3713_85_CCS
m54191_180606_073621/52691181/49_4108_CCS
m54191_180606_073621/21758116/45_4075_CCS
m54191_180606_073621/14942631/3309_86_CCS
m54191_180606_073621/53543158/3427_142_CCS
m54191_180606_073621/35979437/4271_102_CCS
m54191_180606_073621/52035691/47_4097_CCS
m54191_180606_073621/59900253/3506_84_CCS
##Fusion_Gene168
m54191_180606_175925/20120513/46_3131_CCS
m54191_180606_073621/26215262/47_3802_CCS
m54191_180606_073621/43647430/46_3472_CCS
m54191_180606_175925/69796648/4234_82_CCS
m54191_180606_175925/29491298/3772_86_CCS
m54191_180606_175925/8323829/5241_87_CCS
m54191_180606_073621/29033369/46_4321_CCS
m54191_180606_175925/9372025/3635_156_CCS
m54191_180606_175925/24117945/47_3559_CCS
m54191_180601_154855/68550925/2645_142_CCS
m54191_180606_175925/18088640/3170_92_CCS
m54191_180606_073621/43844144/3566_95_CCS
m54191_180606_073621/5702117/3257_88_CCS
m54191_180606_073621/9109784/4358_121_CCS
m54191_180606_073621/18154311/45_4156_CCS
m54191_180606_073621/23461998/5582_92_CCS
m54191_180606_175925/62718874/5924_79_CCS
m54191_180606_073621/54722840/46_3700_CCS
m54191_180606_073621/42205730/3481_174_CCS
m54191_180606_073621/22610573/5018_81_CCS
m54191_180606_175925/64226021/3365_85_CCS
m54191_180606_175925/33358186/3765_90_CCS
m54191_180606_073621/70123796/3745_85_CCS
m54191_180606_175925/50594044/3891_89_CCS
m54191_180606_175925/23658780/4174_90_CCS
m54191_180606_073621/30409073/46_3553_CCS
m54191_180606_175925/23135015/50_3618_CCS
m54191_180606_175925/28180788/44_3444_CCS
m54191_180606_175925/14221619/3909_88_CCS
m54191_180606_073621/23790267/43_3692_CCS
m54191_180606_175925/17498441/3865_96_CCS
m54191_180606_175925/72221076/3647_89_CCS
m54191_180606_073621/45416646/3892_84_CCS
m54191_180606_073621/24904257/3905_81_CCS
m54191_180606_073621/23134903/4594_90_CCS
m54191_180606_073621/44368503/3232_149_CCS
m54191_180606_175925/51774300/5585_90_CCS
m54191_180606_175925/26542654/47_4242_CCS
m54191_180606_073621/23659353/4488_193_CCS
m54191_180606_175925/72810731/47_3209_CCS
m54191_180606_175925/68223106/3788_88_CCS
m54191_180606_175925/4915885/3471_83_CCS
m54191_180606_073621/29098260/3616_112_CCS
m54191_180606_073621/11927744/46_4323_CCS
m54191_180606_073621/72090194/45_3051_CCS
m54191_180606_073621/32309524/3315_92_CCS
m54191_180606_073621/54461146/4637_353_CCS
m54191_180606_175925/25100860/44_5527_CCS
m54191_180606_175925/73925205/3932_93_CCS
m54191_180606_073621/42008940/46_3398_CCS
m54191_180606_175925/7209638/3220_102_CCS
m54191_180606_175925/34472536/3188_338_CCS
m54191_180606_073621/53739756/47_3097_CCS
m54191_180606_073621/22479602/3958_84_CCS
m54191_180606_073621/32112859/3393_344_CCS
m54191_180606_175925/70582570/34_4123_CCS
m54191_180606_073621/50528450/47_4256_CCS
m54191_180606_175925/58721115/3368_323_CCS
m54191_180606_073621/22675943/47_3320_CCS
m54191_180606_073621/8257864/47_5120_CCS
m54191_180606_175925/5636600/3902_277_CCS
m54191_180606_073621/34538150/47_3663_CCS
m54191_180606_073621/24772964/3886_88_CCS
m54191_180606_073621/13304614/47_3290_CCS
m54191_180606_073621/32768555/3717_82_CCS
m54191_180606_073621/57672015/47_3562_CCS
m54191_180606_175925/39518826/3770_81_CCS
m54191_180606_073621/33555365/3265_89_CCS
##Fusion_Gene169
m54191_180606_073621/19137520/3449_87_CCS
m54191_180606_073621/31195785/47_3511_CCS
m54191_180606_175925/7733889/46_5131_CCS
m54191_180606_175925/5964618/3515_194_CCS
m54191_180606_073621/69337692/47_3331_CCS
m54191_180606_175925/35521059/46_3580_CCS
m54191_180606_073621/58196782/3375_87_CCS
m54191_180606_073621/60818376/43_3429_CCS
m54191_180606_175925/57803684/3934_83_CCS
m54191_180606_175925/62390611/3554_87_CCS
m54191_180606_073621/74252454/46_3608_CCS
m54191_180606_175925/50528891/46_3312_CCS
m54191_180606_073621/60096707/46_3680_CCS
m54191_180606_175925/59965934/46_3738_CCS
m54191_180606_073621/40239563/51_3201_CCS
m54191_180606_175925/59704030/43_3711_CCS
m54191_180606_073621/34144439/4726_88_CCS
m54191_180606_175925/72155749/47_3817_CCS
m54191_180606_073621/38207655/46_3626_CCS
m54191_180606_073621/72549153/44_3635_CCS
m54191_180606_073621/51905383/3335_90_CCS
m54191_180606_073621/12911000/3525_83_CCS
m54191_180606_073621/57868982/47_4621_CCS
m54191_180606_175925/31785452/3283_107_CCS
m54191_180606_073621/71435111/3526_132_CCS
m54191_180606_073621/52560566/3419_93_CCS
m54191_180606_073621/49349511/47_3566_CCS
m54191_180606_073621/58720908/47_2758_CCS
m54191_180606_175925/16450107/46_4521_CCS
m54191_180601_154855/48038541/4051_86_CCS
m54191_180606_175925/38469756/3161_91_CCS
m54191_180606_175925/35651781/45_3611_CCS
m54191_180606_175925/66847243/4223_93_CCS
m54191_180606_175925/33686480/3232_83_CCS
m54191_180606_073621/38601536/4583_97_CCS
m54191_180606_073621/60096761/46_4406_CCS
m54191_180606_175925/19530707/3219_89_CCS
m54191_180606_073621/59113633/46_3846_CCS
m54191_180606_175925/58589714/3437_92_CCS
m54191_180606_073621/57934067/47_3643_CCS
m54191_180606_175925/52167647/4696_87_CCS
m54191_180606_175925/14745854/47_4834_CCS
m54191_180606_073621/16712388/48_3317_CCS
m54191_180606_073621/65733232/47_5037_CCS
m54191_180606_175925/16253452/3644_85_CCS
m54191_180606_073621/66978003/3300_87_CCS
m54191_180606_073621/27067088/46_3281_CCS
m54191_180606_073621/14549963/47_3003_CCS
m54191_180606_073621/8913703/46_3078_CCS
m54191_180606_073621/56689420/46_5283_CCS
m54191_180606_073621/28311818/4249_85_CCS
m54191_180606_073621/70189656/46_3097_CCS
m54191_180606_073621/59441889/47_4479_CCS
m54191_180606_175925/14876809/47_3161_CCS
m54191_180606_073621/68617121/3656_103_CCS
m54191_180601_154855/43385334/46_2229_CCS
m54191_180606_175925/16581294/4054_95_CCS
m54191_180601_154855/44368672/46_2422_CCS
m54191_180606_175925/47448982/3148_185_CCS
m54191_180606_073621/54526410/3365_87_CCS
m54191_180606_073621/19333796/46_3292_CCS
m54191_180606_175925/50397342/47_3241_CCS
m54191_180606_073621/15336129/47_3854_CCS
m54191_180606_073621/24641737/4319_86_CCS
m54191_180606_073621/21233759/3299_87_CCS
m54191_180606_073621/36438094/3395_83_CCS
m54191_180606_073621/9044480/4561_139_CCS
m54191_180606_073621/54526128/46_3196_CCS
m54191_180606_073621/69534531/5126_88_CCS
m54191_180606_175925/59244640/47_3388_CCS
m54191_180606_073621/11141470/45_3870_CCS
m54191_180606_073621/15467108/47_3142_CCS
m54191_180606_175925/10093055/46_3705_CCS
m54191_180606_073621/15073439/46_3558_CCS
m54191_180606_175925/11142027/3722_88_CCS
m54191_180606_175925/59703751/3426_85_CCS
m54191_180606_175925/39322531/3219_88_CCS
m54191_180606_073621/57344103/4026_80_CCS
m54191_180606_073621/46268990/48_3576_CCS
m54191_180606_175925/16581358/3048_87_CCS
m54191_180606_175925/53543838/40_4629_CCS
m54191_180606_175925/20447329/3712_86_CCS
m54191_180606_175925/19596029/46_3496_CCS
m54191_180606_073621/72942476/4330_88_CCS
m54191_180606_073621/39519121/53_3255_CCS
m54191_180606_175925/12910923/46_3930_CCS
m54191_180606_175925/24379492/3454_91_CCS
m54191_180606_073621/39256413/46_3099_CCS
m54191_180606_073621/40435998/3189_89_CCS
m54191_180606_175925/48234577/3818_94_CCS
m54191_180606_175925/55116503/50_4560_CCS
m54191_180606_073621/38666576/48_3363_CCS
m54191_180606_073621/60948549/46_4389_CCS
m54191_180606_073621/12518269/47_3806_CCS
m54191_180606_175925/42074731/47_2992_CCS
m54191_180606_175925/72549132/3277_91_CCS
m54191_180606_175925/10879892/3282_82_CCS
m54191_180606_175925/69468783/45_4497_CCS
m54191_180606_073621/54526394/4015_85_CCS
m54191_180606_073621/55050318/47_3394_CCS
m54191_180606_175925/15401449/44_4509_CCS
m54191_180606_073621/66388199/3602_88_CCS
m54191_180606_073621/20382509/46_2919_CCS
m54191_180606_175925/16057286/46_3725_CCS
m54191_180606_073621/32310094/47_3483_CCS
m54191_180606_073621/50267031/3165_88_CCS
m54191_180606_175925/51577711/4222_87_CCS
m54191_180606_073621/23396900/3379_86_CCS
m54191_180606_175925/64750546/4021_87_CCS
m54191_180606_175925/38273627/3234_84_CCS
m54191_180606_175925/67960936/3145_93_CCS
m54191_180606_175925/17367560/3357_109_CCS
m54191_180606_073621/48759555/46_4093_CCS
m54191_180606_175925/9634191/3430_88_CCS
m54191_180606_175925/74514592/3423_80_CCS
m54191_180606_073621/19923572/3742_84_CCS
m54191_180606_175925/67764707/5740_95_CCS
m54191_180606_073621/41484902/3946_327_CCS
m54191_180606_073621/9109699/42_5101_CCS
m54191_180606_175925/7733412/47_3189_CCS
m54191_180606_073621/7406405/43_3301_CCS
m54191_180606_073621/62325637/44_3217_CCS
m54191_180606_073621/16318727/46_4621_CCS
m54191_180606_175925/19006420/3481_92_CCS
m54191_180606_073621/64750103/47_3611_CCS
m54191_180606_073621/48759766/47_3193_CCS
m54191_180606_073621/32441268/2917_86_CCS
m54191_180606_073621/56426571/45_4388_CCS
##Fusion_Gene170
m54191_180601_154855/28639590/1668_93_CCS
m54191_180601_154855/11337798/46_1753_CCS
m54191_180601_154855/71173098/36_1631_CCS
##Fusion_Gene172
m54191_180606_175925/73466536/44_3735_CCS
m54191_180606_073621/40108892/3166_106_CCS
##Fusion_Gene188
m54191_180606_175925/51904643/45_3242_CCS
m54191_180606_175925/73794056/44_3536_CCS
##Fusion_Gene210
m54191_180606_073621/14156262/47_2945_CCS
m54191_180606_073621/74711187/47_3371_CCS
##Fusion_Gene213
m54191_180606_175925/49742086/3248_213_CCS
m54191_180606_175925/54264075/47_3080_CCS
##Fusion_Gene223
m54191_180602_021136/29360601/46_1134_CCS
m54191_180601_154855/69927751/1166_93_CCS
##Fusion_Gene228
m54191_180606_073621/65929895/3352_90_CCS
m54191_180606_175925/16056686/47_2977_CCS
##Fusion_Gene274
m54191_180606_073621/23987077/56_6356_CCS
m54191_180606_073621/38732401/5443_84_CCS
##Fusion_Gene282
m54191_180606_175925/7733593/47_3295_CCS
m54191_180606_073621/45350998/46_3569_CCS
##Fusion_Gene297
m54191_180606_175925/12387116/3798_86_CCS
m54191_180606_175925/49284024/3702_86_CCS
##Fusion_Gene314
m54191_180606_073621/35193692/3202_86_CCS
m54191_180606_175925/41812533/3291_88_CCS
##Fusion_Gene326
m54191_180606_175925/4849845/47_3221_CCS
m54191_180606_175925/20840569/46_3185_CCS
##Fusion_Gene350
m54191_180601_154855/71958759/2558_210_CCS
m54191_180606_073621/11862240/47_3001_CCS
##Fusion_Gene375
m54191_180606_175925/44630223/46_3290_CCS
m54191_180606_175925/57475940/47_3554_CCS
##Fusion_Gene384
m54191_180606_175925/20971850/47_3445_CCS
m54191_180606_073621/36176498/3571_91_CCS
##Fusion_Gene389
m54191_180606_175925/33358398/59_5275_CCS
m54191_180606_073621/18416039/47_4685_CCS
##Fusion_Gene393
m54191_180606_073621/17040199/47_3109_CCS
m54191_180606_073621/27918500/47_3141_CCS
##Fusion_Gene395
m54191_180606_175925/74842712/45_3412_CCS
m54191_180606_175925/41419572/3689_150_CCS
##Fusion_Gene404
m54191_180606_073621/70648448/47_3154_CCS
m54191_180606_073621/52691160/47_3049_CCS
m54191_180606_175925/62587277/3199_140_CCS
##Fusion_Gene415
m54191_180606_175925/73663215/47_3561_CCS
m54191_180606_175925/21234668/3286_84_CCS
##Fusion_Gene412
m54191_180606_073621/64094417/5713_87_CCS
m54191_180606_073621/52429288/48_5968_CCS
##Fusion_Gene430
m54191_180606_073621/54723401/49_3037_CCS
m54191_180606_073621/59310704/49_3898_CCS
m54191_180606_175925/52429573/47_3567_CCS
m54191_180606_175925/15860011/44_3628_CCS
##Fusion_Gene424
m54191_180606_175925/58851936/49_3991_CCS
m54191_180601_154855/36700789/2433_85_CCS
##Fusion_Gene431
m54191_180606_175925/19792378/3377_80_CCS
m54191_180606_175925/24576773/47_3653_CCS
##Fusion_Gene436
m54191_180606_073621/42860998/4466_86_CCS
m54191_180606_073621/15729079/3729_78_CCS
m54191_180606_073621/62521981/46_3539_CCS
m54191_180606_073621/25296963/3530_89_CCS
m54191_180606_073621/27197606/47_3478_CCS
m54191_180606_073621/50332107/54_3707_CCS
m54191_180606_175925/18547575/47_3534_CCS
m54191_180606_073621/67895443/45_3653_CCS
m54191_180606_073621/23199865/3538_91_CCS
m54191_180606_073621/8061306/3496_89_CCS
m54191_180606_175925/47186082/3542_81_CCS
m54191_180606_073621/30212340/3477_97_CCS
m54191_180606_073621/34800451/47_3520_CCS
m54191_180606_175925/71500283/46_3338_CCS
m54191_180606_073621/45089155/3535_98_CCS
m54191_180606_073621/70058270/3527_91_CCS
m54191_180606_073621/15991357/3603_144_CCS
m54191_180606_073621/66846981/3532_92_CCS
m54191_180601_154855/25166264/1850_89_CCS
m54191_180606_073621/5767798/47_3494_CCS
m54191_180606_073621/61145960/47_3266_CCS
m54191_180606_073621/66715868/3472_76_CCS
m54191_180606_175925/52101729/47_3762_CCS
m54191_180606_175925/8323522/3637_177_CCS
m54191_180606_073621/54723514/3621_88_CCS
m54191_180606_073621/13763407/47_3620_CCS
m54191_180606_073621/38469777/3662_90_CCS
m54191_180606_073621/65339497/45_3554_CCS
m54191_180606_073621/41353410/4023_109_CCS
m54191_180606_073621/29557486/47_3582_CCS
m54191_180606_073621/69861524/47_3581_CCS
m54191_180606_073621/56296308/47_3481_CCS
m54191_180606_175925/28115961/3580_85_CCS
m54191_180606_073621/27066844/3627_87_CCS
m54191_180606_175925/12386994/4289_100_CCS
m54191_180606_175925/6029741/3638_91_CCS
m54191_180606_073621/18219729/3574_86_CCS
m54191_180606_073621/60359366/3738_82_CCS
m54191_180606_073621/15663604/3543_114_CCS
m54191_180606_073621/18022691/47_3636_CCS
m54191_180606_073621/50528821/46_3641_CCS
m54191_180606_073621/47775851/3576_90_CCS
m54191_180606_073621/60489953/46_3548_CCS
m54191_180606_073621/58131412/42_3299_CCS
m54191_180606_073621/31588670/43_3486_CCS
m54191_180606_073621/24379624/43_3601_CCS
m54191_180606_175925/18350213/47_3477_CCS
m54191_180606_073621/70910413/51_3799_CCS
m54191_180606_073621/35389892/45_3551_CCS
m54191_180606_073621/27329493/3518_89_CCS
m54191_180606_073621/33358110/3533_89_CCS
m54191_180606_073621/61997615/47_3435_CCS
m54191_180606_073621/54788745/3392_86_CCS
m54191_180606_073621/28443159/45_3539_CCS
m54191_180606_073621/72745862/48_3546_CCS
m54191_180606_073621/9634403/3623_88_CCS
m54191_180606_073621/57476066/3643_93_CCS
m54191_180606_073621/15991582/3354_88_CCS
m54191_180606_073621/59769102/3516_80_CCS
m54191_180606_073621/11469059/3291_87_CCS
m54191_180606_073621/27984669/3656_160_CCS
m54191_180606_073621/32768241/3901_169_CCS
m54191_180606_073621/44696407/3434_94_CCS
m54191_180606_175925/43057886/45_3467_CCS
m54191_180606_073621/9306644/47_3469_CCS
m54191_180606_073621/10748172/42_3557_CCS
m54191_180606_073621/37749473/46_3583_CCS
m54191_180606_073621/21824362/3497_86_CCS
m54191_180601_154855/54067617/3619_119_CCS
m54191_180606_073621/20971761/3556_125_CCS
m54191_180606_175925/39060016/3493_84_CCS
m54191_180606_073621/68485214/47_3529_CCS
m54191_180606_073621/72876296/3490_88_CCS
m54191_180606_073621/25493986/47_3365_CCS
m54191_180606_073621/49152608/47_3365_CCS
m54191_180606_073621/28640062/42_3477_CCS
m54191_180606_073621/71041655/43_3476_CCS
m54191_180606_073621/32178418/3682_85_CCS
m54191_180606_073621/12452363/3488_85_CCS
m54191_180606_073621/56688795/3534_91_CCS
m54191_180606_073621/35193003/3522_89_CCS
m54191_180606_175925/29360280/3529_87_CCS
m54191_180606_073621/30212203/3594_83_CCS
##Fusion_Gene439
m54191_180606_073621/36701084/3582_87_CCS
m54191_180606_073621/57278572/47_3533_CCS
m54191_180606_073621/36045237/3616_96_CCS
m54191_180606_073621/59441227/47_3471_CCS
m54191_180606_073621/38994188/3657_169_CCS
m54191_180606_175925/73400406/47_3191_CCS
m54191_180606_073621/18678211/3690_99_CCS
m54191_180606_175925/35455549/46_3539_CCS
m54191_180606_175925/21496376/3563_80_CCS
m54191_180606_073621/35520686/3570_90_CCS
m54191_180606_073621/57737903/47_3541_CCS
m54191_180606_175925/63045839/3546_83_CCS
m54191_180606_073621/11469245/47_3484_CCS
m54191_180606_175925/42992551/4551_92_CCS
m54191_180606_073621/38928867/3685_96_CCS
m54191_180606_175925/47251861/46_3507_CCS
m54191_180606_073621/27525361/47_3172_CCS
m54191_180606_175925/50594282/48_3525_CCS
m54191_180606_073621/18285471/49_3426_CCS
m54191_180606_073621/46334113/3494_87_CCS
m54191_180606_175925/23593791/45_3528_CCS
m54191_180606_073621/15926118/3517_83_CCS
m54191_180606_073621/61539226/3975_92_CCS
m54191_180606_073621/40632648/3464_86_CCS
m54191_180606_073621/65601970/3606_98_CCS
m54191_180606_175925/49480271/44_3579_CCS
m54191_180606_175925/50463702/47_3610_CCS
m54191_180606_073621/68616869/47_3485_CCS
m54191_180606_073621/19268001/56_3518_CCS
m54191_180606_073621/62718529/3557_87_CCS
m54191_180606_175925/51774001/3635_79_CCS
m54191_180606_073621/18547620/47_3525_CCS
##Fusion_Gene440
m54191_180606_175925/43188893/46_3492_CCS
m54191_180606_175925/18678221/47_3478_CCS
m54191_180606_073621/7143816/47_3495_CCS
m54191_180606_073621/65274693/3513_87_CCS
m54191_180606_073621/6816496/3644_91_CCS
m54191_180606_073621/22283210/51_3702_CCS
m54191_180606_175925/47252310/47_3492_CCS
m54191_180606_073621/46728006/46_3748_CCS
m54191_180606_175925/30737320/3591_92_CCS
m54191_180606_073621/47580087/3539_91_CCS
m54191_180606_073621/49348895/3529_85_CCS
m54191_180606_073621/52363531/47_3497_CCS
m54191_180606_175925/30737340/47_3483_CCS
m54191_180606_073621/47710703/47_3477_CCS
m54191_180606_073621/33620884/47_3500_CCS
m54191_180606_073621/53805836/47_3545_CCS
m54191_180606_175925/48038208/47_3470_CCS
m54191_180606_073621/59638481/47_3493_CCS
m54191_180606_073621/18744232/45_3603_CCS
m54191_180606_073621/63045723/47_3550_CCS
m54191_180606_175925/52560114/4057_102_CCS
m54191_180606_073621/22872404/3602_91_CCS
m54191_180606_175925/71369158/47_3495_CCS
m54191_180606_073621/46268552/3530_92_CCS
m54191_180606_073621/30605969/3586_81_CCS
m54191_180606_073621/22479197/3652_100_CCS
m54191_180606_073621/66715920/47_3597_CCS
m54191_180606_175925/46334089/47_3483_CCS
m54191_180606_073621/60227916/3596_81_CCS
m54191_180606_073621/56951176/46_3573_CCS
m54191_180606_073621/71172304/47_3672_CCS
m54191_180606_175925/53150229/3812_84_CCS
m54191_180606_175925/49742004/3536_88_CCS
m54191_180606_175925/51642755/3531_81_CCS
m54191_180606_073621/68354498/47_3467_CCS
m54191_180606_175925/22020606/46_3488_CCS
m54191_180606_073621/58261710/3587_89_CCS
m54191_180606_175925/65798650/46_3561_CCS
m54191_180606_073621/47775988/52_3647_CCS
##Fusion_Gene441
m54191_180606_073621/45023986/3581_84_CCS
m54191_180606_073621/52691561/41_3608_CCS
m54191_180606_175925/66257459/3695_86_CCS
m54191_180606_073621/14615023/46_3494_CCS
m54191_180606_073621/68027261/3519_86_CCS
m54191_180606_175925/20381805/47_3532_CCS
m54191_180606_175925/33555415/3614_89_CCS
m54191_180606_175925/34603523/47_3528_CCS
m54191_180606_073621/65995036/47_3639_CCS
m54191_180606_073621/42467694/3715_95_CCS
m54191_180606_073621/33423690/3765_97_CCS
m54191_180606_073621/11665514/3634_86_CCS
m54191_180606_073621/72811354/47_3573_CCS
m54191_180606_175925/35389612/3575_84_CCS
m54191_180606_175925/64487818/3859_88_CCS
m54191_180606_073621/70779020/44_3531_CCS
m54191_180606_073621/63897968/47_3562_CCS
m54191_180606_175925/52626359/4014_111_CCS
##Fusion_Gene443
m54191_180606_175925/48562629/3685_91_CCS
m54191_180606_073621/53216031/47_4151_CCS
m54191_180601_154855/10027373/46_2087_CCS
m54191_180606_175925/16581214/47_3512_CCS
##Fusion_Gene455
m54191_180606_175925/17957407/3220_92_CCS
m54191_180606_175925/25166627/44_3184_CCS
##Fusion_Gene458
m54191_180606_073621/22086326/3405_86_CCS
m54191_180606_073621/36896985/47_3195_CCS
##Fusion_Gene459
m54191_180606_175925/24707906/47_4153_CCS
m54191_180606_175925/19988583/4242_82_CCS
##Fusion_Gene461
m54191_180606_073621/64749965/4744_84_CCS
m54191_180606_073621/62521933/45_3756_CCS
m54191_180606_073621/45482412/3223_95_CCS
##Fusion_Gene465
m54191_180606_175925/22085712/47_3997_CCS
m54191_180606_073621/59506967/46_3658_CCS
m54191_180606_175925/65995096/49_4219_CCS
##Fusion_Gene470
m54191_180606_073621/30868088/3721_90_CCS
m54191_180606_073621/18022726/3612_87_CCS
m54191_180601_154855/32572322/3745_115_CCS
m54191_180602_021136/54788563/47_3696_CCS
##Fusion_Gene471
m54191_180606_073621/22414089/47_3626_CCS
m54191_180606_073621/15073763/46_3274_CCS
m54191_180606_073621/12649179/47_3670_CCS
m54191_180606_073621/39519163/50_3722_CCS
m54191_180606_073621/16646328/3609_92_CCS
m54191_180606_073621/63308021/3687_83_CCS
m54191_180606_073621/28967564/46_3781_CCS
m54191_180606_073621/17104998/47_3652_CCS
m54191_180606_073621/17104988/3683_89_CCS
##Fusion_Gene484
m54191_180606_073621/21299815/46_4003_CCS
m54191_180606_073621/64488029/46_4027_CCS
##Fusion_Gene504
m54191_180606_175925/57148406/46_3208_CCS
m54191_180606_175925/60686982/3167_83_CCS
##Fusion_Gene506
m54191_180606_175925/47251938/3124_90_CCS
m54191_180606_175925/63701667/3123_93_CCS
##Fusion_Gene522
m54191_180606_073621/11272565/44_3639_CCS
m54191_180602_021136/48955902/2825_94_CCS
##Fusion_Gene541
m54191_180606_175925/48563046/46_3327_CCS
m54191_180606_175925/19857612/3440_93_CCS
m54191_180606_073621/26411241/3458_82_CCS
m54191_180606_175925/25362787/4124_90_CCS
##Fusion_Gene542
m54191_180606_175925/60883611/60_4423_CCS
m54191_180606_073621/65798354/3647_86_CCS
##Fusion_Gene543
m54191_180606_175925/5899134/3392_92_CCS
m54191_180606_073621/38338938/48_3443_CCS
##Fusion_Gene544
m54191_180606_175925/37945905/43_3680_CCS
m54191_180606_175925/62390786/3244_93_CCS
m54191_180606_175925/23659381/55_3581_CCS
##Fusion_Gene549
m54191_180606_175925/16712569/3908_90_CCS
m54191_180606_073621/60031792/48_4136_CCS
##Fusion_Gene552
m54191_180606_073621/37749595/47_4167_CCS
m54191_180606_175925/10421041/4188_87_CCS
##Fusion_Gene553
m54191_180606_073621/39649378/3302_186_CCS
m54191_180601_154855/71499940/40_3111_CCS
m54191_180606_073621/68485490/47_3152_CCS
m54191_180606_073621/17236755/3156_84_CCS
##Fusion_Gene556
m54191_180606_175925/32047799/3463_126_CCS
m54191_180606_073621/30605797/46_3221_CCS
##Fusion_Gene562
m54191_180606_073621/34603136/6033_89_CCS
m54191_180606_073621/60948979/6654_92_CCS
m54191_180606_073621/10748093/6335_155_CCS
##Fusion_Gene563
m54191_180606_073621/19267958/46_3387_CCS
m54191_180606_073621/49218295/3399_147_CCS
##Fusion_Gene578
m54191_180602_021136/25559449/1840_88_CCS
m54191_180602_021136/65995451/1902_88_CCS
##Fusion_Gene579
m54191_180606_073621/12386555/3423_86_CCS
m54191_180606_073621/64160192/46_3835_CCS
##Fusion_Gene590
m54191_180606_073621/13173433/45_4128_CCS
m54191_180606_073621/37683843/4334_91_CCS
m54191_180606_073621/15270312/47_3904_CCS
m54191_180606_073621/31522909/47_3931_CCS
m54191_180606_073621/40305117/3980_86_CCS
m54191_180606_073621/15794560/44_4194_CCS
m54191_180606_175925/19727025/45_3967_CCS
m54191_180606_073621/16581088/48_3509_CCS
m54191_180606_073621/39518923/3883_89_CCS
m54191_180606_073621/10158979/47_3978_CCS
##Fusion_Gene599
m54191_180606_175925/30671170/50_3545_CCS
m54191_180606_175925/47710317/44_3522_CCS
##Fusion_Gene604
m54191_180606_073621/50004941/47_3936_CCS
m54191_180606_175925/11010823/4143_177_CCS
##Fusion_Gene606
m54191_180606_175925/62784363/47_3371_CCS
m54191_180606_073621/24118062/47_3043_CCS
##Fusion_Gene615
m54191_180606_073621/45285984/5998_71_CCS
m54191_180606_073621/18350627/51_7794_CCS
##Fusion_Gene617
m54191_180606_073621/22348716/3742_87_CCS
m54191_180606_073621/30278125/50_3273_CCS
m54191_180606_073621/69730703/50_3336_CCS
##Fusion_Gene619
m54191_180606_175925/20906741/47_3175_CCS
m54191_180606_073621/55837161/42_3273_CCS
##Fusion_Gene630
m54191_180606_073621/45482866/47_3407_CCS
m54191_180606_073621/40960723/4149_100_CCS
##Fusion_Gene639
m54191_180606_073621/33948207/3339_89_CCS
m54191_180606_175925/41877643/3198_84_CCS
##Fusion_Gene643
m54191_180606_073621/61277107/47_3299_CCS
m54191_180606_073621/44564690/3463_91_CCS
m54191_180606_073621/33161348/47_3354_CCS
##Fusion_Gene649
m54191_180606_175925/11600046/3759_91_CCS
m54191_180606_175925/54263960/47_3295_CCS
##Fusion_Gene652
m54191_180606_073621/6160629/3019_94_CCS
m54191_180606_175925/20447604/46_3239_CCS
##Fusion_Gene659
m54191_180606_073621/21824329/3744_90_CCS
m54191_180606_073621/26476638/47_3424_CCS
##Fusion_Gene667
m54191_180606_073621/38732321/46_3817_CCS
m54191_180606_073621/65536471/53_3611_CCS
m54191_180606_073621/36110548/3809_85_CCS
m54191_180606_073621/48890618/3832_85_CCS
##Fusion_Gene671
m54191_180606_175925/59310286/46_3624_CCS
m54191_180606_175925/32703003/3570_89_CCS
m54191_180606_175925/57999766/46_3389_CCS
##Fusion_Gene674
m54191_180606_175925/44040344/46_3932_CCS
m54191_180606_073621/21365664/4121_259_CCS
m54191_180606_073621/10355203/3823_199_CCS
m54191_180606_073621/59769670/3822_91_CCS
m54191_180606_175925/15926186/47_3957_CCS
m54191_180606_175925/10224218/45_4115_CCS
##Fusion_Gene680
m54191_180606_073621/53543266/47_3682_CCS
m54191_180606_073621/59637947/47_3437_CCS
m54191_180602_021136/31785427/2457_84_CCS
m54191_180606_073621/16973977/3796_89_CCS
##Fusion_Gene682
m54191_180606_073621/44237564/3829_95_CCS
m54191_180606_175925/50724936/3526_92_CCS
m54191_180606_073621/36700527/49_3822_CCS
m54191_180606_073621/34406613/3443_87_CCS
m54191_180606_073621/25953143/49_3591_CCS
##Fusion_Gene683
m54191_180606_175925/57671838/3565_86_CCS
m54191_180606_073621/61801308/3743_92_CCS
m54191_180606_073621/11599991/48_4021_CCS
##Fusion_Gene689
m54191_180606_175925/10944685/44_4710_CCS
m54191_180606_175925/31654788/45_4747_CCS
##Fusion_Gene698
m54191_180606_175925/22020689/4966_91_CCS
m54191_180606_175925/46400075/5027_88_CCS
##Fusion_Gene704
m54191_180606_175925/4194999/47_3131_CCS
m54191_180606_175925/48300756/3292_231_CCS
##Fusion_Gene707
m54191_180606_175925/19071311/47_3475_CCS
m54191_180606_175925/37355660/3326_97_CCS
##Fusion_Gene726
m54191_180606_073621/28115436/46_3449_CCS
m54191_180606_175925/4784660/46_3248_CCS
m54191_180606_073621/26084184/3564_83_CCS
##Fusion_Gene728
m54191_180606_073621/5505571/3103_92_CCS
m54191_180606_073621/29623172/47_2961_CCS
##Fusion_Gene742
m54191_180606_175925/15139172/47_3543_CCS
m54191_180606_175925/17826442/3635_84_CCS
##Fusion_Gene745
m54191_180606_073621/30737308/3900_97_CCS
m54191_180606_073621/49741941/47_3855_CCS
m54191_180606_073621/18743458/46_3966_CCS
##Fusion_Gene760
m54191_180606_073621/28508995/48_3363_CCS
m54191_180606_073621/64946411/47_3257_CCS
##Fusion_Gene763
m54191_180606_073621/51380936/43_4059_CCS
m54191_180606_175925/27984619/46_3327_CCS
m54191_180606_175925/37880205/47_3400_CCS
##Fusion_Gene785
m54191_180606_073621/39518305/3449_86_CCS
m54191_180606_073621/53412058/3360_89_CCS
##Fusion_Gene790
m54191_180606_175925/65077354/47_3453_CCS
m54191_180606_073621/64159991/47_3460_CCS
##Fusion_Gene791
m54191_180606_073621/16253594/3096_84_CCS
m54191_180606_073621/12320914/3125_132_CCS
m54191_180606_073621/10027535/47_3078_CCS
m54191_180606_175925/20316393/3068_90_CCS
##Fusion_Gene799
m54191_180606_175925/21693383/47_4086_CCS
m54191_180606_175925/61866754/47_4386_CCS
##Fusion_Gene804
m54191_180606_073621/37486769/3094_90_CCS
m54191_180606_073621/57737591/3442_91_CCS
m54191_180606_073621/73335348/47_3468_CCS
##Fusion_Gene808
m54191_180606_073621/34341454/42_4315_CCS
m54191_180606_175925/54657150/46_3552_CCS
m54191_180606_073621/59835158/47_4174_CCS
##Fusion_Gene834
m54191_180606_175925/8978546/3698_86_CCS
m54191_180606_073621/60358964/39_3942_CCS
##Fusion_Gene839
m54191_180606_073621/5571088/3316_89_CCS
m54191_180606_175925/43582436/3142_91_CCS
##Fusion_Gene844
m54191_180606_175925/51512258/46_3820_CCS
m54191_180606_175925/23527938/46_3824_CCS
##Fusion_Gene848
m54191_180606_073621/27525278/3619_80_CCS
m54191_180606_175925/8979015/3551_94_CCS
m54191_180606_073621/20841188/4163_80_CCS
m54191_180606_073621/22151284/4055_92_CCS
m54191_180606_073621/54198498/4091_87_CCS
##Fusion_Gene854
m54191_180606_073621/52364253/51_3788_CCS
m54191_180606_073621/51053297/3846_88_CCS
m54191_180606_073621/60359304/46_3898_CCS
m54191_180606_073621/61210821/3881_88_CCS
m54191_180606_073621/23921234/55_3861_CCS
m54191_180606_073621/19988555/45_3484_CCS
m54191_180606_073621/59376415/48_3750_CCS
m54191_180606_073621/45220361/3739_86_CCS
m54191_180606_073621/48693720/45_3736_CCS
m54191_180606_175925/34210254/3921_84_CCS
m54191_180606_175925/14680750/47_3767_CCS
m54191_180606_073621/47186718/4497_94_CCS
m54191_180606_073621/10355069/49_3714_CCS
m54191_180606_073621/14680473/3787_97_CCS
m54191_180606_073621/11403892/3854_98_CCS
m54191_180606_175925/41026514/3139_87_CCS
m54191_180606_073621/42008665/47_3497_CCS
m54191_180606_073621/12452169/3809_88_CCS
m54191_180606_073621/28704872/47_3799_CCS
m54191_180606_175925/40895385/3889_87_CCS
m54191_180606_073621/37290256/3867_90_CCS
m54191_180606_073621/25493965/48_3730_CCS
m54191_180606_073621/51512158/3896_96_CCS
m54191_180606_073621/47972811/47_3794_CCS
##Fusion_Gene859
m54191_180606_175925/16581134/3690_86_CCS
m54191_180606_175925/50397478/4132_105_CCS
##Fusion_Gene863
m54191_180606_073621/29032853/47_2952_CCS
m54191_180606_175925/35061860/3226_85_CCS
##Fusion_Gene867
m54191_180606_175925/17761095/4679_82_CCS
m54191_180606_073621/43582265/44_4301_CCS
m54191_180606_175925/19399371/3816_91_CCS
m54191_180606_073621/15795111/4253_91_CCS
m54191_180606_073621/17760773/5049_307_CCS
##Fusion_Gene876
m54191_180606_073621/35455507/3798_85_CCS
m54191_180606_073621/44106616/49_4298_CCS
m54191_180606_175925/64946366/4239_95_CCS
m54191_180601_154855/41484896/47_1146_CCS
m54191_180606_175925/29098162/4405_91_CCS
m54191_180606_073621/67109319/4736_95_CCS
m54191_180606_073621/50856458/43_4401_CCS
m54191_180606_175925/17170835/4271_115_CCS
m54191_180606_073621/33293252/47_4263_CCS
m54191_180606_073621/22545217/3641_87_CCS
m54191_180606_073621/67764538/46_4202_CCS
m54191_180606_175925/20054735/4297_98_CCS
m54191_180606_073621/29360528/44_3346_CCS
m54191_180601_154855/29492056/48_4151_CCS
m54191_180606_073621/45220733/47_4031_CCS
m54191_180606_073621/16449736/3466_93_CCS
m54191_180606_073621/42730417/4320_88_CCS
m54191_180606_073621/57344361/46_4333_CCS
m54191_180606_175925/23593083/47_3848_CCS
m54191_180606_073621/70648322/4264_87_CCS
m54191_180606_073621/72549180/44_4115_CCS
m54191_180606_073621/54854424/42_3279_CCS
m54191_180606_073621/49349485/4289_88_CCS
m54191_180606_175925/19989034/37_4323_CCS
m54191_180606_175925/12714511/4291_89_CCS
m54191_180606_175925/35193518/4444_92_CCS
m54191_180606_073621/45744437/4261_86_CCS
m54191_180606_073621/23658925/3883_93_CCS
m54191_180606_073621/19398743/4306_86_CCS
m54191_180606_073621/50462921/47_3008_CCS
m54191_180606_073621/58065594/46_4093_CCS
m54191_180606_175925/21234496/47_4271_CCS
m54191_180606_073621/23003827/48_4251_CCS
m54191_180606_073621/25362733/4247_93_CCS
##Fusion_Gene882
m54191_180606_073621/45023402/47_3444_CCS
m54191_180606_073621/38928659/47_3148_CCS
m54191_180606_175925/60096883/46_3022_CCS
m54191_180606_073621/14876755/47_4029_CCS
m54191_180606_073621/18285336/4001_88_CCS
##Fusion_Gene890
m54191_180606_073621/37093561/3286_103_CCS
m54191_180606_175925/25952330/47_3234_CCS
##Fusion_Gene895
m54191_180606_073621/13959911/42_3660_CCS
m54191_180606_073621/21365260/3735_88_CCS
##Fusion_Gene897
m54191_180606_073621/39780636/47_4395_CCS
m54191_180606_073621/29557365/47_6046_CCS
m54191_180606_073621/23331603/4516_91_CCS
m54191_180606_073621/10027638/6085_89_CCS
m54191_180606_073621/23658974/5945_89_CCS
m54191_180606_073621/26870376/51_4331_CCS
##Fusion_Gene898
m54191_180606_073621/17760974/3287_88_CCS
m54191_180606_175925/53281444/48_3122_CCS
##Fusion_Gene906
m54191_180606_073621/56295762/4510_83_CCS
m54191_180606_073621/45548118/52_3414_CCS
m54191_180606_073621/57148385/46_3188_CCS
##Fusion_Gene909
m54191_180606_073621/48235108/49_4278_CCS
m54191_180606_175925/53215987/3981_205_CCS
##Fusion_Gene915
m54191_180606_175925/38208258/4193_85_CCS
m54191_180606_073621/40305172/3605_93_CCS
m54191_180606_073621/20644415/4560_89_CCS
m54191_180606_073621/19530055/47_4308_CCS
m54191_180606_073621/14549063/44_3850_CCS
m54191_180606_073621/30933706/3965_87_CCS
m54191_180606_073621/26870676/3576_86_CCS
m54191_180606_175925/10814371/4048_90_CCS
m54191_180606_073621/14156029/44_4470_CCS
m54191_180606_073621/27656335/5546_90_CCS
##Fusion_Gene916
m54191_180606_073621/15204894/3941_95_CCS
m54191_180606_175925/67830037/48_4178_CCS
##Fusion_Gene929
m54191_180606_175925/30737160/3766_97_CCS
m54191_180606_073621/40043451/46_3488_CCS
##Fusion_Gene936
m54191_180606_175925/7602946/3376_86_CCS
m54191_180606_175925/13239065/3131_90_CCS
##Fusion_Gene947
m54191_180606_175925/32899191/4297_82_CCS
m54191_180606_073621/42336760/4226_92_CCS
##Fusion_Gene950
m54191_180606_175925/45941092/3464_89_CCS
m54191_180606_175925/17957315/46_3342_CCS
##Fusion_Gene955
m54191_180606_175925/39190818/48_3616_CCS
m54191_180606_073621/48038089/46_3723_CCS
##Fusion_Gene980
m54191_180606_073621/24904335/3342_90_CCS
m54191_180606_175925/26673714/47_3839_CCS
##Fusion_Gene987
m54191_180606_175925/16450230/47_3168_CCS
m54191_180606_175925/18744219/3353_266_CCS
##Fusion_Gene1008
m54191_180601_154855/4981340/46_532_CCS
m54191_180601_154855/12058895/47_517_CCS
##Fusion_Gene1011
m54191_180606_175925/12518302/3200_87_CCS
m54191_180606_175925/54330231/3261_93_CCS
##Fusion_Gene1013
m54191_180606_073621/42795842/3948_86_CCS
m54191_180606_175925/26542407/3876_78_CCS
m54191_180606_073621/46006567/47_3047_CCS
m54191_180606_073621/18415877/46_4227_CCS
m54191_180606_073621/72351918/45_3628_CCS
m54191_180606_073621/27197905/4385_199_CCS
m54191_180606_073621/53150103/3048_85_CCS
m54191_180606_175925/31391826/4599_86_CCS
m54191_180606_175925/22741720/47_3454_CCS
m54191_180606_175925/26018699/4235_87_CCS
m54191_180606_175925/11535297/46_3884_CCS
m54191_180606_175925/32506345/45_3586_CCS
m54191_180606_175925/51184028/45_3410_CCS
m54191_180606_073621/25100739/47_3376_CCS
m54191_180606_073621/7995655/3821_89_CCS
m54191_180606_175925/37815089/3226_85_CCS
m54191_180606_175925/15139566/47_4447_CCS
m54191_180606_073621/51642779/44_3001_CCS
m54191_180606_175925/26411227/46_3686_CCS
m54191_180606_175925/13631724/4027_91_CCS
m54191_180606_073621/45023320/46_3744_CCS
m54191_180606_073621/38863481/4947_89_CCS
m54191_180606_175925/64618911/46_3402_CCS
m54191_180606_073621/38207933/3886_89_CCS
m54191_180606_175925/32768777/3983_263_CCS
m54191_180606_175925/27394813/4338_90_CCS
m54191_180606_073621/49283378/4845_98_CCS
m54191_180606_175925/31261522/4236_85_CCS
m54191_180606_073621/50135409/46_4174_CCS
m54191_180606_175925/22610894/3960_85_CCS
m54191_180606_073621/31392466/48_4508_CCS
m54191_180606_073621/30408894/4632_114_CCS
m54191_180606_175925/44564793/48_3369_CCS
m54191_180606_073621/70451861/3305_98_CCS
m54191_180606_073621/45089305/45_3938_CCS
m54191_180606_073621/65471395/5060_86_CCS
m54191_180606_073621/13632011/4522_85_CCS
m54191_180606_073621/73859285/3316_90_CCS
m54191_180606_073621/55968385/47_3293_CCS
m54191_180606_073621/9700132/4006_89_CCS
m54191_180606_073621/70451947/47_5330_CCS
m54191_180606_175925/32506564/46_3333_CCS
m54191_180606_073621/31981717/3444_87_CCS
m54191_180606_073621/64095180/3790_84_CCS
m54191_180606_175925/21496190/46_3818_CCS
##Fusion_Gene1018
m54191_180606_073621/62259813/3191_89_CCS
m54191_180606_175925/62456365/3483_85_CCS
m54191_180606_073621/19202182/47_3000_CCS
##Fusion_Gene1023
m54191_180606_073621/65798486/3799_84_CCS
m54191_180606_073621/53936936/3365_88_CCS
##Fusion_Gene1025
m54191_180606_073621/72155331/3311_89_CCS
m54191_180606_175925/39256593/47_3358_CCS
m54191_180606_073621/35062590/3294_87_CCS
##Fusion_Gene1033
m54191_180606_073621/52953998/47_4705_CCS
m54191_180606_073621/30737303/46_4823_CCS
m54191_180606_073621/24576643/48_4338_CCS
m54191_180606_073621/36962449/6061_89_CCS
m54191_180606_073621/11993480/4747_90_CCS
m54191_180606_073621/70976441/46_6076_CCS
m54191_180606_073621/36700889/47_4658_CCS
m54191_180606_073621/32768242/6118_77_CCS
##Fusion_Gene1052
m54191_180606_175925/67633409/3624_178_CCS
m54191_180606_175925/26804901/49_4261_CCS
##Fusion_Gene1061
m54191_180606_175925/24445435/3487_88_CCS
m54191_180606_175925/47711041/3568_88_CCS
m54191_180606_073621/55640538/3543_95_CCS
m54191_180606_175925/27984845/46_3204_CCS
m54191_180606_073621/49939268/47_3203_CCS
##Fusion_Gene1068
m54191_180606_175925/36438987/3554_87_CCS
m54191_180606_175925/48824658/47_4218_CCS
##Fusion_Gene1071
m54191_180606_175925/18612500/46_3363_CCS
m54191_180606_073621/37093640/3532_87_CCS
##Fusion_Gene1095
m54191_180606_073621/32113490/47_3702_CCS
m54191_180606_175925/67634026/46_3624_CCS
##Fusion_Gene1106
m54191_180606_175925/30147275/47_3676_CCS
m54191_180606_073621/9568619/48_3218_CCS
##Fusion_Gene1109
m54191_180606_073621/18088651/36_4542_CCS
m54191_180606_073621/25035608/5524_98_CCS
##Fusion_Gene1129
m54191_180606_175925/4653240/4341_90_CCS
m54191_180606_073621/20382127/4990_88_CCS
##Fusion_Gene1130
m54191_180606_175925/69009753/47_3864_CCS
m54191_180606_073621/65995340/47_5532_CCS
m54191_180606_175925/44106035/47_3457_CCS
##Fusion_Gene1140
m54191_180606_073621/41484687/3484_82_CCS
m54191_180606_073621/17957598/45_3446_CCS
m54191_180606_073621/53739684/3452_93_CCS
##Fusion_Gene1144
m54191_180602_021136/58851470/47_2297_CCS
m54191_180601_154855/12976748/1771_92_CCS
##Fusion_Gene1146
m54191_180606_073621/10486490/3521_250_CCS
m54191_180606_175925/25559796/3064_88_CCS
m54191_180606_073621/19465038/3177_259_CCS
##Fusion_Gene1147
m54191_180606_175925/73991087/4639_88_CCS
m54191_180606_175925/5898643/4558_90_CCS
##Fusion_Gene1154
m54191_180606_073621/16319397/3429_199_CCS
m54191_180606_073621/26411594/51_3441_CCS
##Fusion_Gene1166
m54191_180606_073621/41943341/47_3727_CCS
m54191_180606_175925/59441909/3760_115_CCS
##Fusion_Gene1173
m54191_180606_175925/32047315/3597_87_CCS
m54191_180606_175925/58458513/3846_91_CCS
##Fusion_Gene1176
m54191_180606_073621/15008434/47_3280_CCS
m54191_180606_073621/54198513/41_3274_CCS
##Fusion_Gene1185
m54191_180606_175925/11928297/46_3206_CCS
m54191_180606_175925/47186542/3467_219_CCS
##Fusion_Gene1188
m54191_180606_073621/17498810/4857_185_CCS
m54191_180606_073621/15598211/55_3938_CCS
##Fusion_Gene1191
m54191_180606_073621/66323072/46_3464_CCS
m54191_180606_073621/16843141/45_3479_CCS
m54191_180606_073621/32571539/4869_105_CCS
##Fusion_Gene1192
m54191_180606_175925/52691502/3953_91_CCS
m54191_180606_175925/18678663/46_3269_CCS
##Fusion_Gene1193
m54191_180606_175925/27263513/47_3735_CCS
m54191_180606_175925/32440622/48_3624_CCS
##Fusion_Gene1200
m54191_180602_021136/69337256/1982_87_CCS
m54191_180606_175925/23331395/3983_93_CCS
##Fusion_Gene1230
m54191_180606_175925/17826502/52_3617_CCS
m54191_180606_175925/16646963/3485_89_CCS
m54191_180606_175925/13828707/3110_83_CCS
m54191_180606_073621/63898196/47_3459_CCS
##Fusion_Gene1244
m54191_180606_073621/60424505/3239_92_CCS
m54191_180606_073621/6226156/47_3209_CCS
##Fusion_Gene1252
m54191_180606_175925/21233897/44_3254_CCS
m54191_180606_073621/23200735/3929_89_CCS
##Fusion_Gene1253
m54191_180601_154855/20316839/3914_88_CCS
m54191_180606_073621/67568388/4110_97_CCS
##Fusion_Gene1254
m54191_180606_073621/10944914/3328_167_CCS
m54191_180606_073621/53477994/3954_85_CCS
m54191_180606_073621/22414159/47_3752_CCS
m54191_180606_073621/27853728/3192_87_CCS
m54191_180606_175925/51249691/3343_158_CCS
m54191_180606_073621/63570100/51_3106_CCS
m54191_180606_175925/22938289/4528_95_CCS
m54191_180606_073621/17695048/3745_85_CCS
m54191_180606_073621/20841309/46_2873_CCS
m54191_180606_073621/44433522/3629_94_CCS
m54191_180606_073621/48890515/50_3285_CCS
##Fusion_Gene1263
m54191_180606_073621/51315521/49_3813_CCS
m54191_180606_175925/32440445/3627_82_CCS
##Fusion_Gene1264
m54191_180606_175925/45875300/3194_91_CCS
m54191_180606_073621/16843123/3866_100_CCS
##Fusion_Gene1268
m54191_180606_073621/26542993/43_3602_CCS
m54191_180606_073621/52363646/3410_87_CCS
##Fusion_Gene1269
m54191_180606_175925/21562160/49_3515_CCS
m54191_180606_175925/66256989/3345_95_CCS
m54191_180606_175925/49283471/45_3308_CCS
m54191_180606_175925/38535824/47_3569_CCS
##Fusion_Gene1274
m54191_180606_175925/12714880/5801_89_CCS
m54191_180606_175925/57607125/5853_84_CCS
##Fusion_Gene1276
m54191_180606_073621/63570453/45_4910_CCS
m54191_180602_021136/58196339/47_2668_CCS
##Fusion_Gene1277
m54191_180606_175925/60949249/45_3480_CCS
m54191_180606_175925/42795077/3502_90_CCS
##Fusion_Gene1281
m54191_180606_175925/10420646/48_3753_CCS
m54191_180606_073621/28311671/3480_90_CCS
m54191_180606_175925/28049923/47_3765_CCS
m54191_180606_073621/58261669/3562_99_CCS
m54191_180606_175925/34210417/46_3526_CCS
##Fusion_Gene1295
m54191_180606_073621/44565005/3761_86_CCS
m54191_180606_175925/33161331/47_3464_CCS
##Fusion_Gene1296
m54191_180606_073621/42860815/53_6783_CCS
m54191_180606_073621/17957306/5678_89_CCS
##Fusion_Gene1318
m54191_180606_175925/5768019/3292_85_CCS
m54191_180606_175925/25166243/3565_100_CCS
##Fusion_Gene1333
m54191_180606_175925/74711437/3232_91_CCS
m54191_180606_175925/28639356/47_3192_CCS
##Fusion_Gene1346
m54191_180606_073621/27460196/3408_190_CCS
m54191_180606_073621/13959925/3325_185_CCS
##Fusion_Gene1351
m54191_180601_154855/49283312/47_1416_CCS
m54191_180601_154855/26543027/47_1375_CCS
##Fusion_Gene1357
m54191_180606_073621/41943654/4453_110_CCS
m54191_180606_175925/64159971/3975_81_CCS
##Fusion_Gene1361
m54191_180606_073621/47580018/46_3258_CCS
m54191_180606_073621/59441497/3334_90_CCS
m54191_180606_073621/45286362/4729_206_CCS
##Fusion_Gene1381
m54191_180606_073621/61997292/4014_88_CCS
m54191_180601_154855/58196501/48_1543_CCS
##Fusion_Gene1393
m54191_180601_154855/58196726/1956_86_CCS
m54191_180606_073621/17629553/46_2997_CCS
m54191_180606_073621/27197637/3019_130_CCS
m54191_180606_073621/17760863/3040_257_CCS
m54191_180606_175925/72352383/47_5465_CCS
m54191_180606_175925/63242435/48_3239_CCS
m54191_180602_021136/52887797/2247_90_CCS
m54191_180601_154855/27263182/1181_87_CCS
m54191_180606_073621/30605900/47_3408_CCS
m54191_180606_073621/31064213/3198_415_CCS
m54191_180602_021136/59900267/2883_90_CCS
m54191_180602_021136/35652282/47_1775_CCS
m54191_180606_073621/31588660/43_3385_CCS
m54191_180606_175925/32441306/47_3441_CCS
m54191_180606_073621/46006978/47_3244_CCS
m54191_180601_154855/62718773/47_2639_CCS
m54191_180606_073621/48693866/47_6159_CCS
m54191_180606_073621/25166577/4263_87_CCS
m54191_180606_073621/53346439/4278_83_CCS
m54191_180602_021136/35324054/2666_87_CCS
m54191_180606_073621/58327321/3642_208_CCS
##Fusion_Gene1395
m54191_180606_175925/17498854/45_3617_CCS
m54191_180606_175925/43450492/3751_85_CCS
##Fusion_Gene1397
m54191_180606_175925/30081504/44_3229_CCS
m54191_180606_175925/49873843/48_3513_CCS
##Fusion_Gene1398
m54191_180606_073621/43057290/4385_86_CCS
m54191_180606_073621/73662642/4399_91_CCS
m54191_180606_073621/9241313/45_3609_CCS
##Fusion_Gene1402
m54191_180606_073621/38863257/3395_96_CCS
m54191_180606_175925/61538849/48_3267_CCS
m54191_180606_175925/37618302/3350_90_CCS
m54191_180606_073621/35062593/48_3346_CCS
##Fusion_Gene1420
m54191_180606_175925/11731865/42_3135_CCS
m54191_180606_073621/73662908/47_3643_CCS
##Fusion_Gene1451
m54191_180606_073621/65208511/3227_88_CCS
m54191_180606_073621/37618658/3217_87_CCS
##Fusion_Gene1462
m54191_180606_175925/20251278/3504_81_CCS
m54191_180606_073621/57868936/45_3224_CCS
##Fusion_Gene1465
m54191_180606_073621/36044878/46_3325_CCS
m54191_180606_175925/23266016/51_5878_CCS
##Fusion_Gene1467
m54191_180606_175925/73925421/46_3291_CCS
m54191_180606_073621/57081935/47_3295_CCS
m54191_180606_073621/56557845/47_3445_CCS
m54191_180606_175925/19857608/3780_87_CCS
##Fusion_Gene1486
m54191_180606_175925/54329428/47_3927_CCS
m54191_180606_175925/26083775/4078_81_CCS
##Fusion_Gene1487
m54191_180606_175925/11994023/47_3189_CCS
m54191_180606_073621/50528554/3180_87_CCS
##Fusion_Gene1498
m54191_180606_073621/68813444/47_3285_CCS
m54191_180606_175925/45220024/3448_85_CCS
m54191_180606_175925/13304262/49_4339_CCS
##Fusion_Gene1500
m54191_180606_175925/24313950/46_3209_CCS
m54191_180606_175925/44106198/3319_125_CCS
##Fusion_Gene1518
m54191_180606_073621/58524643/2974_93_CCS
m54191_180606_073621/12452731/3163_88_CCS
##Fusion_Gene1531
m54191_180606_175925/56296086/46_3412_CCS
m54191_180606_175925/6684969/3683_91_CCS
m54191_180606_175925/63439701/3696_88_CCS
m54191_180606_175925/71828269/3543_86_CCS
##Fusion_Gene1546
m54191_180606_175925/46989499/47_3328_CCS
m54191_180606_175925/56819840/3542_84_CCS
m54191_180606_175925/49152696/3121_89_CCS
m54191_180606_175925/15991275/46_3821_CCS
m54191_180606_175925/42008672/46_3080_CCS
m54191_180606_175925/31916218/48_3721_CCS
m54191_180606_175925/46793197/47_3760_CCS
m54191_180606_175925/24838819/3472_246_CCS
m54191_180606_175925/31719673/48_3563_CCS
m54191_180606_175925/68026526/47_3532_CCS
m54191_180606_175925/21824126/3626_90_CCS
m54191_180606_175925/73138504/3594_90_CCS
m54191_180606_175925/5768053/47_3642_CCS
m54191_180606_175925/59376522/47_3491_CCS
m54191_180606_175925/61473185/47_3370_CCS
m54191_180606_175925/64684193/3595_87_CCS
m54191_180606_175925/5440151/3538_90_CCS
m54191_180606_175925/44761461/3640_85_CCS
m54191_180606_175925/5571009/3554_88_CCS
m54191_180606_175925/62783763/3606_85_CCS
m54191_180606_175925/29556897/47_3601_CCS
m54191_180606_175925/63570905/47_3555_CCS
m54191_180606_175925/7275012/46_3316_CCS
m54191_180606_175925/18350453/44_3545_CCS
m54191_180606_175925/57344633/3602_89_CCS
m54191_180606_175925/65339851/47_3178_CCS
m54191_180606_175925/27853239/47_3227_CCS
m54191_180606_175925/15139732/3535_84_CCS
m54191_180606_175925/35848306/3684_87_CCS
m54191_180606_175925/50594767/3517_83_CCS
m54191_180606_175925/69010340/48_3730_CCS
m54191_180606_175925/69141088/47_3510_CCS
m54191_180606_175925/58917586/3486_169_CCS
m54191_180606_175925/34931502/46_3233_CCS
m54191_180606_175925/21758476/3471_87_CCS
m54191_180606_175925/65405119/46_3490_CCS
m54191_180606_175925/66716338/3766_115_CCS
m54191_180606_175925/43975336/3716_92_CCS
m54191_180606_175925/50922201/3752_92_CCS
m54191_180606_175925/44696392/3839_83_CCS
m54191_180606_175925/7536793/3550_82_CCS
m54191_180606_175925/15270652/47_3322_CCS
m54191_180606_175925/65732986/49_3502_CCS
m54191_180606_175925/8782429/3857_88_CCS
m54191_180606_175925/37617868/3781_209_CCS
m54191_180606_175925/15925813/47_3439_CCS
m54191_180606_175925/55706305/3683_260_CCS
m54191_180606_175925/30540417/47_3511_CCS
m54191_180606_175925/50594246/3532_83_CCS
m54191_180606_175925/9502813/46_3182_CCS
m54191_180606_175925/58589631/42_3675_CCS
m54191_180606_175925/21824446/3574_88_CCS
m54191_180606_175925/45089556/55_4168_CCS
m54191_180606_175925/38928973/3537_81_CCS
m54191_180606_175925/34865786/46_3523_CCS
m54191_180606_175925/32964993/47_3606_CCS
m54191_180606_175925/66912331/3616_144_CCS
m54191_180606_175925/12845168/3556_89_CCS
m54191_180606_175925/24969434/3582_90_CCS
m54191_180606_175925/17171346/3649_81_CCS
m54191_180606_175925/49807660/3876_99_CCS
m54191_180606_175925/33030313/48_3347_CCS
m54191_180606_175925/72417505/3609_86_CCS
m54191_180606_175925/8126871/3845_100_CCS
m54191_180606_175925/73007502/3560_93_CCS
m54191_180606_175925/46138291/3189_88_CCS
m54191_180606_175925/61473167/47_3500_CCS
m54191_180606_175925/74253085/3585_85_CCS
m54191_180606_175925/4260695/3805_93_CCS
m54191_180602_021136/37617827/51_3437_CCS
m54191_180606_175925/46138101/47_3241_CCS
m54191_180606_175925/16318788/47_3526_CCS
m54191_180606_175925/31064624/48_3667_CCS
m54191_180606_175925/42337086/3562_90_CCS
m54191_180606_175925/51118425/3478_88_CCS
m54191_180606_175925/39912255/3690_84_CCS
m54191_180606_175925/41944030/3811_87_CCS
m54191_180606_175925/74318410/46_3588_CCS
m54191_180606_175925/36307231/3601_93_CCS
m54191_180606_175925/61145205/47_3492_CCS
m54191_180606_175925/15139326/47_3777_CCS
m54191_180606_175925/5505236/46_3515_CCS
m54191_180606_175925/12648719/3592_89_CCS
m54191_180606_175925/19006375/46_3621_CCS
m54191_180606_175925/57147707/47_3781_CCS
m54191_180606_175925/48563169/3563_88_CCS
m54191_180606_175925/9699910/47_3545_CCS
m54191_180606_175925/69468340/47_3508_CCS
m54191_180606_175925/24249067/3549_88_CCS
m54191_180606_175925/10027591/47_3275_CCS
m54191_180606_175925/27591496/47_3491_CCS
m54191_180606_175925/40960223/3672_85_CCS
m54191_180606_175925/65274359/4057_76_CCS
m54191_180606_175925/16909197/46_3497_CCS
m54191_180606_175925/14615154/47_3511_CCS
m54191_180606_175925/53806022/47_3289_CCS
m54191_180606_175925/26542789/3782_294_CCS
m54191_180606_175925/36373049/48_3713_CCS
m54191_180606_175925/70779197/45_3548_CCS
m54191_180606_175925/27657137/46_3463_CCS
m54191_180606_175925/27001544/3745_82_CCS
m54191_180606_175925/39388099/47_3530_CCS
m54191_180606_175925/52953851/47_3431_CCS
m54191_180606_175925/62980250/3485_86_CCS
m54191_180606_175925/56033878/48_3795_CCS
m54191_180606_175925/49283560/43_3660_CCS
m54191_180606_175925/31326687/3676_97_CCS
m54191_180606_175925/65143643/47_3515_CCS
m54191_180606_175925/17760919/47_3525_CCS
m54191_180606_175925/59834793/46_3636_CCS
m54191_180606_175925/20382267/47_3695_CCS
m54191_180606_175925/73007677/47_3330_CCS
m54191_180606_175925/36897596/3569_91_CCS
m54191_180606_175925/7733332/3565_92_CCS
m54191_180606_175925/59114222/47_3138_CCS
m54191_180606_175925/20447922/45_3201_CCS
m54191_180606_175925/52494836/47_3529_CCS
m54191_180606_175925/9699716/3686_93_CCS
m54191_180606_175925/25952678/3546_88_CCS
m54191_180606_175925/33358843/3645_85_CCS
m54191_180606_175925/56623253/41_3031_CCS
m54191_180606_175925/16581090/3543_78_CCS
m54191_180606_175925/10093094/3065_86_CCS
m54191_180606_175925/25297192/3606_91_CCS
m54191_180606_175925/51249926/45_3803_CCS
m54191_180606_175925/7405994/3584_88_CCS
m54191_180606_175925/26346426/46_3487_CCS
m54191_180606_175925/8192255/3565_78_CCS
m54191_180606_175925/59769226/47_3518_CCS
m54191_180606_175925/5112042/47_3516_CCS
m54191_180606_175925/36372736/3539_96_CCS
m54191_180606_175925/42730253/51_3662_CCS
m54191_180606_175925/15008088/3383_80_CCS
m54191_180606_175925/26542826/47_3736_CCS
m54191_180606_175925/22085847/47_3615_CCS
m54191_180606_175925/9962279/3488_89_CCS
m54191_180606_175925/69206598/3701_86_CCS
m54191_180606_175925/33882995/3711_143_CCS
m54191_180606_175925/7733762/3690_81_CCS
m54191_180606_175925/52363777/50_3595_CCS
m54191_180606_175925/56754604/46_3525_CCS
m54191_180606_175925/61669900/3561_87_CCS
m54191_180606_175925/56099494/46_3084_CCS
m54191_180606_175925/25886863/4175_86_CCS
m54191_180606_175925/16843611/46_3359_CCS
m54191_180606_175925/14352469/47_3512_CCS
m54191_180606_175925/36962907/3630_91_CCS
m54191_180606_175925/12714532/3551_82_CCS
m54191_180606_175925/52495061/47_3515_CCS
m54191_180606_175925/35389944/47_3642_CCS
m54191_180606_175925/56885628/46_3570_CCS
m54191_180606_175925/66781992/44_3595_CCS
m54191_180606_175925/25887396/3723_94_CCS
m54191_180606_175925/13435416/45_3623_CCS
m54191_180606_175925/72548634/45_3043_CCS
m54191_180606_175925/29360372/49_3632_CCS
m54191_180606_175925/54133032/50_3592_CCS
m54191_180606_175925/5964272/3465_82_CCS
m54191_180606_175925/11928401/3664_88_CCS
m54191_180606_175925/46072539/3642_88_CCS
m54191_180606_175925/33882586/47_3627_CCS
m54191_180606_175925/37028847/3683_86_CCS
m54191_180606_175925/18547276/56_4306_CCS
m54191_180606_175925/7733649/3762_208_CCS
m54191_180606_175925/56099555/3791_84_CCS
m54191_180606_175925/67043682/49_3336_CCS
m54191_180606_175925/5571376/47_3547_CCS
m54191_180606_175925/19726609/3471_175_CCS
m54191_180606_175925/74253069/47_3509_CCS
m54191_180606_175925/74515211/46_3049_CCS
m54191_180606_175925/14418015/3556_89_CCS
m54191_180606_175925/9240943/47_3612_CCS
m54191_180606_175925/71237870/3562_94_CCS
m54191_180606_175925/25756115/48_3593_CCS
m54191_180606_175925/44827282/48_4123_CCS
m54191_180606_175925/33686316/3669_91_CCS
m54191_180606_175925/38470651/47_3818_CCS
m54191_180606_175925/55247291/3554_91_CCS
m54191_180606_175925/56557968/47_3517_CCS
m54191_180606_175925/37945876/46_3507_CCS
m54191_180606_175925/4391239/43_3782_CCS
m54191_180606_175925/10093181/47_3514_CCS
m54191_180606_175925/24182879/46_3516_CCS
m54191_180606_175925/47579408/3550_91_CCS
m54191_180606_175925/62129107/3534_89_CCS
m54191_180606_175925/34538364/3115_87_CCS
m54191_180606_175925/8650945/3633_92_CCS
m54191_180606_175925/69927275/3421_134_CCS
m54191_180606_175925/32178287/46_3545_CCS
m54191_180606_175925/67437543/47_3519_CCS
m54191_180606_175925/22413420/48_3664_CCS
m54191_180606_175925/28574557/48_3223_CCS
m54191_180606_175925/73269409/47_3496_CCS
m54191_180602_021136/58917172/47_3484_CCS
m54191_180606_175925/64750490/48_3619_CCS
m54191_180606_175925/50529210/47_3612_CCS
m54191_180606_175925/58654817/3643_86_CCS
m54191_180606_175925/65077529/3473_89_CCS
m54191_180606_175925/59703942/77_3545_CCS
m54191_180606_175925/31589319/3536_88_CCS
m54191_180606_175925/55312663/3203_144_CCS
m54191_180606_175925/58196279/3569_90_CCS
m54191_180606_175925/32506538/47_3181_CCS
m54191_180606_175925/66126433/46_3582_CCS
m54191_180606_175925/68157994/3128_82_CCS
m54191_180606_175925/74383769/46_3511_CCS
m54191_180602_021136/35586676/3671_88_CCS
m54191_180606_175925/64553618/3828_98_CCS
m54191_180606_175925/22610797/46_3515_CCS
m54191_180606_175925/62718208/3677_89_CCS
m54191_180606_175925/55968327/3526_84_CCS
m54191_180606_175925/11731730/3553_92_CCS
m54191_180606_175925/30474659/46_3518_CCS
m54191_180606_175925/27984039/3101_79_CCS
m54191_180606_175925/38405072/3566_92_CCS
m54191_180606_175925/72090141/3571_88_CCS
m54191_180606_175925/38994490/3567_88_CCS
m54191_180606_175925/46006630/3611_92_CCS
m54191_180606_175925/62456706/3616_90_CCS
m54191_180606_175925/37946347/47_3512_CCS
m54191_180606_175925/40239613/46_3518_CCS
m54191_180606_175925/10485996/47_3596_CCS
m54191_180606_175925/36635451/3552_92_CCS
m54191_180606_175925/66650850/47_3601_CCS
m54191_180606_175925/11797420/3123_90_CCS
m54191_180606_175925/22610194/3792_92_CCS
m54191_180606_175925/67240019/47_3597_CCS
m54191_180606_175925/65995592/46_3122_CCS
m54191_180606_175925/31523516/47_3525_CCS
m54191_180606_175925/10159083/3722_272_CCS
m54191_180606_175925/64881560/53_3579_CCS
m54191_180606_175925/5898627/47_3617_CCS
m54191_180606_175925/16777789/3332_87_CCS
m54191_180606_175925/31392572/3225_91_CCS
m54191_180602_021136/70255276/3624_87_CCS
m54191_180606_175925/56557712/46_3994_CCS
m54191_180606_175925/13959574/3607_139_CCS
m54191_180606_175925/13434988/3558_87_CCS
m54191_180606_175925/49480228/47_3503_CCS
m54191_180606_175925/62850021/3559_88_CCS
m54191_180606_175925/25690209/46_3509_CCS
m54191_180606_175925/39912308/47_3793_CCS
m54191_180606_175925/66585411/3686_216_CCS
m54191_180606_175925/67830071/46_3209_CCS
m54191_180606_175925/60162303/3791_92_CCS
m54191_180606_175925/28508838/3730_183_CCS
m54191_180606_175925/64160561/47_3647_CCS
m54191_180606_175925/24641837/3671_88_CCS
m54191_180606_175925/37749537/3516_97_CCS
m54191_180606_175925/54984968/47_3517_CCS
m54191_180606_175925/36700332/46_3496_CCS
m54191_180606_175925/22742009/3530_86_CCS
m54191_180606_175925/37814967/4143_457_CCS
m54191_180606_175925/48038757/3330_146_CCS
m54191_180606_175925/57410519/47_3572_CCS
m54191_180606_175925/12845927/3557_90_CCS
m54191_180606_175925/42140253/3969_122_CCS
m54191_180606_175925/69337359/47_3348_CCS
m54191_180606_175925/23199832/47_3610_CCS
m54191_180606_175925/56754816/51_3648_CCS
m54191_180606_175925/67109019/47_3570_CCS
m54191_180606_175925/28312518/3580_85_CCS
m54191_180606_175925/62062741/46_3737_CCS
m54191_180606_175925/68747988/47_3464_CCS
m54191_180606_175925/25755854/48_3810_CCS
m54191_180606_175925/70123971/3762_206_CCS
m54191_180606_175925/54067823/3780_81_CCS
m54191_180606_175925/64618776/3829_195_CCS
m54191_180606_175925/38338760/3651_94_CCS
m54191_180606_175925/14024894/3359_83_CCS
m54191_180606_175925/35455793/47_3148_CCS
m54191_180606_175925/31261419/3643_86_CCS
m54191_180606_175925/24576343/49_3942_CCS
m54191_180606_175925/12911284/3644_85_CCS
m54191_180606_175925/71697307/47_3881_CCS
m54191_180606_175925/7865225/3577_99_CCS
m54191_180606_175925/41354061/3533_87_CCS
m54191_180606_175925/25886839/46_3515_CCS
m54191_180606_175925/73007530/41_3504_CCS
m54191_180606_175925/55575407/3274_92_CCS
m54191_180606_175925/36438208/44_3580_CCS
m54191_180606_175925/67108995/47_3316_CCS
m54191_180606_175925/40960478/45_3042_CCS
m54191_180606_175925/29557665/48_3654_CCS
m54191_180606_175925/70844912/3533_90_CCS
m54191_180606_175925/40764414/3327_82_CCS
m54191_180606_175925/70582486/3996_236_CCS
m54191_180606_175925/61407592/46_3746_CCS
m54191_180606_175925/54395226/4064_231_CCS
m54191_180606_175925/67372000/46_3509_CCS
m54191_180606_175925/18482062/3696_89_CCS
m54191_180606_175925/61079660/3559_92_CCS
m54191_180606_175925/11862510/49_3698_CCS
m54191_180606_175925/17891657/46_3514_CCS
m54191_180606_175925/26346377/47_3508_CCS
m54191_180606_175925/41943724/47_3633_CCS
m54191_180606_175925/56099200/3623_90_CCS
m54191_180606_175925/67568527/3552_87_CCS
m54191_180606_175925/49283178/46_3871_CCS
m54191_180606_175925/52756585/3540_83_CCS
m54191_180606_175925/73400733/3329_83_CCS
m54191_180606_175925/16122717/47_3718_CCS
m54191_180606_175925/12190377/46_3435_CCS
m54191_180606_175925/8913106/3529_85_CCS
m54191_180606_175925/4326073/43_3351_CCS
m54191_180606_175925/67830162/3632_171_CCS
m54191_180606_175925/70058729/3368_89_CCS
m54191_180606_175925/63439535/46_3627_CCS
m54191_180606_175925/32899636/49_3549_CCS
m54191_180606_175925/32310081/3458_88_CCS
m54191_180606_175925/38863871/3429_93_CCS
m54191_180606_175925/27787799/46_3415_CCS
m54191_180606_175925/49087165/3645_85_CCS
m54191_180606_175925/30081127/46_3508_CCS
m54191_180606_175925/52953262/50_3515_CCS
m54191_180606_175925/10944671/47_3623_CCS
m54191_180606_175925/40895349/3594_87_CCS
m54191_180606_175925/51315511/47_3511_CCS
m54191_180606_175925/25821452/3083_88_CCS
m54191_180606_175925/11927722/37_3769_CCS
m54191_180606_175925/23396775/3594_92_CCS
m54191_180606_175925/60490726/3376_87_CCS
m54191_180606_175925/61211252/47_3480_CCS
m54191_180606_175925/26607976/3684_86_CCS
m54191_180606_175925/31851186/3958_80_CCS
m54191_180606_175925/63177340/3681_85_CCS
m54191_180606_175925/12452164/42_3562_CCS
m54191_180606_175925/25232191/3394_82_CCS
m54191_180606_175925/57607127/46_3822_CCS
m54191_180606_175925/26345975/61_3553_CCS
m54191_180606_175925/21299316/47_3638_CCS
m54191_180606_175925/33357960/45_3605_CCS
m54191_180606_175925/25756255/50_3566_CCS
m54191_180606_175925/69665193/3534_89_CCS
m54191_180606_175925/21037359/46_3573_CCS
m54191_180606_175925/4849863/46_3519_CCS
m54191_180606_175925/35324174/3629_133_CCS
m54191_180606_175925/6881368/3275_92_CCS
m54191_180606_175925/47579594/3662_86_CCS
m54191_180606_175925/19661319/47_3545_CCS
m54191_180606_175925/14877156/48_3645_CCS
m54191_180606_175925/39190776/47_3495_CCS
m54191_180606_175925/42008782/3835_87_CCS
m54191_180606_175925/67240764/3554_84_CCS
m54191_180606_175925/39453599/47_3605_CCS
m54191_180606_175925/30606097/3836_88_CCS
m54191_180602_021136/54723121/2936_85_CCS
m54191_180606_175925/5767655/47_3527_CCS
m54191_180606_175925/48628098/3271_97_CCS
m54191_180606_175925/22414284/3642_95_CCS
m54191_180606_175925/68551495/39_3807_CCS
m54191_180606_175925/53478118/3569_85_CCS
m54191_180606_175925/51511512/47_3536_CCS
m54191_180606_175925/30081564/51_3632_CCS
m54191_180606_175925/34734801/4127_108_CCS
m54191_180606_175925/32244529/48_3579_CCS
m54191_180606_175925/69403013/47_3600_CCS
m54191_180606_175925/25297612/46_3544_CCS
m54191_180606_175925/71893228/3166_89_CCS
m54191_180606_175925/74253250/3710_210_CCS
m54191_180606_175925/70779683/48_3746_CCS
m54191_180606_175925/29491609/3583_85_CCS
m54191_180606_175925/40173859/46_3516_CCS
m54191_180606_175925/28836795/45_3481_CCS
m54191_180606_175925/31260795/3558_92_CCS
m54191_180606_175925/74842601/47_3559_CCS
m54191_180606_175925/40501716/3332_82_CCS
m54191_180606_175925/67240593/3501_89_CCS
m54191_180606_175925/63635761/3740_240_CCS
m54191_180606_175925/22413878/46_3510_CCS
m54191_180606_175925/6357784/3637_90_CCS
m54191_180606_175925/59572995/3849_262_CCS
m54191_180606_175925/71500222/46_3479_CCS
m54191_180606_175925/46007230/47_3516_CCS
m54191_180606_175925/45482925/49_3599_CCS
m54191_180606_175925/48890655/3677_89_CCS
m54191_180606_175925/55902557/55_3618_CCS
m54191_180606_175925/40304824/47_3459_CCS
m54191_180606_175925/25625353/46_3572_CCS
m54191_180606_175925/32441027/48_3644_CCS
m54191_180606_175925/26805008/3531_87_CCS
m54191_180606_175925/55247162/46_3527_CCS
m54191_180606_175925/5374557/3680_91_CCS
m54191_180606_175925/66060489/47_3529_CCS
m54191_180606_175925/73859598/47_3193_CCS
m54191_180606_175925/54723090/47_3624_CCS
m54191_180606_175925/61538544/3652_86_CCS
m54191_180602_021136/34537958/2822_87_CCS
m54191_180606_175925/70386546/47_3600_CCS
m54191_180606_175925/37421264/3772_238_CCS
m54191_180606_175925/6619673/47_3494_CCS
m54191_180606_175925/72679890/47_3568_CCS
m54191_180606_175925/27394573/3584_88_CCS
m54191_180606_175925/24314435/47_3381_CCS
m54191_180606_175925/73073221/46_3509_CCS
m54191_180606_175925/48431217/3584_87_CCS
m54191_180606_175925/6292190/46_3593_CCS
m54191_180606_175925/23396890/3528_84_CCS
m54191_180606_175925/10093127/46_3622_CCS
m54191_180606_175925/71238085/45_3251_CCS
m54191_180606_175925/58327182/49_3636_CCS
m54191_180606_175925/36176455/42_3103_CCS
m54191_180606_175925/46662479/47_3627_CCS
m54191_180606_175925/65798768/3350_87_CCS
m54191_180606_175925/45482313/47_3414_CCS
m54191_180606_175925/6029805/3361_84_CCS
m54191_180606_175925/49218176/47_3765_CCS
m54191_180606_175925/14549366/46_3090_CCS
m54191_180606_175925/71500793/47_3493_CCS
m54191_180606_175925/70517450/3656_92_CCS
m54191_180606_175925/41550218/3615_84_CCS
m54191_180606_175925/51052619/3652_88_CCS
m54191_180606_175925/37159143/3556_89_CCS
m54191_180606_175925/56820390/3653_88_CCS
m54191_180606_175925/51053465/47_3508_CCS
m54191_180606_175925/38667171/3662_84_CCS
m54191_180606_175925/24052145/47_3515_CCS
m54191_180606_175925/47120688/3864_170_CCS
m54191_180606_175925/44893165/46_3512_CCS
m54191_180606_175925/67109109/3645_87_CCS
m54191_180606_175925/63111923/3563_93_CCS
m54191_180606_175925/36569198/45_3509_CCS
m54191_180606_175925/34537603/3665_81_CCS
m54191_180606_175925/65143742/47_3601_CCS
m54191_180606_175925/10289925/47_3514_CCS
m54191_180606_175925/67765132/3561_90_CCS
m54191_180606_175925/15991058/3649_91_CCS
m54191_180606_175925/72679817/46_3175_CCS
m54191_180606_175925/30147254/46_3458_CCS
m54191_180606_175925/27197920/49_3844_CCS
m54191_180606_175925/39322538/46_3527_CCS
m54191_180606_175925/58524035/47_3554_CCS
m54191_180606_175925/10683343/3489_87_CCS
m54191_180606_175925/19726563/3681_90_CCS
m54191_180606_175925/15401372/3691_222_CCS
m54191_180606_175925/45875452/47_3611_CCS
m54191_180606_175925/29950390/3594_92_CCS
m54191_180606_175925/65995191/61_3548_CCS
m54191_180606_175925/63767514/3659_87_CCS
m54191_180606_175925/63832667/3582_74_CCS
m54191_180606_175925/71237925/46_3254_CCS
m54191_180606_175925/63701247/3576_117_CCS
m54191_180606_175925/38011226/3111_87_CCS
m54191_180606_175925/14680692/3107_88_CCS
m54191_180606_175925/6095295/47_3521_CCS
m54191_180606_175925/71958780/3664_88_CCS
m54191_180606_175925/6684902/3659_88_CCS
m54191_180602_021136/57607096/3563_89_CCS
m54191_180606_175925/54526290/47_3385_CCS
m54191_180606_175925/30212601/47_3279_CCS
m54191_180606_175925/46924771/71_3718_CCS
m54191_180606_175925/56820652/3623_90_CCS
m54191_180606_175925/15335496/3550_88_CCS
m54191_180606_175925/15401655/3576_95_CCS
m54191_180606_175925/17039680/48_3188_CCS
m54191_180606_175925/9241202/46_3511_CCS
m54191_180606_175925/52036106/3685_88_CCS
m54191_180606_175925/56557889/3321_91_CCS
m54191_180606_175925/45220129/47_3552_CCS
m54191_180606_175925/38208424/44_3903_CCS
m54191_180606_175925/13042553/3634_80_CCS
m54191_180606_175925/14484452/3562_95_CCS
m54191_180606_175925/29164467/3613_142_CCS
m54191_180606_175925/6553785/3629_92_CCS
m54191_180606_175925/69600214/46_3663_CCS
m54191_180606_175925/70124308/48_3559_CCS
m54191_180606_175925/41943641/3561_87_CCS
m54191_180606_175925/31982190/3685_95_CCS
m54191_180606_175925/34537906/47_3528_CCS
m54191_180606_175925/66453692/3617_88_CCS
m54191_180606_175925/64553694/3564_92_CCS
m54191_180606_175925/6160569/47_3513_CCS
m54191_180606_175925/32834441/47_3630_CCS
m54191_180606_175925/57737851/3696_89_CCS
m54191_180606_175925/36766621/46_3518_CCS
m54191_180606_175925/66257331/52_3622_CCS
m54191_180606_175925/53739951/3559_91_CCS
m54191_180606_175925/48366368/3769_88_CCS
m54191_180606_175925/27721837/3665_178_CCS
m54191_180606_175925/56426890/47_3517_CCS
m54191_180606_175925/63439431/47_3607_CCS
m54191_180606_175925/10879045/3451_87_CCS
m54191_180606_175925/48038461/47_3330_CCS
m54191_180606_175925/32309430/3675_85_CCS
m54191_180606_175925/18088568/3029_88_CCS
m54191_180606_175925/16122702/46_3434_CCS
m54191_180606_175925/12386517/46_3616_CCS
m54191_180606_175925/61932047/3653_78_CCS
m54191_180606_175925/71369168/47_3516_CCS
m54191_180606_175925/8782479/3559_88_CCS
m54191_180606_175925/6554098/45_3578_CCS
m54191_180606_175925/54657293/46_3612_CCS
m54191_180606_175925/55444364/3603_87_CCS
##Fusion_Gene1547
m54191_180606_175925/67371942/4387_90_CCS
m54191_180606_073621/51971018/4516_82_CCS
m54191_180606_073621/41354211/50_4253_CCS
m54191_180606_175925/15139031/4493_137_CCS
m54191_180606_073621/18547481/4258_86_CCS
m54191_180606_073621/32309744/46_4122_CCS
m54191_180606_073621/57475262/47_4296_CCS
m54191_180606_073621/64880746/47_4219_CCS
m54191_180601_154855/59703968/47_4246_CCS
m54191_180606_073621/41091210/47_4217_CCS
m54191_180601_154855/24510634/4117_89_CCS
m54191_180606_073621/26673245/4399_89_CCS
m54191_180606_073621/61800544/4353_84_CCS
m54191_180606_073621/31130395/4453_139_CCS
m54191_180606_073621/63439467/4208_89_CCS
m54191_180606_175925/17367498/4314_91_CCS
m54191_180606_073621/19923511/4357_86_CCS
m54191_180606_073621/6816270/4299_92_CCS
m54191_180606_073621/37487588/49_4709_CCS
m54191_180606_073621/61604273/4336_84_CCS
m54191_180606_073621/30081370/4346_83_CCS
m54191_180606_175925/24511175/4546_99_CCS
m54191_180606_073621/56033683/4422_227_CCS
m54191_180606_073621/31130224/4328_91_CCS
m54191_180606_073621/22741233/4354_89_CCS
##Fusion_Gene1548
m54191_180606_073621/17432937/45_4124_CCS
m54191_180606_175925/64356453/47_4087_CCS
##Fusion_Gene1563
m54191_180606_175925/26804300/47_4587_CCS
m54191_180606_073621/60883254/3936_84_CCS
##Fusion_Gene1565
m54191_180606_175925/13959789/3162_86_CCS
m54191_180606_175925/27394934/47_3172_CCS
##Fusion_Gene1568
m54191_180606_175925/38077210/47_3043_CCS
m54191_180606_073621/38339065/3139_90_CCS
##Fusion_Gene1572
m54191_180606_175925/65536774/45_3406_CCS
m54191_180606_175925/31981878/4248_79_CCS
