# Supplementary material for: Novel Insights Into Genetic Responses for Waterlogging Stress in Two Local Wheat Cultivars in Yangtze River Basin
Source: Front Genet. 2021 May 31;12:681680. doi: 10.3389/fgene.2021.681680 (PMC8201782; doi:10.3389/fgene.2021.681680)
Supplement: Supplementary Table 6 | — Identification of LncRNAs with the full-length transcripts of wheat. [file Table_6.XLSX]

## Sheet: Sheet1
Novel insights into genetic responses for waterlogging stress in two local wheat cultivars in Yangtze River basin Mingmei Wei#, Xiu Li#, Rui Yang, Liulong Li, Zhuangzhi Wang, Xiaoyan Wang*, Aihua Sha* Agricultural College, Yangtze University, Jingzhou 434025, China
Table S6 Identification of LncRNAs with the full-length transcrits of wheat
sequence ID	mRNA_size	coding_prob
MT.11.1	841	0.0341437
MT.19.1	1628	0.0123522
MT.23.1	2783	0.0038618
MT.24.1	2169	0.0348634
MT.26.1	3346	0.012539
MT.27.1	876	0.0327285
MT.29.1	3825	0.00120099
MT.32.1	784	0.161783
MT.34.1	3911	0.0079013
MT.35.1	3258	0.0275424
MT.36.1	714	0.0585039
MT.42.1	1650	0.0142352
MT.7.1	1250	0.00962801
MT.8.1	810	0.0399831
TGACV1_SCAFFOLD_000035_1AL.2.1	1448	0.411338
TGACV1_SCAFFOLD_000052_1AL.1.1	1960	0.0141994
TGACV1_SCAFFOLD_000071_1AL.1.1	1062	0.032229
TGACV1_SCAFFOLD_000087_1AL.1.1	4834	0.0289982
TGACV1_SCAFFOLD_000087_1AL.1.2	3188	0.125571
TGACV1_SCAFFOLD_000087_1AL.1.3	836	0.0271611
TGACV1_SCAFFOLD_000099_1AL.3.1	587	0.00624883
TGACV1_SCAFFOLD_000132_1AL.2.1	866	0.067526
TGACV1_SCAFFOLD_000152_1AL.3.1	1113	0.0392562
TGACV1_SCAFFOLD_000157_1AL.1.1	3126	0.00664889
TGACV1_SCAFFOLD_000157_1AL.1.7	2791	0.131108
TGACV1_SCAFFOLD_000177_1AL.1.1	5009	0.00629176
TGACV1_SCAFFOLD_000177_1AL.1.2	4334	0.0127695
TGACV1_SCAFFOLD_000177_1AL.1.3	3898	0.0201061
TGACV1_SCAFFOLD_000177_1AL.1.4	3928	0.01949
TGACV1_SCAFFOLD_000267_1AL.1.1	1077	0.0606323
TGACV1_SCAFFOLD_000322_1AL.1.1	3482	0.00908005
TGACV1_SCAFFOLD_000322_1AL.1.2	3339	0.02669
TGACV1_SCAFFOLD_000322_1AL.1.3	3340	0.010537
TGACV1_SCAFFOLD_000322_1AL.1.4	3290	0.0111032
TGACV1_SCAFFOLD_000322_1AL.1.5	3239	0.0117117
TGACV1_SCAFFOLD_000327_1AL.2.1	1536	0.0828576
TGACV1_SCAFFOLD_000422_1AL.1.1	3165	0.0144158
TGACV1_SCAFFOLD_000455_1AL.1.1	734	0.303761
TGACV1_SCAFFOLD_000455_1AL.1.2	651	0.322652
TGACV1_SCAFFOLD_000486_1AL.1.1	1918	0.00916763
TGACV1_SCAFFOLD_000556_1AL.1.1	2989	0.0296943
TGACV1_SCAFFOLD_000558_1AL.1.1	841	0.44369
TGACV1_SCAFFOLD_000558_1AL.1.2	615	0.229506
TGACV1_SCAFFOLD_000710_1AL.1.1	634	0.0838133
TGACV1_SCAFFOLD_000719_1AL.2.1	867	0.00749298
TGACV1_SCAFFOLD_000768_1AL.1.1	1282	0.0580108
TGACV1_SCAFFOLD_000815_1AL.4.1	3072	0.00451725
TGACV1_SCAFFOLD_000853_1AL.1.1	2041	0.0481048
TGACV1_SCAFFOLD_000896_1AL.1.2	1011	0.258911
TGACV1_SCAFFOLD_000917_1AL.1.1	754	0.0110533
TGACV1_SCAFFOLD_000919_1AL.2.1	1280	0.107559
TGACV1_SCAFFOLD_000974_1AL.1.1	806	0.0395301
TGACV1_SCAFFOLD_000974_1AL.1.2	954	0.153588
TGACV1_SCAFFOLD_000974_1AL.1.3	821	0.198471
TGACV1_SCAFFOLD_000992_1AL.1.1	785	0.0011458
TGACV1_SCAFFOLD_001042_1AL.2.1	3224	0.0093137
TGACV1_SCAFFOLD_001042_1AL.2.2	3183	0.0205195
TGACV1_SCAFFOLD_001042_1AL.2.3	3203	0.0200984
TGACV1_SCAFFOLD_001042_1AL.2.4	3059	0.0233298
TGACV1_SCAFFOLD_001042_1AL.2.5	3068	0.0231138
TGACV1_SCAFFOLD_001050_1AL.2.1	1125	0.0396735
TGACV1_SCAFFOLD_001074_1AL.1.1	1643	0.121149
TGACV1_SCAFFOLD_001117_1AL.1.1	1455	0.174544
TGACV1_SCAFFOLD_001117_1AL.2.1	5356	0.000423785
TGACV1_SCAFFOLD_001117_1AL.2.2	5297	0.000451078
TGACV1_SCAFFOLD_001117_1AL.4.1	891	0.112938
TGACV1_SCAFFOLD_001188_1AL.5.1	792	0.134136
TGACV1_SCAFFOLD_001217_1AL.1.2	1406	0.0402152
TGACV1_SCAFFOLD_001279_1AL.1.1	3334	0.00314772
TGACV1_SCAFFOLD_001310_1AL.1.1	609	0.381218
TGACV1_SCAFFOLD_001379_1AL.4.1	3082	0.298027
TGACV1_SCAFFOLD_001379_1AL.4.2	2998	0.316953
TGACV1_SCAFFOLD_001614_1AL.1.1	959	0.300205
TGACV1_SCAFFOLD_001657_1AL.1.1	3833	0.00431177
TGACV1_SCAFFOLD_001724_1AL.1.1	2991	0.00656285
TGACV1_SCAFFOLD_001779_1AL.1.1	1073	0.0075218
TGACV1_SCAFFOLD_001797_1AL.1.1	896	0.237144
TGACV1_SCAFFOLD_001910_1AL.1.1	2975	0.000738214
TGACV1_SCAFFOLD_001910_1AL.1.2	4836	0.0114407
TGACV1_SCAFFOLD_001910_1AL.1.3	3009	0.0143179
TGACV1_SCAFFOLD_001936_1AL.1.1	782	0.138529
TGACV1_SCAFFOLD_002011_1AL.1.1	1245	0.0070753
TGACV1_SCAFFOLD_002011_1AL.1.4	1293	0.0889712
TGACV1_SCAFFOLD_002023_1AL.1.1	1671	0.0628334
TGACV1_SCAFFOLD_002023_1AL.1.2	2254	0.0900767
TGACV1_SCAFFOLD_002074_1AL.2.1	1154	0.0590496
TGACV1_SCAFFOLD_002074_1AL.2.2	1106	0.281075
TGACV1_SCAFFOLD_002074_1AL.2.3	947	0.0724639
TGACV1_SCAFFOLD_002103_1AL.1.1	982	0.20502
TGACV1_SCAFFOLD_002345_1AL.1.1	4097	0.000763532
TGACV1_SCAFFOLD_002503_1AL.1.1	595	0.109752
TGACV1_SCAFFOLD_002536_1AL.1.1	1525	0.0838785
TGACV1_SCAFFOLD_002536_1AL.1.2	1228	0.111406
TGACV1_SCAFFOLD_002568_1AL.1.1	730	0.275643
TGACV1_SCAFFOLD_002568_1AL.2.1	3286	0.0333924
TGACV1_SCAFFOLD_002615_1AL.1.1	619	0.00482336
TGACV1_SCAFFOLD_002625_1AL.1.1	625	0.018085
TGACV1_SCAFFOLD_002625_1AL.1.2	594	0.0186769
TGACV1_SCAFFOLD_002625_1AL.2.1	628	0.0208913
TGACV1_SCAFFOLD_002831_1AL.1.1	855	0.0769467
TGACV1_SCAFFOLD_002927_1AL.2.1	668	0.0558427
TGACV1_SCAFFOLD_002932_1AL.1.1	2861	0.00199916
TGACV1_SCAFFOLD_002932_1AL.1.2	3876	0.000683765
TGACV1_SCAFFOLD_002964_1AL.1.1	3164	0.00249618
TGACV1_SCAFFOLD_002964_1AL.1.2	748	0.122492
TGACV1_SCAFFOLD_002974_1AL.1.1	915	0.250828
TGACV1_SCAFFOLD_003173_1AL.1.1	1418	0.315489
TGACV1_SCAFFOLD_003181_1AL.1.1	3886	0.00418052
TGACV1_SCAFFOLD_003355_1AL.1.1	348	0.0251471
TGACV1_SCAFFOLD_003356_1AL.1.1	3212	0.0351149
TGACV1_SCAFFOLD_003356_1AL.1.2	2948	0.0266811
TGACV1_SCAFFOLD_003356_1AL.1.3	2969	0.00760685
TGACV1_SCAFFOLD_003403_1AL.1.1	3627	0.00328944
TGACV1_SCAFFOLD_003403_1AL.1.2	861	0.0187202
TGACV1_SCAFFOLD_003403_1AL.1.3	2133	0.0287528
TGACV1_SCAFFOLD_003403_1AL.1.4	1452	0.1103
TGACV1_SCAFFOLD_003417_1AL.1.1	2126	0.0119267
TGACV1_SCAFFOLD_003417_1AL.1.2	886	0.0317239
TGACV1_SCAFFOLD_003472_1AL.1.1	4613	0.000345098
TGACV1_SCAFFOLD_003472_1AL.1.2	1022	0.364499
TGACV1_SCAFFOLD_003472_1AL.1.3	4524	0.0138969
TGACV1_SCAFFOLD_003472_1AL.1.4	3752	0.000857928
TGACV1_SCAFFOLD_003472_1AL.1.5	4483	0.0145042
TGACV1_SCAFFOLD_003472_1AL.1.6	3379	0.0452033
TGACV1_SCAFFOLD_003472_1AL.1.10	4119	0.0211761
TGACV1_SCAFFOLD_003472_1AL.1.11	3075	0.00175478
TGACV1_SCAFFOLD_003472_1AL.1.12	3904	0.0264436
TGACV1_SCAFFOLD_003472_1AL.1.13	4261	0.0182753
TGACV1_SCAFFOLD_003472_1AL.1.7	3704	0.0324747
TGACV1_SCAFFOLD_003472_1AL.1.8	3727	0.0317186
TGACV1_SCAFFOLD_003472_1AL.1.9	3133	0.00165048
TGACV1_SCAFFOLD_003472_1AL.1.14	3866	0.0274989
TGACV1_SCAFFOLD_003472_1AL.1.15	3564	0.0374667
TGACV1_SCAFFOLD_003472_1AL.1.16	3523	0.0390633
TGACV1_SCAFFOLD_003472_1AL.1.17	3965	0.0248315
TGACV1_SCAFFOLD_003472_1AL.1.18	3120	0.0016733
TGACV1_SCAFFOLD_003472_1AL.1.19	3815	0.0289797
TGACV1_SCAFFOLD_003472_1AL.1.20	3945	0.0253492
TGACV1_SCAFFOLD_003472_1AL.1.21	3010	0.0653868
TGACV1_SCAFFOLD_003472_1AL.1.22	3769	0.0303815
TGACV1_SCAFFOLD_003472_1AL.1.23	3086	0.0017345
TGACV1_SCAFFOLD_003472_1AL.1.24	3110	0.00169108
TGACV1_SCAFFOLD_003472_1AL.1.25	3470	0.0412241
TGACV1_SCAFFOLD_003472_1AL.1.26	3531	0.0387467
TGACV1_SCAFFOLD_003472_1AL.1.27	2993	0.0664949
TGACV1_SCAFFOLD_003472_1AL.1.28	3389	0.0447487
TGACV1_SCAFFOLD_003472_1AL.1.29	1343	0.289954
TGACV1_SCAFFOLD_003472_1AL.1.30	3163	0.0026449
TGACV1_SCAFFOLD_003472_1AL.1.31	3724	0.0318162
TGACV1_SCAFFOLD_003472_1AL.1.32	3094	0.0601596
TGACV1_SCAFFOLD_003472_1AL.1.33	3152	0.0041247
TGACV1_SCAFFOLD_003472_1AL.1.34	3143	0.00396117
TGACV1_SCAFFOLD_003472_1AL.1.35	3635	0.0348491
TGACV1_SCAFFOLD_003962_1AL.1.1	1496	0.050848
TGACV1_SCAFFOLD_004297_1AL.2.1	1019	0.0173616
TGACV1_SCAFFOLD_004364_1AL.2.1	634	0.477549
TGACV1_SCAFFOLD_004635_1AL.1.1	3178	0.00918528
TGACV1_SCAFFOLD_006298_1AL.1.1	4019	0.00276487
TGACV1_SCAFFOLD_006298_1AL.1.2	3184	0.000721096
TGACV1_SCAFFOLD_007896_1AL.1.1	867	0.150398
TGACV1_SCAFFOLD_019001_1AS.2.1	751	0.0471313
TGACV1_SCAFFOLD_019005_1AS.1.1	3715	0.00143399
TGACV1_SCAFFOLD_019005_1AS.1.2	3377	0.00204941
TGACV1_SCAFFOLD_019052_1AS.1.1	3801	0.00272024
TGACV1_SCAFFOLD_019052_1AS.1.2	3161	0.00534097
TGACV1_SCAFFOLD_019083_1AS.1.1	3481	0.0517176
TGACV1_SCAFFOLD_019094_1AS.1.1	1216	0.00704663
TGACV1_SCAFFOLD_019094_1AS.1.2	927	0.208294
TGACV1_SCAFFOLD_019112_1AS.1.1	3577	0.00566668
TGACV1_SCAFFOLD_019112_1AS.1.2	3427	0.00663511
TGACV1_SCAFFOLD_019112_1AS.1.3	3424	0.00665607
TGACV1_SCAFFOLD_019112_1AS.1.4	3285	0.00770277
TGACV1_SCAFFOLD_019131_1AS.5.1	721	0.0401694
TGACV1_SCAFFOLD_019160_1AS.1.1	998	0.0149743
TGACV1_SCAFFOLD_019191_1AS.1.1	821	0.373237
TGACV1_SCAFFOLD_019229_1AS.1.2	3230	0.0463201
TGACV1_SCAFFOLD_019285_1AS.1.1	3609	0.0579895
TGACV1_SCAFFOLD_019285_1AS.1.2	3755	0.0061511
TGACV1_SCAFFOLD_019349_1AS.1.1	3313	0.00657044
TGACV1_SCAFFOLD_019353_1AS.1.1	1632	0.0244849
TGACV1_SCAFFOLD_019423_1AS.1.1	4099	0.000890457
TGACV1_SCAFFOLD_019423_1AS.1.2	3686	0.00137792
TGACV1_SCAFFOLD_019423_1AS.1.3	3524	0.0016352
TGACV1_SCAFFOLD_019423_1AS.1.4	3178	0.00235659
TGACV1_SCAFFOLD_019423_1AS.1.5	1046	0.0771
TGACV1_SCAFFOLD_019423_1AS.1.6	2990	0.00287387
TGACV1_SCAFFOLD_019423_1AS.1.7	948	0.0605487
TGACV1_SCAFFOLD_019556_1AS.2.1	1891	0.00746595
TGACV1_SCAFFOLD_019564_1AS.2.1	1143	0.38763
TGACV1_SCAFFOLD_019592_1AS.1.1	3154	0.0318008
TGACV1_SCAFFOLD_019683_1AS.1.1	1444	0.0338272
TGACV1_SCAFFOLD_019683_1AS.1.2	1221	0.0642535
TGACV1_SCAFFOLD_019712_1AS.1.1	1007	0.141406
TGACV1_SCAFFOLD_019715_1AS.1.1	1252	0.0113915
TGACV1_SCAFFOLD_019715_1AS.1.2	1099	0.0724254
TGACV1_SCAFFOLD_019715_1AS.1.3	1224	0.16619
TGACV1_SCAFFOLD_019715_1AS.1.4	2472	0.0204701
TGACV1_SCAFFOLD_019716_1AS.1.1	1020	0.378276
TGACV1_SCAFFOLD_019718_1AS.1.1	2686	0.115772
TGACV1_SCAFFOLD_019744_1AS.1.1	3143	0.00152257
TGACV1_SCAFFOLD_019767_1AS.1.1	971	0.00209059
TGACV1_SCAFFOLD_019812_1AS.1.1	526	0.233459
TGACV1_SCAFFOLD_019833_1AS.1.1	634	0.0144791
TGACV1_SCAFFOLD_019893_1AS.1.1	746	0.100869
TGACV1_SCAFFOLD_019908_1AS.1.1	3514	0.00431624
TGACV1_SCAFFOLD_019908_1AS.1.2	4217	0.0021191
TGACV1_SCAFFOLD_019934_1AS.1.1	3310	0.0107931
TGACV1_SCAFFOLD_019939_1AS.2.1	623	1.28363e-05
TGACV1_SCAFFOLD_019939_1AS.2.2	611	1.30003e-05
TGACV1_SCAFFOLD_020002_1AS.2.1	1496	0.0983728
TGACV1_SCAFFOLD_020019_1AS.1.1	5188	0.00597517
TGACV1_SCAFFOLD_020030_1AS.1.1	821	0.299453
TGACV1_SCAFFOLD_020057_1AS.1.1	1649	0.404653
TGACV1_SCAFFOLD_020072_1AS.1.1	770	0.243006
TGACV1_SCAFFOLD_020079_1AS.1.1	1023	0.0362518
TGACV1_SCAFFOLD_020114_1AS.2.1	1288	0.0470487
TGACV1_SCAFFOLD_020201_1AS.1.1	644	0.341699
TGACV1_SCAFFOLD_020215_1AS.1.1	895	0.030773
TGACV1_SCAFFOLD_020398_1AS.1.1	4169	0.0154075
TGACV1_SCAFFOLD_020398_1AS.1.2	3226	0.0028946
TGACV1_SCAFFOLD_020638_1AS.1.1	3035	0.0027808
TGACV1_SCAFFOLD_020727_1AS.1.1	1173	0.123075
TGACV1_SCAFFOLD_020766_1AS.1.1	641	0.34818
TGACV1_SCAFFOLD_020889_1AS.1.1	1174	0.142801
TGACV1_SCAFFOLD_020995_1AS.1.1	859	0.0840834
TGACV1_SCAFFOLD_021056_1AS.1.1	1032	0.427776
TGACV1_SCAFFOLD_021056_1AS.1.2	1077	0.41616
TGACV1_SCAFFOLD_021196_1AS.1.1	1034	0.197178
TGACV1_SCAFFOLD_022233_1AS.1.1	4272	0.000488584
TGACV1_SCAFFOLD_022233_1AS.1.2	688	0.20105
TGACV1_SCAFFOLD_024407_1AS.1.1	1018	0.116375
TGACV1_SCAFFOLD_030246_1BL.2.1	757	0.365037
TGACV1_SCAFFOLD_030256_1BL.9.1	1072	0.157875
TGACV1_SCAFFOLD_030274_1BL.2.1	1527	0.086536
TGACV1_SCAFFOLD_030278_1BL.2.1	1775	0.000635099
TGACV1_SCAFFOLD_030278_1BL.2.2	920	0.116226
TGACV1_SCAFFOLD_030296_1BL.1.1	1118	0.297322
TGACV1_SCAFFOLD_030305_1BL.1.1	3488	0.00657069
TGACV1_SCAFFOLD_030319_1BL.1.1	1191	0.0249646
TGACV1_SCAFFOLD_030319_1BL.1.2	763	0.118686
TGACV1_SCAFFOLD_030324_1BL.1.1	913	0.111857
TGACV1_SCAFFOLD_030330_1BL.1.1	3397	0.00285504
TGACV1_SCAFFOLD_030346_1BL.3.1	2377	0.0414871
TGACV1_SCAFFOLD_030353_1BL.1.1	860	0.33692
TGACV1_SCAFFOLD_030353_1BL.3.1	886	0.367483
TGACV1_SCAFFOLD_030358_1BL.1.2	3412	0.00674962
TGACV1_SCAFFOLD_030367_1BL.2.1	3666	0.0424085
TGACV1_SCAFFOLD_030399_1BL.2.1	674	0.0951377
TGACV1_SCAFFOLD_030401_1BL.1.1	2311	0.0097749
TGACV1_SCAFFOLD_030406_1BL.1.1	4667	0.0158074
TGACV1_SCAFFOLD_030406_1BL.1.2	1255	0.372762
TGACV1_SCAFFOLD_030426_1BL.1.1	648	0.0646976
TGACV1_SCAFFOLD_030436_1BL.1.5	3572	0.00519593
TGACV1_SCAFFOLD_030436_1BL.1.6	1538	0.0803385
TGACV1_SCAFFOLD_030441_1BL.1.1	988	0.304431
TGACV1_SCAFFOLD_030441_1BL.2.1	779	0.00108378
TGACV1_SCAFFOLD_030471_1BL.1.1	954	0.1189
TGACV1_SCAFFOLD_030476_1BL.1.1	4593	0.0124336
TGACV1_SCAFFOLD_030483_1BL.1.2	844	0.08318
TGACV1_SCAFFOLD_030505_1BL.2.1	1375	0.148435
TGACV1_SCAFFOLD_030505_1BL.3.1	2360	0.00290167
TGACV1_SCAFFOLD_030533_1BL.1.1	2123	0.0860028
TGACV1_SCAFFOLD_030544_1BL.1.1	4190	0.000839489
TGACV1_SCAFFOLD_030544_1BL.1.2	3605	0.0381489
TGACV1_SCAFFOLD_030554_1BL.2.1	404	0.105415
TGACV1_SCAFFOLD_030568_1BL.1.1	682	0.162074
TGACV1_SCAFFOLD_030577_1BL.1.2	1191	0.11498
TGACV1_SCAFFOLD_030593_1BL.1.2	1671	0.0839791
TGACV1_SCAFFOLD_030593_1BL.3.1	974	0.475791
TGACV1_SCAFFOLD_030624_1BL.1.1	789	0.234882
TGACV1_SCAFFOLD_030657_1BL.1.1	646	0.0491861
TGACV1_SCAFFOLD_030666_1BL.1.1	690	0.0725139
TGACV1_SCAFFOLD_030700_1BL.1.1	3327	0.0407823
TGACV1_SCAFFOLD_030711_1BL.4.1	3407	0.000502201
TGACV1_SCAFFOLD_030711_1BL.4.2	3375	0.00701301
TGACV1_SCAFFOLD_030711_1BL.4.3	886	0.05548
TGACV1_SCAFFOLD_030712_1BL.1.1	3289	0.00708611
TGACV1_SCAFFOLD_030712_1BL.1.2	687	0.160203
TGACV1_SCAFFOLD_030712_1BL.1.3	3216	0.0139362
TGACV1_SCAFFOLD_030712_1BL.1.4	2990	0.0163989
TGACV1_SCAFFOLD_030712_1BL.1.5	1620	0.0663521
TGACV1_SCAFFOLD_030712_1BL.1.6	1304	0.090323
TGACV1_SCAFFOLD_030712_1BL.1.7	1314	0.0894572
TGACV1_SCAFFOLD_030765_1BL.1.1	704	0.236996
TGACV1_SCAFFOLD_030789_1BL.1.1	705	0.284264
TGACV1_SCAFFOLD_030795_1BL.1.1	4979	0.000623008
TGACV1_SCAFFOLD_030795_1BL.1.2	3160	0.0192328
TGACV1_SCAFFOLD_030823_1BL.1.2	812	0.0549824
TGACV1_SCAFFOLD_030837_1BL.2.1	993	0.059715
TGACV1_SCAFFOLD_030954_1BL.3.2	1228	0.137295
TGACV1_SCAFFOLD_031007_1BL.1.1	3277	0.0260198
TGACV1_SCAFFOLD_031007_1BL.1.2	3913	0.0149222
TGACV1_SCAFFOLD_031007_1BL.1.3	3240	0.025044
TGACV1_SCAFFOLD_031007_1BL.1.4	1209	0.0352671
TGACV1_SCAFFOLD_031007_1BL.1.5	3585	0.0209849
TGACV1_SCAFFOLD_031007_1BL.1.6	3172	0.228306
TGACV1_SCAFFOLD_031007_1BL.1.7	3196	0.0313387
TGACV1_SCAFFOLD_031007_1BL.1.8	3534	0.0184711
TGACV1_SCAFFOLD_031007_1BL.1.9	3227	0.0695513
TGACV1_SCAFFOLD_031018_1BL.1.1	917	0.340516
TGACV1_SCAFFOLD_031031_1BL.1.1	3089	0.218856
TGACV1_SCAFFOLD_031031_1BL.1.2	3020	0.231596
TGACV1_SCAFFOLD_031031_1BL.1.3	3237	0.343205
TGACV1_SCAFFOLD_031143_1BL.1.2	3481	0.0206452
TGACV1_SCAFFOLD_031143_1BL.1.3	4008	0.00123328
TGACV1_SCAFFOLD_031143_1BL.1.4	3589	0.00192018
TGACV1_SCAFFOLD_031143_1BL.1.5	3090	0.00325171
TGACV1_SCAFFOLD_031143_1BL.1.6	6577	8.14331e-05
TGACV1_SCAFFOLD_031143_1BL.1.7	5798	0.000185694
TGACV1_SCAFFOLD_031159_1BL.4.1	731	0.000100104
TGACV1_SCAFFOLD_031230_1BL.1.1	720	0.315326
TGACV1_SCAFFOLD_031230_1BL.1.2	1008	0.253481
TGACV1_SCAFFOLD_031230_1BL.1.3	1429	0.178627
TGACV1_SCAFFOLD_031238_1BL.2.1	862	0.0970818
TGACV1_SCAFFOLD_031266_1BL.2.1	1245	0.15224
TGACV1_SCAFFOLD_031269_1BL.1.1	2172	0.00206593
TGACV1_SCAFFOLD_031320_1BL.1.1	929	0.0797407
TGACV1_SCAFFOLD_031320_1BL.2.1	3246	0.0034332
TGACV1_SCAFFOLD_031320_1BL.2.4	1129	0.0865689
TGACV1_SCAFFOLD_031331_1BL.1.1	2941	0.0388138
TGACV1_SCAFFOLD_031364_1BL.1.1	1210	0.151343
TGACV1_SCAFFOLD_031364_1BL.1.2	766	0.425395
TGACV1_SCAFFOLD_031371_1BL.2.4	3007	0.048751
TGACV1_SCAFFOLD_031406_1BL.1.4	1253	0.110845
TGACV1_SCAFFOLD_031423_1BL.1.1	838	0.46851
TGACV1_SCAFFOLD_031440_1BL.2.1	824	0.128317
TGACV1_SCAFFOLD_031440_1BL.2.2	1049	0.355383
TGACV1_SCAFFOLD_031467_1BL.2.1	1195	0.102644
TGACV1_SCAFFOLD_031476_1BL.1.1	1270	0.23486
TGACV1_SCAFFOLD_031476_1BL.1.2	1097	0.269339
TGACV1_SCAFFOLD_031524_1BL.1.1	682	0.0020611
TGACV1_SCAFFOLD_031561_1BL.2.1	1331	0.0162162
TGACV1_SCAFFOLD_031561_1BL.2.2	872	0.141173
TGACV1_SCAFFOLD_031583_1BL.3.1	3096	0.0296718
TGACV1_SCAFFOLD_031636_1BL.1.1	599	0.0224077
TGACV1_SCAFFOLD_031675_1BL.2.1	3001	0.00779338
TGACV1_SCAFFOLD_031675_1BL.2.2	3054	0.0131969
TGACV1_SCAFFOLD_031682_1BL.1.1	3323	0.0317347
TGACV1_SCAFFOLD_031682_1BL.1.2	3803	0.0675834
TGACV1_SCAFFOLD_031682_1BL.1.3	3895	0.0617002
TGACV1_SCAFFOLD_031710_1BL.1.1	887	0.426868
TGACV1_SCAFFOLD_031744_1BL.1.1	779	0.00849797
TGACV1_SCAFFOLD_031770_1BL.1.1	2159	0.0454844
TGACV1_SCAFFOLD_031926_1BL.2.1	986	0.299607
TGACV1_SCAFFOLD_032107_1BL.1.1	997	0.0713454
TGACV1_SCAFFOLD_032243_1BL.1.1	3304	0.000984693
TGACV1_SCAFFOLD_032243_1BL.1.2	3173	0.00113096
TGACV1_SCAFFOLD_032243_1BL.1.3	3065	0.00126773
TGACV1_SCAFFOLD_032243_1BL.1.4	2369	0.00264437
TGACV1_SCAFFOLD_032243_1BL.1.5	2591	0.00209183
TGACV1_SCAFFOLD_032282_1BL.1.1	880	0.0223059
TGACV1_SCAFFOLD_032330_1BL.1.1	812	0.0352102
TGACV1_SCAFFOLD_032348_1BL.1.1	3748	0.00392844
TGACV1_SCAFFOLD_032395_1BL.1.1	795	0.137407
TGACV1_SCAFFOLD_032425_1BL.1.1	788	0.197879
TGACV1_SCAFFOLD_032440_1BL.1.1	3452	0.013709
TGACV1_SCAFFOLD_032468_1BL.1.2	3658	0.00160191
TGACV1_SCAFFOLD_032468_1BL.1.3	4152	0.00198695
TGACV1_SCAFFOLD_032531_1BL.1.1	585	0.00245703
TGACV1_SCAFFOLD_032601_1BL.2.2	1121	0.0168232
TGACV1_SCAFFOLD_032601_1BL.2.4	838	0.200052
TGACV1_SCAFFOLD_032624_1BL.1.1	3456	0.0215663
TGACV1_SCAFFOLD_032624_1BL.1.2	3165	0.0925949
TGACV1_SCAFFOLD_032629_1BL.1.1	3182	0.00956163
TGACV1_SCAFFOLD_032629_1BL.1.2	3330	0.00442476
TGACV1_SCAFFOLD_032657_1BL.2.1	1079	0.102301
TGACV1_SCAFFOLD_032668_1BL.2.1	1432	0.19695
TGACV1_SCAFFOLD_032708_1BL.2.1	3785	0.00656586
TGACV1_SCAFFOLD_032710_1BL.3.1	1688	0.0119731
TGACV1_SCAFFOLD_032710_1BL.3.2	1447	0.00881174
TGACV1_SCAFFOLD_032710_1BL.3.3	1398	0.0266321
TGACV1_SCAFFOLD_032777_1BL.2.1	3130	0.00127014
TGACV1_SCAFFOLD_032799_1BL.1.2	1147	0.139667
TGACV1_SCAFFOLD_032922_1BL.1.1	644	0.050563
TGACV1_SCAFFOLD_033042_1BL.1.1	1073	0.0260714
TGACV1_SCAFFOLD_033042_1BL.1.2	1409	0.0184134
TGACV1_SCAFFOLD_033042_1BL.1.3	1072	0.0632486
TGACV1_SCAFFOLD_033046_1BL.1.7	3077	0.00080623
TGACV1_SCAFFOLD_033049_1BL.1.1	869	0.341344
TGACV1_SCAFFOLD_033233_1BL.1.1	599	0.261403
TGACV1_SCAFFOLD_033266_1BL.1.1	613	0.0106794
TGACV1_SCAFFOLD_033271_1BL.1.1	585	0.0152131
TGACV1_SCAFFOLD_033621_1BL.2.1	5505	0.00117637
TGACV1_SCAFFOLD_033621_1BL.2.2	3808	0.0070462
TGACV1_SCAFFOLD_033621_1BL.2.3	3341	0.00803158
TGACV1_SCAFFOLD_033678_1BL.2.1	691	0.00507442
TGACV1_SCAFFOLD_033707_1BL.2.1	1386	0.0117292
TGACV1_SCAFFOLD_033857_1BL.1.1	473	0.197067
TGACV1_SCAFFOLD_033949_1BL.1.1	2076	0.0064524
TGACV1_SCAFFOLD_033952_1BL.1.1	1074	0.090281
TGACV1_SCAFFOLD_033972_1BL.1.1	801	0.0943905
TGACV1_SCAFFOLD_034063_1BL.1.1	1474	0.0267712
TGACV1_SCAFFOLD_034505_1BL.1.1	1014	0.295194
TGACV1_SCAFFOLD_034576_1BL.1.1	1965	0.0438859
TGACV1_SCAFFOLD_034912_1BL.1.1	3896	0.00667026
TGACV1_SCAFFOLD_034937_1BL.1.1	1136	0.00797731
TGACV1_SCAFFOLD_034975_1BL.2.1	874	0.138474
TGACV1_SCAFFOLD_035097_1BL.1.2	2228	0.0443794
TGACV1_SCAFFOLD_035204_1BL.1.1	3183	0.000409832
TGACV1_SCAFFOLD_035204_1BL.1.2	508	0.00741058
TGACV1_SCAFFOLD_035204_1BL.1.3	1512	0.00239753
TGACV1_SCAFFOLD_035625_1BL.1.1	1010	0.378961
TGACV1_SCAFFOLD_036438_1BL.1.1	1256	0.172957
TGACV1_SCAFFOLD_036871_1BL.1.1	3834	0.390383
TGACV1_SCAFFOLD_036903_1BL.1.1	773	0.000642905
TGACV1_SCAFFOLD_049343_1BS.1.1	3754	0.00072313
TGACV1_SCAFFOLD_049358_1BS.1.1	755	0.00610206
TGACV1_SCAFFOLD_049390_1BS.1.1	3483	0.00418299
TGACV1_SCAFFOLD_049390_1BS.1.2	3408	0.00957209
TGACV1_SCAFFOLD_049390_1BS.1.3	3563	0.00813571
TGACV1_SCAFFOLD_049390_1BS.1.4	3242	0.0113895
TGACV1_SCAFFOLD_049394_1BS.1.1	3244	0.030878
TGACV1_SCAFFOLD_049394_1BS.1.2	1295	0.0577743
TGACV1_SCAFFOLD_049403_1BS.1.1	402	0.0106191
TGACV1_SCAFFOLD_049403_1BS.2.1	1116	0.130183
TGACV1_SCAFFOLD_049415_1BS.1.1	748	0.0346025
TGACV1_SCAFFOLD_049423_1BS.2.1	1447	0.439165
TGACV1_SCAFFOLD_049426_1BS.1.2	784	0.193252
TGACV1_SCAFFOLD_049452_1BS.1.1	813	0.179411
TGACV1_SCAFFOLD_049471_1BS.1.1	2633	0.0310631
TGACV1_SCAFFOLD_049471_1BS.1.2	3276	0.0120003
TGACV1_SCAFFOLD_049471_1BS.1.3	3727	0.00252524
TGACV1_SCAFFOLD_049471_1BS.1.4	3046	0.117496
TGACV1_SCAFFOLD_049471_1BS.1.5	3135	0.0961683
TGACV1_SCAFFOLD_049530_1BS.1.1	1186	0.115458
TGACV1_SCAFFOLD_049546_1BS.1.1	3422	0.0122212
TGACV1_SCAFFOLD_049546_1BS.1.2	2346	0.00185748
TGACV1_SCAFFOLD_049591_1BS.1.1	1013	0.00312862
TGACV1_SCAFFOLD_049616_1BS.1.1	1752	0.0712231
TGACV1_SCAFFOLD_049671_1BS.1.1	3911	0.000149169
TGACV1_SCAFFOLD_049672_1BS.1.1	3919	0.00787204
TGACV1_SCAFFOLD_049720_1BS.1.1	3591	0.00895217
TGACV1_SCAFFOLD_049720_1BS.1.2	3970	0.00364162
TGACV1_SCAFFOLD_049720_1BS.1.3	3348	0.00884327
TGACV1_SCAFFOLD_049724_1BS.1.1	1187	0.180638
TGACV1_SCAFFOLD_049785_1BS.1.1	3425	0.035655
TGACV1_SCAFFOLD_049785_1BS.1.2	3291	0.000994061
TGACV1_SCAFFOLD_049785_1BS.1.3	3011	0.0577655
TGACV1_SCAFFOLD_049785_1BS.1.4	3115	0.00119734
TGACV1_SCAFFOLD_049813_1BS.1.1	1526	0.0616596
TGACV1_SCAFFOLD_049813_1BS.1.2	1403	0.0961362
TGACV1_SCAFFOLD_049852_1BS.1.1	1340	0.149775
TGACV1_SCAFFOLD_049855_1BS.1.1	1981	0.0991825
TGACV1_SCAFFOLD_049866_1BS.1.1	3112	0.00350183
TGACV1_SCAFFOLD_049905_1BS.1.1	415	0.0184826
TGACV1_SCAFFOLD_049922_1BS.1.1	776	0.020537
TGACV1_SCAFFOLD_049922_1BS.3.1	778	0.269316
TGACV1_SCAFFOLD_049955_1BS.1.1	1409	0.269225
TGACV1_SCAFFOLD_049975_1BS.1.1	3993	0.0158786
TGACV1_SCAFFOLD_049975_1BS.1.2	3584	0.0064824
TGACV1_SCAFFOLD_049975_1BS.1.3	3091	0.0402262
TGACV1_SCAFFOLD_049975_1BS.1.4	3474	0.0271854
TGACV1_SCAFFOLD_050008_1BS.1.1	1516	0.0227087
TGACV1_SCAFFOLD_050025_1BS.1.1	3325	0.00387052
TGACV1_SCAFFOLD_050025_1BS.1.2	3121	0.0266172
TGACV1_SCAFFOLD_050025_1BS.1.3	3037	0.02902
TGACV1_SCAFFOLD_050025_1BS.1.4	2953	0.00572713
TGACV1_SCAFFOLD_050025_1BS.1.5	3000	0.00545074
TGACV1_SCAFFOLD_050079_1BS.1.1	3610	0.00204341
TGACV1_SCAFFOLD_050079_1BS.1.2	3320	0.0835495
TGACV1_SCAFFOLD_050139_1BS.1.1	700	0.0111245
TGACV1_SCAFFOLD_050139_1BS.1.2	988	0.151366
TGACV1_SCAFFOLD_050272_1BS.1.1	3803	0.0192059
TGACV1_SCAFFOLD_050291_1BS.1.1	3368	0.0310676
TGACV1_SCAFFOLD_050291_1BS.1.2	3818	0.0195264
TGACV1_SCAFFOLD_050291_1BS.1.3	3904	0.0881748
TGACV1_SCAFFOLD_050291_1BS.1.4	3809	0.0965999
TGACV1_SCAFFOLD_050291_1BS.1.5	3330	0.150759
TGACV1_SCAFFOLD_050292_1BS.1.1	3410	0.00103924
TGACV1_SCAFFOLD_050292_1BS.1.2	1676	0.00647623
TGACV1_SCAFFOLD_050294_1BS.1.1	3614	0.024985
TGACV1_SCAFFOLD_050294_1BS.1.2	3187	0.0366307
TGACV1_SCAFFOLD_050294_1BS.1.3	3192	0.0422271
TGACV1_SCAFFOLD_050294_1BS.1.4	3096	0.0448918
TGACV1_SCAFFOLD_050314_1BS.1.1	3357	0.00993857
TGACV1_SCAFFOLD_050314_1BS.1.2	2955	0.0151289
TGACV1_SCAFFOLD_050338_1BS.1.1	319	0.0370278
TGACV1_SCAFFOLD_050403_1BS.1.1	775	0.0617324
TGACV1_SCAFFOLD_050445_1BS.1.1	939	0.0253693
TGACV1_SCAFFOLD_050685_1BS.1.1	3787	0.0377913
TGACV1_SCAFFOLD_050714_1BS.1.1	2057	0.00912922
TGACV1_SCAFFOLD_050801_1BS.1.1	778	0.0845329
TGACV1_SCAFFOLD_050920_1BS.1.1	792	0.470211
TGACV1_SCAFFOLD_050927_1BS.1.1	3883	0.00185123
TGACV1_SCAFFOLD_050927_1BS.1.2	3016	0.00340585
TGACV1_SCAFFOLD_050927_1BS.1.3	3164	0.00291351
TGACV1_SCAFFOLD_051239_1BS.1.1	1134	0.205544
TGACV1_SCAFFOLD_051239_1BS.1.2	1533	0.184041
TGACV1_SCAFFOLD_051426_1BS.1.1	4277	0.030316
TGACV1_SCAFFOLD_051426_1BS.1.2	4450	0.0253727
TGACV1_SCAFFOLD_051426_1BS.1.3	5162	0.0121057
TGACV1_SCAFFOLD_051426_1BS.1.5	3749	0.0518329
TGACV1_SCAFFOLD_051451_1BS.1.1	3647	0.0333826
TGACV1_SCAFFOLD_051459_1BS.1.1	3153	0.234776
TGACV1_SCAFFOLD_051459_1BS.1.2	3045	0.0723482
TGACV1_SCAFFOLD_051542_1BS.1.1	918	0.00739589
TGACV1_SCAFFOLD_051665_1BS.1.1	907	0.422611
TGACV1_SCAFFOLD_051677_1BS.1.1	1209	0.416719
TGACV1_SCAFFOLD_053065_1BS.1.1	1012	0.0269545
TGACV1_SCAFFOLD_053527_1BS.1.1	637	0.0841714
TGACV1_SCAFFOLD_061059_1DL.3.1	3202	0.0408888
TGACV1_SCAFFOLD_061110_1DL.2.1	820	0.00423488
TGACV1_SCAFFOLD_061112_1DL.2.1	992	0.067723
TGACV1_SCAFFOLD_061112_1DL.2.2	3453	0.0239291
TGACV1_SCAFFOLD_061152_1DL.1.1	3650	0.00404566
TGACV1_SCAFFOLD_061152_1DL.1.2	3589	0.0177706
TGACV1_SCAFFOLD_061152_1DL.1.3	3446	0.00637196
TGACV1_SCAFFOLD_061152_1DL.1.4	3229	0.0257989
TGACV1_SCAFFOLD_061167_1DL.2.1	555	0.0982828
TGACV1_SCAFFOLD_061184_1DL.1.1	945	0.074365
TGACV1_SCAFFOLD_061187_1DL.1.1	651	0.0907933
TGACV1_SCAFFOLD_061202_1DL.1.1	889	0.0164496
TGACV1_SCAFFOLD_061202_1DL.2.1	3305	0.000787319
TGACV1_SCAFFOLD_061202_1DL.2.2	743	0.291167
TGACV1_SCAFFOLD_061202_1DL.2.3	1674	0.0109605
TGACV1_SCAFFOLD_061202_1DL.2.4	834	0.467192
TGACV1_SCAFFOLD_061210_1DL.1.1	3608	0.00136158
TGACV1_SCAFFOLD_061219_1DL.1.1	918	0.0609049
TGACV1_SCAFFOLD_061266_1DL.3.1	343	0.0203883
TGACV1_SCAFFOLD_061292_1DL.1.1	658	0.227218
TGACV1_SCAFFOLD_061292_1DL.2.2	3036	0.00246994
TGACV1_SCAFFOLD_061376_1DL.1.1	3799	0.00480411
TGACV1_SCAFFOLD_061410_1DL.1.1	825	0.12844
TGACV1_SCAFFOLD_061421_1DL.2.1	3267	0.00134502
TGACV1_SCAFFOLD_061455_1DL.1.1	856	0.0951229
TGACV1_SCAFFOLD_061461_1DL.4.1	1085	0.0056758
TGACV1_SCAFFOLD_061468_1DL.1.1	845	0.191891
TGACV1_SCAFFOLD_061496_1DL.1.2	1553	0.210535
TGACV1_SCAFFOLD_061523_1DL.1.1	3296	0.119553
TGACV1_SCAFFOLD_061523_1DL.1.2	2847	0.179242
TGACV1_SCAFFOLD_061523_1DL.1.3	2094	0.33255
TGACV1_SCAFFOLD_061549_1DL.1.2	1198	0.375842
TGACV1_SCAFFOLD_061554_1DL.2.1	3628	0.00409455
TGACV1_SCAFFOLD_061554_1DL.2.2	3095	0.00717525
TGACV1_SCAFFOLD_061600_1DL.2.1	590	0.112451
TGACV1_SCAFFOLD_061613_1DL.1.1	970	0.108888
TGACV1_SCAFFOLD_061613_1DL.1.2	829	0.124235
TGACV1_SCAFFOLD_061613_1DL.1.3	817	0.125623
TGACV1_SCAFFOLD_061645_1DL.1.1	621	0.0399503
TGACV1_SCAFFOLD_061657_1DL.1.1	2904	0.112808
TGACV1_SCAFFOLD_061674_1DL.1.1	859	0.186607
TGACV1_SCAFFOLD_061688_1DL.3.1	4118	0.0300445
TGACV1_SCAFFOLD_061688_1DL.4.1	1328	0.0124339
TGACV1_SCAFFOLD_061688_1DL.4.2	1187	0.0234018
TGACV1_SCAFFOLD_061757_1DL.1.1	3588	0.0292833
TGACV1_SCAFFOLD_061809_1DL.1.1	1643	0.0387515
TGACV1_SCAFFOLD_061811_1DL.1.1	3008	0.00438794
TGACV1_SCAFFOLD_061830_1DL.5.1	1175	0.384493
TGACV1_SCAFFOLD_061840_1DL.5.1	1297	0.234029
TGACV1_SCAFFOLD_061936_1DL.2.1	1588	0.000849847
TGACV1_SCAFFOLD_061998_1DL.1.1	2924	0.00717156
TGACV1_SCAFFOLD_061998_1DL.1.2	3269	0.00498883
TGACV1_SCAFFOLD_062016_1DL.1.1	734	0.0860072
TGACV1_SCAFFOLD_062017_1DL.2.1	554	0.0475365
TGACV1_SCAFFOLD_062017_1DL.2.2	3498	0.0177802
TGACV1_SCAFFOLD_062018_1DL.1.1	3424	0.00458486
TGACV1_SCAFFOLD_062018_1DL.1.2	1091	0.0175555
TGACV1_SCAFFOLD_062025_1DL.1.1	743	0.0668912
TGACV1_SCAFFOLD_062068_1DL.1.1	3814	0.00108103
TGACV1_SCAFFOLD_062156_1DL.1.1	708	0.0997559
TGACV1_SCAFFOLD_062158_1DL.1.1	351	0.0299932
TGACV1_SCAFFOLD_062162_1DL.1.1	1094	0.135259
TGACV1_SCAFFOLD_062162_1DL.3.1	761	0.295988
TGACV1_SCAFFOLD_062212_1DL.1.1	3720	0.00172167
TGACV1_SCAFFOLD_062212_1DL.1.2	3486	0.0022044
TGACV1_SCAFFOLD_062212_1DL.1.3	3618	0.00873847
TGACV1_SCAFFOLD_062212_1DL.1.4	4571	0.00320506
TGACV1_SCAFFOLD_062212_1DL.1.7	3724	0.00967056
TGACV1_SCAFFOLD_062212_1DL.1.8	4084	0.00535468
TGACV1_SCAFFOLD_062408_1DL.1.1	3082	0.00345741
TGACV1_SCAFFOLD_062419_1DL.1.1	543	0.0720108
TGACV1_SCAFFOLD_062447_1DL.1.1	1587	0.0833559
TGACV1_SCAFFOLD_062460_1DL.1.1	525	0.194134
TGACV1_SCAFFOLD_062466_1DL.1.1	917	0.131804
TGACV1_SCAFFOLD_062561_1DL.2.1	863	0.108399
TGACV1_SCAFFOLD_062563_1DL.2.1	4540	0.0249468
TGACV1_SCAFFOLD_062563_1DL.2.2	3511	0.122265
TGACV1_SCAFFOLD_062563_1DL.2.3	2929	0.205019
TGACV1_SCAFFOLD_062563_1DL.2.4	3404	0.134947
TGACV1_SCAFFOLD_062594_1DL.2.1	4737	0.000212682
TGACV1_SCAFFOLD_062749_1DL.2.1	687	0.00730545
TGACV1_SCAFFOLD_062947_1DL.2.1	3044	0.00275632
TGACV1_SCAFFOLD_062960_1DL.1.1	753	0.313969
TGACV1_SCAFFOLD_063004_1DL.2.3	3046	0.00700432
TGACV1_SCAFFOLD_063008_1DL.1.1	1369	0.351361
TGACV1_SCAFFOLD_063134_1DL.2.1	2240	0.00759452
TGACV1_SCAFFOLD_063178_1DL.2.1	1060	0.083322
TGACV1_SCAFFOLD_063179_1DL.2.1	633	0.0278353
TGACV1_SCAFFOLD_063203_1DL.1.1	877	0.389648
TGACV1_SCAFFOLD_063205_1DL.1.1	3370	0.000986164
TGACV1_SCAFFOLD_063205_1DL.1.2	2250	0.00321922
TGACV1_SCAFFOLD_063205_1DL.1.3	859	0.130512
TGACV1_SCAFFOLD_063205_1DL.1.4	771	0.141449
TGACV1_SCAFFOLD_063205_1DL.1.5	684	0.153004
TGACV1_SCAFFOLD_063228_1DL.1.1	1857	0.00385648
TGACV1_SCAFFOLD_063418_1DL.1.1	423	0.0201303
TGACV1_SCAFFOLD_063428_1DL.1.1	1098	0.324246
TGACV1_SCAFFOLD_063435_1DL.1.1	2150	0.0167263
TGACV1_SCAFFOLD_063473_1DL.1.1	641	0.447739
TGACV1_SCAFFOLD_063473_1DL.1.2	767	0.0741566
TGACV1_SCAFFOLD_063538_1DL.1.1	2939	0.0205384
TGACV1_SCAFFOLD_063561_1DL.1.1	2200	0.00277367
TGACV1_SCAFFOLD_063566_1DL.1.1	5088	0.000533327
TGACV1_SCAFFOLD_063619_1DL.1.1	3442	0.0152848
TGACV1_SCAFFOLD_063643_1DL.1.1	3263	0.0605568
TGACV1_SCAFFOLD_063679_1DL.1.3	3543	0.0021333
TGACV1_SCAFFOLD_063796_1DL.1.1	3547	0.0106722
TGACV1_SCAFFOLD_063796_1DL.1.2	624	0.0622044
TGACV1_SCAFFOLD_063796_1DL.1.3	3366	0.00150887
TGACV1_SCAFFOLD_063796_1DL.1.4	3230	0.0277299
TGACV1_SCAFFOLD_063796_1DL.1.5	3806	0.0152665
TGACV1_SCAFFOLD_063796_1DL.1.6	4480	0.000737932
TGACV1_SCAFFOLD_063796_1DL.1.7	4480	0.000737932
TGACV1_SCAFFOLD_063803_1DL.1.1	813	0.20699
TGACV1_SCAFFOLD_064144_1DL.2.1	3414	0.00449715
TGACV1_SCAFFOLD_064217_1DL.1.1	3204	0.00557273
TGACV1_SCAFFOLD_064408_1DL.1.1	587	0.100134
TGACV1_SCAFFOLD_064976_1DL.1.1	1177	0.097823
TGACV1_SCAFFOLD_065120_1DL.1.1	576	0.20114
TGACV1_SCAFFOLD_067068_1DL.1.1	1051	0.0756784
TGACV1_SCAFFOLD_080114_1DS.1.1	845	0.404647
TGACV1_SCAFFOLD_080306_1DS.1.1	942	0.283501
TGACV1_SCAFFOLD_080306_1DS.3.1	3015	0.00585331
TGACV1_SCAFFOLD_080315_1DS.1.1	3731	0.0028235
TGACV1_SCAFFOLD_080360_1DS.1.1	1796	0.337866
TGACV1_SCAFFOLD_080364_1DS.2.1	779	0.00835491
TGACV1_SCAFFOLD_080447_1DS.1.2	1839	0.00484635
TGACV1_SCAFFOLD_080505_1DS.1.1	3136	0.0339483
TGACV1_SCAFFOLD_080609_1DS.1.1	3502	0.00829172
TGACV1_SCAFFOLD_080609_1DS.1.2	838	0.122945
TGACV1_SCAFFOLD_080626_1DS.1.1	979	0.0817792
TGACV1_SCAFFOLD_080626_1DS.1.2	2955	0.0174157
TGACV1_SCAFFOLD_080670_1DS.1.1	3480	0.000909887
TGACV1_SCAFFOLD_080670_1DS.1.2	4384	0.00125671
TGACV1_SCAFFOLD_080670_1DS.1.3	2948	0.00159664
TGACV1_SCAFFOLD_080670_1DS.1.4	3314	0.00108445
TGACV1_SCAFFOLD_080670_1DS.1.5	3767	0.00241166
TGACV1_SCAFFOLD_080772_1DS.1.1	1025	0.277057
TGACV1_SCAFFOLD_080804_1DS.2.1	3053	0.000972831
TGACV1_SCAFFOLD_080813_1DS.1.3	3473	0.0582192
TGACV1_SCAFFOLD_080813_1DS.1.4	3759	0.00194127
TGACV1_SCAFFOLD_080813_1DS.1.5	3679	0.00211243
TGACV1_SCAFFOLD_080813_1DS.1.6	3583	0.0023378
TGACV1_SCAFFOLD_080844_1DS.2.2	924	0.0941289
TGACV1_SCAFFOLD_080901_1DS.1.2	1045	0.0118381
TGACV1_SCAFFOLD_080930_1DS.2.1	3330	0.0195715
TGACV1_SCAFFOLD_081163_1DS.1.1	3340	0.0437098
TGACV1_SCAFFOLD_081180_1DS.2.1	3405	0.00568582
TGACV1_SCAFFOLD_081180_1DS.2.2	3560	0.00482977
TGACV1_SCAFFOLD_081180_1DS.2.3	3512	0.00508018
TGACV1_SCAFFOLD_081180_1DS.2.4	3051	0.00824855
TGACV1_SCAFFOLD_081180_1DS.2.5	3166	0.00731025
TGACV1_SCAFFOLD_081224_1DS.1.1	1321	0.178958
TGACV1_SCAFFOLD_081261_1DS.1.1	599	0.194206
TGACV1_SCAFFOLD_081768_1DS.1.1	930	0.452773
TGACV1_SCAFFOLD_081955_1DS.1.1	909	0.41418
TGACV1_SCAFFOLD_081992_1DS.1.1	639	0.110854
TGACV1_SCAFFOLD_081992_1DS.1.2	558	0.0412549
TGACV1_SCAFFOLD_082165_1DS.1.1	2698	0.42051
TGACV1_SCAFFOLD_082638_1DS.1.1	4298	0.00882133
TGACV1_SCAFFOLD_083290_1DS.1.1	3624	0.00167496
TGACV1_SCAFFOLD_092901_2AL.1.1	997	0.0998509
TGACV1_SCAFFOLD_092916_2AL.1.1	671	0.467035
TGACV1_SCAFFOLD_092920_2AL.1.1	3351	0.0244613
TGACV1_SCAFFOLD_092920_2AL.2.1	2781	0.0056392
TGACV1_SCAFFOLD_092931_2AL.2.1	3022	0.0616771
TGACV1_SCAFFOLD_092934_2AL.1.1	3416	0.0110126
TGACV1_SCAFFOLD_092940_2AL.1.1	773	0.048548
TGACV1_SCAFFOLD_093082_2AL.1.1	1047	0.111697
TGACV1_SCAFFOLD_093104_2AL.1.1	3669	0.000473405
TGACV1_SCAFFOLD_093109_2AL.1.1	3837	0.00159718
TGACV1_SCAFFOLD_093109_2AL.1.2	1843	0.00344717
TGACV1_SCAFFOLD_093109_2AL.1.3	746	0.0109243
TGACV1_SCAFFOLD_093117_2AL.2.1	1371	0.2248
TGACV1_SCAFFOLD_093126_2AL.1.1	1652	0.13964
TGACV1_SCAFFOLD_093133_2AL.1.1	3747	0.0109765
TGACV1_SCAFFOLD_093159_2AL.2.1	489	0.0321923
TGACV1_SCAFFOLD_093178_2AL.1.1	893	0.0927257
TGACV1_SCAFFOLD_093180_2AL.2.1	2511	0.018819
TGACV1_SCAFFOLD_093254_2AL.1.1	3197	0.00409411
TGACV1_SCAFFOLD_093259_2AL.1.1	4165	0.0011537
TGACV1_SCAFFOLD_093259_2AL.1.2	990	0.00171987
TGACV1_SCAFFOLD_093312_2AL.1.1	3365	0.0014222
TGACV1_SCAFFOLD_093324_2AL.1.3	2120	0.00158419
TGACV1_SCAFFOLD_093500_2AL.1.1	4188	0.00247861
TGACV1_SCAFFOLD_093500_2AL.1.2	2032	0.0231139
TGACV1_SCAFFOLD_093548_2AL.3.1	3126	0.00230714
TGACV1_SCAFFOLD_093553_2AL.1.1	3119	0.0306778
TGACV1_SCAFFOLD_093580_2AL.2.1	1033	0.0815416
TGACV1_SCAFFOLD_093585_2AL.3.1	1664	0.0271302
TGACV1_SCAFFOLD_093611_2AL.2.1	889	0.289421
TGACV1_SCAFFOLD_093639_2AL.1.1	507	0.00116916
TGACV1_SCAFFOLD_093680_2AL.1.1	3152	0.00444726
TGACV1_SCAFFOLD_093774_2AL.1.1	3491	0.0150123
TGACV1_SCAFFOLD_093793_2AL.4.2	933	0.131756
TGACV1_SCAFFOLD_093842_2AL.1.1	1830	0.0379384
TGACV1_SCAFFOLD_093949_2AL.1.1	3785	0.000583194
TGACV1_SCAFFOLD_093949_2AL.1.2	4751	0.00130809
TGACV1_SCAFFOLD_093949_2AL.1.3	3369	0.0243747
TGACV1_SCAFFOLD_093970_2AL.1.1	605	0.0227062
TGACV1_SCAFFOLD_094060_2AL.2.1	735	0.0371584
TGACV1_SCAFFOLD_094206_2AL.1.1	3227	0.00273361
TGACV1_SCAFFOLD_094225_2AL.3.1	914	0.297876
TGACV1_SCAFFOLD_094373_2AL.1.1	1633	0.00962995
TGACV1_SCAFFOLD_094381_2AL.1.1	3049	0.0182184
TGACV1_SCAFFOLD_094472_2AL.1.1	2878	0.002363
TGACV1_SCAFFOLD_094472_2AL.1.2	2313	0.00159283
TGACV1_SCAFFOLD_094572_2AL.1.1	3249	0.00869958
TGACV1_SCAFFOLD_094572_2AL.1.2	1264	0.0800147
TGACV1_SCAFFOLD_094572_2AL.1.3	1518	0.0519657
TGACV1_SCAFFOLD_094589_2AL.1.1	4708	0.00112678
TGACV1_SCAFFOLD_094589_2AL.1.2	4447	0.00148471
TGACV1_SCAFFOLD_094589_2AL.1.3	1729	0.0966617
TGACV1_SCAFFOLD_094589_2AL.1.4	3626	0.00353263
TGACV1_SCAFFOLD_094589_2AL.1.5	3735	0.00314896
TGACV1_SCAFFOLD_094589_2AL.1.6	3036	0.00657574
TGACV1_SCAFFOLD_094622_2AL.3.1	2091	0.0171665
TGACV1_SCAFFOLD_094638_2AL.1.1	3878	0.00218499
TGACV1_SCAFFOLD_094706_2AL.3.1	710	0.0297914
TGACV1_SCAFFOLD_094886_2AL.2.1	3035	0.00843834
TGACV1_SCAFFOLD_095030_2AL.1.1	3244	0.00303261
TGACV1_SCAFFOLD_095037_2AL.1.2	1521	0.459546
TGACV1_SCAFFOLD_095085_2AL.1.1	821	0.0267988
TGACV1_SCAFFOLD_095136_2AL.1.1	1070	0.0524724
TGACV1_SCAFFOLD_095205_2AL.1.1	590	0.018569
TGACV1_SCAFFOLD_095245_2AL.1.1	2616	0.0502465
TGACV1_SCAFFOLD_095303_2AL.1.1	628	0.0687712
TGACV1_SCAFFOLD_095495_2AL.1.1	3080	0.00693337
TGACV1_SCAFFOLD_095556_2AL.1.1	825	0.450827
TGACV1_SCAFFOLD_095556_2AL.2.1	1088	0.315344
TGACV1_SCAFFOLD_095556_2AL.2.2	1006	0.355094
TGACV1_SCAFFOLD_095789_2AL.2.1	569	0.0585812
TGACV1_SCAFFOLD_095851_2AL.1.2	3112	0.0499608
TGACV1_SCAFFOLD_096036_2AL.1.1	3218	0.00236587
TGACV1_SCAFFOLD_096045_2AL.1.1	878	0.131652
TGACV1_SCAFFOLD_096212_2AL.1.1	819	0.0296405
TGACV1_SCAFFOLD_096310_2AL.1.1	724	0.259506
TGACV1_SCAFFOLD_096310_2AL.1.2	888	0.292602
TGACV1_SCAFFOLD_096338_2AL.2.1	616	0.0854378
TGACV1_SCAFFOLD_096378_2AL.1.1	992	0.26145
TGACV1_SCAFFOLD_096505_2AL.1.1	3210	0.00166364
TGACV1_SCAFFOLD_096525_2AL.1.1	1247	0.203923
TGACV1_SCAFFOLD_096793_2AL.1.1	3275	0.0386166
TGACV1_SCAFFOLD_096864_2AL.1.1	952	0.388793
TGACV1_SCAFFOLD_096980_2AL.1.1	3193	0.0110509
TGACV1_SCAFFOLD_096980_2AL.1.2	3134	0.00240256
TGACV1_SCAFFOLD_096980_2AL.1.3	741	0.312042
TGACV1_SCAFFOLD_096980_2AL.2.1	2232	0.00126034
TGACV1_SCAFFOLD_097112_2AL.1.1	3286	0.0412428
TGACV1_SCAFFOLD_097435_2AL.1.1	3474	0.00172115
TGACV1_SCAFFOLD_098192_2AL.1.1	3089	0.00253106
TGACV1_SCAFFOLD_099025_2AL.1.1	840	0.124946
TGACV1_SCAFFOLD_112056_2AS.1.1	3616	0.00551384
TGACV1_SCAFFOLD_112056_2AS.1.2	3282	0.00740035
TGACV1_SCAFFOLD_112056_2AS.1.3	1128	0.067913
TGACV1_SCAFFOLD_112078_2AS.1.1	1107	0.353049
TGACV1_SCAFFOLD_112106_2AS.2.1	1412	0.0803702
TGACV1_SCAFFOLD_112143_2AS.1.1	3274	0.00842388
TGACV1_SCAFFOLD_112158_2AS.1.1	1022	0.389719
TGACV1_SCAFFOLD_112196_2AS.1.1	1163	0.0958724
TGACV1_SCAFFOLD_112249_2AS.1.2	669	0.0226215
TGACV1_SCAFFOLD_112249_2AS.1.3	649	0.0230942
TGACV1_SCAFFOLD_112250_2AS.1.1	845	0.238222
TGACV1_SCAFFOLD_112268_2AS.2.1	687	0.171874
TGACV1_SCAFFOLD_112274_2AS.1.1	753	0.0360744
TGACV1_SCAFFOLD_112400_2AS.1.1	884	0.0155675
TGACV1_SCAFFOLD_112401_2AS.1.1	3788	0.00496272
TGACV1_SCAFFOLD_112401_2AS.2.1	3254	0.0435959
TGACV1_SCAFFOLD_112431_2AS.1.1	931	0.0758962
TGACV1_SCAFFOLD_112431_2AS.1.2	917	0.0769419
TGACV1_SCAFFOLD_112437_2AS.2.1	965	0.0690713
TGACV1_SCAFFOLD_112437_2AS.4.1	860	0.0778423
TGACV1_SCAFFOLD_112437_2AS.4.2	3800	0.00346448
TGACV1_SCAFFOLD_112475_2AS.1.1	870	0.210478
TGACV1_SCAFFOLD_112476_2AS.2.1	666	0.0398863
TGACV1_SCAFFOLD_112507_2AS.1.1	898	0.154071
TGACV1_SCAFFOLD_112523_2AS.2.1	1022	0.10825
TGACV1_SCAFFOLD_112554_2AS.3.1	3253	0.0545598
TGACV1_SCAFFOLD_112554_2AS.3.2	3343	0.0410392
TGACV1_SCAFFOLD_112554_2AS.3.4	3080	0.131831
TGACV1_SCAFFOLD_112554_2AS.3.5	1530	0.108571
TGACV1_SCAFFOLD_112576_2AS.1.1	2931	0.452491
TGACV1_SCAFFOLD_112579_2AS.3.1	1138	0.106666
TGACV1_SCAFFOLD_112579_2AS.3.2	895	0.133763
TGACV1_SCAFFOLD_112599_2AS.2.1	779	0.019574
TGACV1_SCAFFOLD_112606_2AS.1.1	917	0.0492148
TGACV1_SCAFFOLD_112625_2AS.1.1	3325	0.0020901
TGACV1_SCAFFOLD_112727_2AS.1.1	1614	0.168682
TGACV1_SCAFFOLD_112747_2AS.3.2	777	0.118986
TGACV1_SCAFFOLD_112890_2AS.1.2	961	0.0626524
TGACV1_SCAFFOLD_112890_2AS.1.3	857	0.0694358
TGACV1_SCAFFOLD_113020_2AS.1.1	1088	0.0403235
TGACV1_SCAFFOLD_113120_2AS.2.1	3395	0.0018142
TGACV1_SCAFFOLD_113120_2AS.2.2	3016	0.00419385
TGACV1_SCAFFOLD_113120_2AS.2.3	3312	0.0175038
TGACV1_SCAFFOLD_113120_2AS.2.4	4572	0.000522727
TGACV1_SCAFFOLD_113120_2AS.2.5	3446	0.00266467
TGACV1_SCAFFOLD_113120_2AS.2.6	3567	0.00151273
TGACV1_SCAFFOLD_113120_2AS.2.7	4738	0.000438545
TGACV1_SCAFFOLD_113120_2AS.2.8	4123	0.00130339
TGACV1_SCAFFOLD_113120_2AS.2.9	4008	0.000949105
TGACV1_SCAFFOLD_113120_2AS.2.10	2903	0.00472409
TGACV1_SCAFFOLD_113120_2AS.2.11	3512	0.00248534
TGACV1_SCAFFOLD_113120_2AS.2.12	3891	0.00107408
TGACV1_SCAFFOLD_113120_2AS.2.13	4276	0.000714888
TGACV1_SCAFFOLD_113120_2AS.2.14	3499	0.0144063
TGACV1_SCAFFOLD_113120_2AS.2.15	3040	0.0256506
TGACV1_SCAFFOLD_113120_2AS.2.16	2964	0.00443006
TGACV1_SCAFFOLD_113120_2AS.2.17	3620	0.0126967
TGACV1_SCAFFOLD_113120_2AS.2.18	3206	0.0195412
TGACV1_SCAFFOLD_113120_2AS.2.19	4027	0.000930228
TGACV1_SCAFFOLD_113120_2AS.2.20	3225	0.00336445
TGACV1_SCAFFOLD_113120_2AS.2.21	3220	0.0192593
TGACV1_SCAFFOLD_113120_2AS.2.22	3142	0.00236988
TGACV1_SCAFFOLD_113120_2AS.2.23	3077	0.0223358
TGACV1_SCAFFOLD_113120_2AS.2.24	1848	0.0773928
TGACV1_SCAFFOLD_113120_2AS.2.25	3277	0.00318487
TGACV1_SCAFFOLD_113120_2AS.2.26	3092	0.0219918
TGACV1_SCAFFOLD_113120_2AS.2.27	3028	0.00447235
TGACV1_SCAFFOLD_113120_2AS.2.28	3121	0.0213413
TGACV1_SCAFFOLD_113120_2AS.2.29	3154	0.00362604
TGACV1_SCAFFOLD_113120_2AS.2.30	2095	0.0606703
TGACV1_SCAFFOLD_113120_2AS.2.31	2222	0.0534479
TGACV1_SCAFFOLD_113120_2AS.2.32	3039	0.0232311
TGACV1_SCAFFOLD_113120_2AS.2.33	3048	0.00405476
TGACV1_SCAFFOLD_113120_2AS.2.34	2201	0.0545835
TGACV1_SCAFFOLD_113120_2AS.2.35	2885	0.0272313
TGACV1_SCAFFOLD_113120_2AS.2.36	2639	0.0350455
TGACV1_SCAFFOLD_113252_2AS.2.1	764	0.0673907
TGACV1_SCAFFOLD_113317_2AS.1.1	2925	0.00184204
TGACV1_SCAFFOLD_113394_2AS.1.1	538	0.191867
TGACV1_SCAFFOLD_113426_2AS.1.1	2834	0.0562134
TGACV1_SCAFFOLD_113429_2AS.1.1	620	0.00882938
TGACV1_SCAFFOLD_113471_2AS.1.3	834	0.350631
TGACV1_SCAFFOLD_113504_2AS.1.1	3372	0.0529546
TGACV1_SCAFFOLD_113513_2AS.1.6	3006	0.0018606
TGACV1_SCAFFOLD_113513_2AS.1.7	2967	0.00193885
TGACV1_SCAFFOLD_113536_2AS.1.1	3211	0.00960722
TGACV1_SCAFFOLD_113547_2AS.1.1	624	0.0516941
TGACV1_SCAFFOLD_113656_2AS.1.1	5833	0.00231247
TGACV1_SCAFFOLD_113656_2AS.1.2	3600	0.00101518
TGACV1_SCAFFOLD_113656_2AS.1.3	3322	0.00170011
TGACV1_SCAFFOLD_113656_2AS.1.4	4142	0.000572299
TGACV1_SCAFFOLD_113656_2AS.1.5	3074	0.0764918
TGACV1_SCAFFOLD_113656_2AS.1.6	3875	0.000759032
TGACV1_SCAFFOLD_113656_2AS.2.1	4182	0.00174033
TGACV1_SCAFFOLD_113720_2AS.1.1	888	0.0515262
TGACV1_SCAFFOLD_113720_2AS.2.1	985	0.0607641
TGACV1_SCAFFOLD_113790_2AS.1.1	1004	0.00130031
TGACV1_SCAFFOLD_113968_2AS.2.7	989	0.0695301
TGACV1_SCAFFOLD_113983_2AS.1.1	1193	0.00825807
TGACV1_SCAFFOLD_114097_2AS.1.1	973	0.0103094
TGACV1_SCAFFOLD_114097_2AS.1.2	909	0.0110239
TGACV1_SCAFFOLD_114196_2AS.2.1	3070	0.000732512
TGACV1_SCAFFOLD_114217_2AS.2.1	719	0.0976158
TGACV1_SCAFFOLD_114252_2AS.1.1	884	0.054601
TGACV1_SCAFFOLD_114273_2AS.2.1	3599	0.00434196
TGACV1_SCAFFOLD_114273_2AS.2.2	3081	0.00164575
TGACV1_SCAFFOLD_114273_2AS.2.3	3508	0.00104801
TGACV1_SCAFFOLD_114321_2AS.1.1	1299	0.099126
TGACV1_SCAFFOLD_114321_2AS.1.2	962	0.0301444
TGACV1_SCAFFOLD_114321_2AS.1.3	770	0.0356215
TGACV1_SCAFFOLD_114344_2AS.1.1	1534	0.00253787
TGACV1_SCAFFOLD_114374_2AS.1.1	3719	0.0179079
TGACV1_SCAFFOLD_114610_2AS.1.1	611	0.0337581
TGACV1_SCAFFOLD_114859_2AS.2.1	3996	0.00103166
TGACV1_SCAFFOLD_114859_2AS.2.2	3676	0.00144688
TGACV1_SCAFFOLD_114859_2AS.2.3	4044	0.000980609
TGACV1_SCAFFOLD_114891_2AS.1.1	3304	0.00498102
TGACV1_SCAFFOLD_115554_2AS.1.1	320	0.376669
TGACV1_SCAFFOLD_115599_2AS.2.1	806	0.409968
TGACV1_SCAFFOLD_115843_2AS.1.1	830	0.037024
TGACV1_SCAFFOLD_115843_2AS.2.1	728	0.253108
TGACV1_SCAFFOLD_115916_2AS.2.1	540	0.181939
TGACV1_SCAFFOLD_118774_2AS.1.1	691	0.057024
TGACV1_SCAFFOLD_129298_2BL.1.1	2945	0.000550034
TGACV1_SCAFFOLD_129298_2BL.1.2	3320	0.000369923
TGACV1_SCAFFOLD_129298_2BL.1.3	3322	0.000369141
TGACV1_SCAFFOLD_129298_2BL.1.4	3672	0.000254903
TGACV1_SCAFFOLD_129325_2BL.3.1	658	0.0189508
TGACV1_SCAFFOLD_129337_2BL.1.1	706	0.0102692
TGACV1_SCAFFOLD_129339_2BL.5.1	3476	0.000477992
TGACV1_SCAFFOLD_129342_2BL.1.2	740	0.155937
TGACV1_SCAFFOLD_129352_2BL.2.1	584	0.00313568
TGACV1_SCAFFOLD_129392_2BL.1.1	926	0.0304363
TGACV1_SCAFFOLD_129393_2BL.3.1	1126	0.000617074
TGACV1_SCAFFOLD_129403_2BL.1.1	773	0.00641641
TGACV1_SCAFFOLD_129406_2BL.2.1	3346	0.045671
TGACV1_SCAFFOLD_129412_2BL.1.1	668	0.266756
TGACV1_SCAFFOLD_129417_2BL.4.2	1393	0.0285499
TGACV1_SCAFFOLD_129417_2BL.4.3	1252	0.0728366
TGACV1_SCAFFOLD_129422_2BL.2.1	980	0.0932772
TGACV1_SCAFFOLD_129481_2BL.4.1	2134	0.0525362
TGACV1_SCAFFOLD_129489_2BL.3.1	785	0.111304
TGACV1_SCAFFOLD_129493_2BL.2.1	1048	0.134738
TGACV1_SCAFFOLD_129493_2BL.2.2	1215	0.073442
TGACV1_SCAFFOLD_129493_2BL.2.3	830	0.0682505
TGACV1_SCAFFOLD_129518_2BL.2.1	1043	0.0388069
TGACV1_SCAFFOLD_129521_2BL.1.1	895	0.342447
TGACV1_SCAFFOLD_129527_2BL.1.3	2138	0.0576127
TGACV1_SCAFFOLD_129528_2BL.1.1	3007	0.00732609
TGACV1_SCAFFOLD_129567_2BL.4.1	3420	0.0102281
TGACV1_SCAFFOLD_129575_2BL.1.1	3801	0.00238686
TGACV1_SCAFFOLD_129605_2BL.3.1	3017	0.000220742
TGACV1_SCAFFOLD_129605_2BL.3.2	1646	0.000663958
TGACV1_SCAFFOLD_129632_2BL.1.1	1906	0.00993943
TGACV1_SCAFFOLD_129645_2BL.1.1	2995	0.00538317
TGACV1_SCAFFOLD_129645_2BL.1.2	3048	0.00509103
TGACV1_SCAFFOLD_129645_2BL.1.3	1509	0.0195967
TGACV1_SCAFFOLD_129685_2BL.1.1	1830	0.00388107
TGACV1_SCAFFOLD_129688_2BL.1.1	397	0.0341686
TGACV1_SCAFFOLD_129764_2BL.1.1	668	0.0177966
TGACV1_SCAFFOLD_129794_2BL.2.1	1086	0.128622
TGACV1_SCAFFOLD_129794_2BL.2.2	795	0.115546
TGACV1_SCAFFOLD_129819_2BL.2.1	642	0.0503873
TGACV1_SCAFFOLD_129829_2BL.1.1	1588	0.0104483
TGACV1_SCAFFOLD_129843_2BL.1.1	957	0.0662031
TGACV1_SCAFFOLD_129913_2BL.1.1	1677	0.237504
TGACV1_SCAFFOLD_129932_2BL.1.1	2751	0.0298972
TGACV1_SCAFFOLD_129970_2BL.1.1	3514	0.02039
TGACV1_SCAFFOLD_129972_2BL.1.1	605	0.0492936
TGACV1_SCAFFOLD_130033_2BL.2.2	1172	0.0602547
TGACV1_SCAFFOLD_130049_2BL.1.2	677	0.153709
TGACV1_SCAFFOLD_130133_2BL.2.1	703	0.0227274
TGACV1_SCAFFOLD_130137_2BL.1.1	1091	0.473183
TGACV1_SCAFFOLD_130189_2BL.1.1	3225	0.00231665
TGACV1_SCAFFOLD_130249_2BL.1.1	1853	0.0538791
TGACV1_SCAFFOLD_130249_2BL.1.2	699	0.169006
TGACV1_SCAFFOLD_130255_2BL.2.1	1954	0.00619775
TGACV1_SCAFFOLD_130280_2BL.1.1	3261	0.0208984
TGACV1_SCAFFOLD_130301_2BL.2.1	847	0.0155632
TGACV1_SCAFFOLD_130318_2BL.2.1	3860	0.0206546
TGACV1_SCAFFOLD_130318_2BL.2.2	910	0.11029
TGACV1_SCAFFOLD_130342_2BL.1.1	3279	0.0559376
TGACV1_SCAFFOLD_130361_2BL.1.10	3710	0.0613403
TGACV1_SCAFFOLD_130361_2BL.1.9	3834	0.0542053
TGACV1_SCAFFOLD_130361_2BL.1.13	3363	0.0862125
TGACV1_SCAFFOLD_130361_2BL.1.15	2867	0.14332
TGACV1_SCAFFOLD_130361_2BL.1.16	3445	0.0796169
TGACV1_SCAFFOLD_130361_2BL.1.18	3149	0.105807
TGACV1_SCAFFOLD_130361_2BL.1.20	2980	0.129254
TGACV1_SCAFFOLD_130361_2BL.1.24	3215	0.186266
TGACV1_SCAFFOLD_130369_2BL.1.1	1140	0.436777
TGACV1_SCAFFOLD_130403_2BL.2.1	1053	0.122206
TGACV1_SCAFFOLD_130438_2BL.1.1	3107	0.0193555
TGACV1_SCAFFOLD_130544_2BL.1.1	494	0.0883808
TGACV1_SCAFFOLD_130626_2BL.1.1	2895	0.0275814
TGACV1_SCAFFOLD_130626_2BL.1.2	3217	0.000500016
TGACV1_SCAFFOLD_130673_2BL.3.1	836	0.140637
TGACV1_SCAFFOLD_130719_2BL.2.1	1155	0.0354121
TGACV1_SCAFFOLD_130768_2BL.1.1	1393	0.28505
TGACV1_SCAFFOLD_130768_2BL.1.2	1312	0.318484
TGACV1_SCAFFOLD_130780_2BL.1.1	645	0.0141628
TGACV1_SCAFFOLD_130783_2BL.1.1	683	0.133472
TGACV1_SCAFFOLD_130873_2BL.1.1	3524	0.0059715
TGACV1_SCAFFOLD_130927_2BL.1.1	3237	0.00740473
TGACV1_SCAFFOLD_130975_2BL.1.1	681	0.0106595
TGACV1_SCAFFOLD_131056_2BL.1.1	715	0.162214
TGACV1_SCAFFOLD_131176_2BL.1.1	4105	0.00147441
TGACV1_SCAFFOLD_131176_2BL.1.2	4055	0.0015544
TGACV1_SCAFFOLD_131176_2BL.1.3	3932	0.00367516
TGACV1_SCAFFOLD_131176_2BL.1.4	3681	0.0185372
TGACV1_SCAFFOLD_131264_2BL.1.1	3895	0.00429198
TGACV1_SCAFFOLD_131300_2BL.1.1	899	0.27934
TGACV1_SCAFFOLD_131300_2BL.2.1	701	0.446908
TGACV1_SCAFFOLD_131342_2BL.1.1	1173	0.168399
TGACV1_SCAFFOLD_131342_2BL.1.2	1073	0.189275
TGACV1_SCAFFOLD_131413_2BL.1.1	1127	0.0535242
TGACV1_SCAFFOLD_131434_2BL.2.1	967	0.414732
TGACV1_SCAFFOLD_131527_2BL.1.2	777	0.0649145
TGACV1_SCAFFOLD_131624_2BL.2.3	824	0.0103315
TGACV1_SCAFFOLD_131633_2BL.1.1	2170	0.0135248
TGACV1_SCAFFOLD_131790_2BL.1.1	852	0.339581
TGACV1_SCAFFOLD_132197_2BL.1.1	1363	0.0221173
TGACV1_SCAFFOLD_132362_2BL.1.1	3588	0.0137591
TGACV1_SCAFFOLD_132362_2BL.1.2	3388	0.0208382
TGACV1_SCAFFOLD_132362_2BL.1.3	2852	0.0361711
TGACV1_SCAFFOLD_132546_2BL.1.1	665	0.102594
TGACV1_SCAFFOLD_132645_2BL.1.1	794	0.292691
TGACV1_SCAFFOLD_132774_2BL.1.8	3435	0.00188736
TGACV1_SCAFFOLD_132811_2BL.1.1	3617	0.00115313
TGACV1_SCAFFOLD_132811_2BL.1.2	3570	0.00121186
TGACV1_SCAFFOLD_132811_2BL.1.3	716	0.0691172
TGACV1_SCAFFOLD_133121_2BL.1.1	1369	0.0180963
TGACV1_SCAFFOLD_133246_2BL.1.1	3552	0.000435888
TGACV1_SCAFFOLD_133246_2BL.1.2	3317	0.000558896
TGACV1_SCAFFOLD_133679_2BL.1.1	1027	0.409785
TGACV1_SCAFFOLD_133935_2BL.1.1	1218	0.0441659
TGACV1_SCAFFOLD_134770_2BL.1.1	816	0.129883
TGACV1_SCAFFOLD_136308_2BL.1.1	1234	0.156379
TGACV1_SCAFFOLD_145837_2BS.1.1	3414	0.00462611
TGACV1_SCAFFOLD_145837_2BS.1.2	4354	0.0290366
TGACV1_SCAFFOLD_145837_2BS.1.3	3379	0.0774235
TGACV1_SCAFFOLD_145837_2BS.1.4	3487	0.0696436
TGACV1_SCAFFOLD_145837_2BS.1.5	1528	0.0871358
TGACV1_SCAFFOLD_145845_2BS.2.1	2249	0.0642902
TGACV1_SCAFFOLD_145846_2BS.2.1	460	0.197706
TGACV1_SCAFFOLD_145853_2BS.1.1	3290	0.00465194
TGACV1_SCAFFOLD_145853_2BS.1.2	3188	0.00937131
TGACV1_SCAFFOLD_145853_2BS.1.3	3109	0.0101802
TGACV1_SCAFFOLD_145893_2BS.1.1	3554	0.00407105
TGACV1_SCAFFOLD_145893_2BS.3.1	844	0.0373636
TGACV1_SCAFFOLD_145912_2BS.1.1	3213	0.00710494
TGACV1_SCAFFOLD_145912_2BS.5.1	797	0.00332672
TGACV1_SCAFFOLD_145923_2BS.1.1	3377	0.100361
TGACV1_SCAFFOLD_145923_2BS.1.2	3159	0.0200537
TGACV1_SCAFFOLD_145923_2BS.2.1	2710	0.0324691
TGACV1_SCAFFOLD_145923_2BS.2.2	696	0.235708
TGACV1_SCAFFOLD_145923_2BS.2.3	1585	0.0453633
TGACV1_SCAFFOLD_145923_2BS.2.4	709	0.233238
TGACV1_SCAFFOLD_145951_2BS.1.1	3187	0.0255799
TGACV1_SCAFFOLD_145974_2BS.2.2	989	0.0568487
TGACV1_SCAFFOLD_146019_2BS.3.1	3533	0.0130473
TGACV1_SCAFFOLD_146025_2BS.1.1	1790	0.0210082
TGACV1_SCAFFOLD_146079_2BS.1.4	3108	0.00481857
TGACV1_SCAFFOLD_146079_2BS.1.6	3123	0.0217784
TGACV1_SCAFFOLD_146079_2BS.1.7	1304	0.156027
TGACV1_SCAFFOLD_146194_2BS.1.1	3088	0.0042918
TGACV1_SCAFFOLD_146218_2BS.2.1	737	0.281067
TGACV1_SCAFFOLD_146446_2BS.1.1	868	0.358639
TGACV1_SCAFFOLD_146469_2BS.1.1	1583	0.0713437
TGACV1_SCAFFOLD_146501_2BS.1.1	463	0.0120793
TGACV1_SCAFFOLD_146507_2BS.2.1	3773	0.00144217
TGACV1_SCAFFOLD_146507_2BS.2.2	3217	0.00259455
TGACV1_SCAFFOLD_146507_2BS.2.3	1819	0.0112929
TGACV1_SCAFFOLD_146508_2BS.1.1	829	0.422837
TGACV1_SCAFFOLD_146530_2BS.1.1	835	0.0336349
TGACV1_SCAFFOLD_146557_2BS.1.1	1208	0.128361
TGACV1_SCAFFOLD_146595_2BS.1.1	968	0.146866
TGACV1_SCAFFOLD_146600_2BS.1.1	1038	0.0867614
TGACV1_SCAFFOLD_146608_2BS.2.1	3625	0.025287
TGACV1_SCAFFOLD_146608_2BS.2.2	3443	0.0113972
TGACV1_SCAFFOLD_146608_2BS.2.3	846	0.0431489
TGACV1_SCAFFOLD_146619_2BS.1.1	906	0.169152
TGACV1_SCAFFOLD_146655_2BS.1.1	731	0.0260458
TGACV1_SCAFFOLD_146658_2BS.1.1	4112	0.00182746
TGACV1_SCAFFOLD_146658_2BS.2.1	3363	0.00383348
TGACV1_SCAFFOLD_146658_2BS.2.2	1138	0.0550713
TGACV1_SCAFFOLD_146658_2BS.3.1	2530	0.0895109
TGACV1_SCAFFOLD_146658_2BS.3.2	4943	0.0103744
TGACV1_SCAFFOLD_146658_2BS.3.3	5383	0.0065375
TGACV1_SCAFFOLD_146658_2BS.3.4	4910	0.0107392
TGACV1_SCAFFOLD_146658_2BS.3.5	4381	0.00140612
TGACV1_SCAFFOLD_146658_2BS.3.6	3404	0.0507267
TGACV1_SCAFFOLD_146658_2BS.3.7	3301	0.0562402
TGACV1_SCAFFOLD_146658_2BS.3.8	4919	0.0106384
TGACV1_SCAFFOLD_146658_2BS.3.10	4025	0.0269499
TGACV1_SCAFFOLD_146658_2BS.3.9	2939	0.0803848
TGACV1_SCAFFOLD_146677_2BS.1.1	3201	0.0168476
TGACV1_SCAFFOLD_146698_2BS.1.1	3456	0.027887
TGACV1_SCAFFOLD_146723_2BS.1.1	3624	0.00188234
TGACV1_SCAFFOLD_146786_2BS.2.1	1161	0.0233912
TGACV1_SCAFFOLD_146786_2BS.3.1	864	0.108815
TGACV1_SCAFFOLD_146794_2BS.1.1	1689	0.0595841
TGACV1_SCAFFOLD_146804_2BS.1.1	3058	0.00016483
TGACV1_SCAFFOLD_146804_2BS.1.2	2946	0.00204704
TGACV1_SCAFFOLD_146812_2BS.1.1	1454	0.0259563
TGACV1_SCAFFOLD_146845_2BS.1.1	791	0.00378273
TGACV1_SCAFFOLD_146972_2BS.1.1	3174	0.00544446
TGACV1_SCAFFOLD_146972_2BS.1.2	3440	0.00411412
TGACV1_SCAFFOLD_146972_2BS.1.3	4062	0.00732259
TGACV1_SCAFFOLD_146972_2BS.2.1	3781	0.00056398
TGACV1_SCAFFOLD_146977_2BS.1.1	905	0.0268249
TGACV1_SCAFFOLD_147008_2BS.1.1	2978	0.0128521
TGACV1_SCAFFOLD_147064_2BS.1.1	853	0.209439
TGACV1_SCAFFOLD_147120_2BS.1.1	2975	0.00670569
TGACV1_SCAFFOLD_147136_2BS.2.1	1301	0.00156566
TGACV1_SCAFFOLD_147153_2BS.6.1	3080	0.0148649
TGACV1_SCAFFOLD_147153_2BS.6.2	1117	0.107522
TGACV1_SCAFFOLD_147230_2BS.1.1	2884	0.0336034
TGACV1_SCAFFOLD_147230_2BS.1.2	4333	0.00744721
TGACV1_SCAFFOLD_147232_2BS.1.1	1111	0.0913766
TGACV1_SCAFFOLD_147375_2BS.1.1	3527	0.0286218
TGACV1_SCAFFOLD_147387_2BS.2.1	3302	0.0558816
TGACV1_SCAFFOLD_147387_2BS.2.2	1938	0.162662
TGACV1_SCAFFOLD_147387_2BS.2.3	1267	0.0998846
TGACV1_SCAFFOLD_147411_2BS.1.1	3694	0.0839827
TGACV1_SCAFFOLD_147411_2BS.1.2	3700	0.0106502
TGACV1_SCAFFOLD_147411_2BS.1.3	3648	0.0878045
TGACV1_SCAFFOLD_147411_2BS.1.4	2911	0.156917
TGACV1_SCAFFOLD_147411_2BS.1.6	2832	0.168298
TGACV1_SCAFFOLD_147411_2BS.1.7	668	0.0274012
TGACV1_SCAFFOLD_147414_2BS.1.1	737	0.00592696
TGACV1_SCAFFOLD_147427_2BS.1.2	730	0.36165
TGACV1_SCAFFOLD_147485_2BS.1.1	1093	0.151336
TGACV1_SCAFFOLD_147526_2BS.1.1	571	0.23873
TGACV1_SCAFFOLD_147556_2BS.1.1	3803	0.0024822
TGACV1_SCAFFOLD_147633_2BS.1.1	990	0.0180846
TGACV1_SCAFFOLD_147641_2BS.1.1	1369	0.0148263
TGACV1_SCAFFOLD_147655_2BS.1.1	824	0.0517452
TGACV1_SCAFFOLD_147660_2BS.1.1	935	0.0588848
TGACV1_SCAFFOLD_147660_2BS.1.2	1004	0.0533135
TGACV1_SCAFFOLD_147660_2BS.1.3	1142	0.0235729
TGACV1_SCAFFOLD_147698_2BS.1.1	1139	0.00110168
TGACV1_SCAFFOLD_147801_2BS.1.1	1108	0.0945879
TGACV1_SCAFFOLD_147870_2BS.1.1	642	0.0303229
TGACV1_SCAFFOLD_147870_2BS.2.1	657	0.227629
TGACV1_SCAFFOLD_147875_2BS.1.2	3112	0.00947826
TGACV1_SCAFFOLD_147941_2BS.1.1	421	0.255983
TGACV1_SCAFFOLD_147948_2BS.1.1	3284	0.00496038
TGACV1_SCAFFOLD_147948_2BS.1.2	3391	0.0388119
TGACV1_SCAFFOLD_147948_2BS.1.3	3301	0.0425255
TGACV1_SCAFFOLD_147948_2BS.1.4	3135	0.0502821
TGACV1_SCAFFOLD_147948_2BS.1.5	945	0.153992
TGACV1_SCAFFOLD_147948_2BS.1.6	3115	0.0449561
TGACV1_SCAFFOLD_148524_2BS.1.2	3126	0.0345458
TGACV1_SCAFFOLD_148599_2BS.1.1	3932	0.00487228
TGACV1_SCAFFOLD_148599_2BS.1.2	3233	0.0101553
TGACV1_SCAFFOLD_148599_2BS.1.3	3092	0.00246822
TGACV1_SCAFFOLD_148654_2BS.1.1	3582	0.00209258
TGACV1_SCAFFOLD_148699_2BS.1.1	1299	0.17027
TGACV1_SCAFFOLD_148722_2BS.1.1	3428	0.00817361
TGACV1_SCAFFOLD_148816_2BS.1.1	579	0.0765785
TGACV1_SCAFFOLD_149004_2BS.1.1	636	0.0181214
TGACV1_SCAFFOLD_149101_2BS.1.1	936	0.121844
TGACV1_SCAFFOLD_149291_2BS.1.1	1426	0.39398
TGACV1_SCAFFOLD_150704_2BS.1.1	1251	0.0153233
TGACV1_SCAFFOLD_157879_2DL.2.1	938	0.176039
TGACV1_SCAFFOLD_157901_2DL.1.2	2143	0.12683
TGACV1_SCAFFOLD_157901_2DL.1.3	1225	0.277328
TGACV1_SCAFFOLD_157959_2DL.1.1	3867	0.00948241
TGACV1_SCAFFOLD_158025_2DL.3.1	3152	0.0172379
TGACV1_SCAFFOLD_158025_2DL.3.2	1048	0.0967384
TGACV1_SCAFFOLD_158035_2DL.1.1	1941	0.0155927
TGACV1_SCAFFOLD_158039_2DL.1.1	1498	0.404084
TGACV1_SCAFFOLD_158049_2DL.3.1	3547	0.00089389
TGACV1_SCAFFOLD_158049_2DL.3.2	999	0.010838
TGACV1_SCAFFOLD_158069_2DL.1.1	815	0.236177
TGACV1_SCAFFOLD_158069_2DL.3.1	841	0.00627972
TGACV1_SCAFFOLD_158084_2DL.1.1	4217	0.0371985
TGACV1_SCAFFOLD_158084_2DL.1.2	3446	0.0803484
TGACV1_SCAFFOLD_158084_2DL.1.3	3249	0.0560951
TGACV1_SCAFFOLD_158112_2DL.1.1	751	0.18837
TGACV1_SCAFFOLD_158162_2DL.1.1	3655	0.016124
TGACV1_SCAFFOLD_158162_2DL.1.2	4088	0.00501388
TGACV1_SCAFFOLD_158162_2DL.1.3	3068	0.0175862
TGACV1_SCAFFOLD_158200_2DL.1.2	2977	0.00213823
TGACV1_SCAFFOLD_158222_2DL.2.1	837	0.0264989
TGACV1_SCAFFOLD_158303_2DL.1.1	668	0.00152522
TGACV1_SCAFFOLD_158343_2DL.1.1	650	0.103723
TGACV1_SCAFFOLD_158343_2DL.2.1	1122	0.077657
TGACV1_SCAFFOLD_158343_2DL.3.1	692	0.257516
TGACV1_SCAFFOLD_158363_2DL.1.2	551	0.188917
TGACV1_SCAFFOLD_158399_2DL.1.1	3024	0.00865376
TGACV1_SCAFFOLD_158402_2DL.4.1	531	0.375014
TGACV1_SCAFFOLD_158405_2DL.1.1	1244	0.0298487
TGACV1_SCAFFOLD_158434_2DL.3.1	767	0.178072
TGACV1_SCAFFOLD_158482_2DL.1.1	1203	0.0453298
TGACV1_SCAFFOLD_158502_2DL.1.1	3556	0.0308114
TGACV1_SCAFFOLD_158511_2DL.1.1	669	0.0654382
TGACV1_SCAFFOLD_158615_2DL.3.1	3239	0.00479216
TGACV1_SCAFFOLD_158620_2DL.1.1	498	0.00788072
TGACV1_SCAFFOLD_158631_2DL.2.1	751	0.0163072
TGACV1_SCAFFOLD_158631_2DL.2.2	719	0.0168595
TGACV1_SCAFFOLD_158802_2DL.1.1	3097	0.0010619
TGACV1_SCAFFOLD_158936_2DL.1.1	4113	0.00124143
TGACV1_SCAFFOLD_159021_2DL.1.1	1106	0.174414
TGACV1_SCAFFOLD_159053_2DL.1.1	4664	0.000268925
TGACV1_SCAFFOLD_159053_2DL.1.2	3137	0.00903995
TGACV1_SCAFFOLD_159053_2DL.1.3	5363	0.000547754
TGACV1_SCAFFOLD_159053_2DL.1.4	3875	0.000197444
TGACV1_SCAFFOLD_159053_2DL.1.5	3799	0.000586574
TGACV1_SCAFFOLD_159053_2DL.1.6	4422	0.00148143
TGACV1_SCAFFOLD_159053_2DL.1.7	3692	0.0216081
TGACV1_SCAFFOLD_159053_2DL.1.8	2861	0.0505275
TGACV1_SCAFFOLD_159053_2DL.2.1	2960	0.010869
TGACV1_SCAFFOLD_159154_2DL.2.4	3398	0.0556829
TGACV1_SCAFFOLD_159196_2DL.1.2	923	0.051565
TGACV1_SCAFFOLD_159196_2DL.1.3	633	0.0207715
TGACV1_SCAFFOLD_159214_2DL.1.1	670	0.0271422
TGACV1_SCAFFOLD_159216_2DL.1.1	4263	0.00423171
TGACV1_SCAFFOLD_159359_2DL.2.1	688	0.227759
TGACV1_SCAFFOLD_159438_2DL.1.1	1651	0.045966
TGACV1_SCAFFOLD_159502_2DL.1.1	705	0.013995
TGACV1_SCAFFOLD_159535_2DL.1.1	3383	0.00149933
TGACV1_SCAFFOLD_159599_2DL.1.1	3001	0.00520463
TGACV1_SCAFFOLD_159607_2DL.1.1	3677	0.0033671
TGACV1_SCAFFOLD_159607_2DL.1.2	3569	0.00377327
TGACV1_SCAFFOLD_159607_2DL.1.5	3517	0.00398589
TGACV1_SCAFFOLD_159607_2DL.1.8	3686	0.00333529
TGACV1_SCAFFOLD_159607_2DL.1.21	3492	0.00409232
TGACV1_SCAFFOLD_159607_2DL.1.30	3392	0.00454709
TGACV1_SCAFFOLD_159893_2DL.1.1	746	0.234684
TGACV1_SCAFFOLD_159982_2DL.1.1	3432	0.00971233
TGACV1_SCAFFOLD_159992_2DL.1.1	623	0.217508
TGACV1_SCAFFOLD_160051_2DL.1.1	900	0.0940203
TGACV1_SCAFFOLD_160276_2DL.1.1	634	0.0792195
TGACV1_SCAFFOLD_160315_2DL.1.1	4706	0.0020485
TGACV1_SCAFFOLD_160336_2DL.2.1	3101	0.0111577
TGACV1_SCAFFOLD_160367_2DL.1.1	3215	0.0113057
TGACV1_SCAFFOLD_160367_2DL.1.2	3250	0.0115826
TGACV1_SCAFFOLD_160367_2DL.1.3	3244	0.0109677
TGACV1_SCAFFOLD_160367_2DL.1.4	3044	0.00205761
TGACV1_SCAFFOLD_160367_2DL.1.5	3640	0.00109609
TGACV1_SCAFFOLD_160693_2DL.1.1	948	0.120096
TGACV1_SCAFFOLD_160693_2DL.1.2	890	0.0787903
TGACV1_SCAFFOLD_160778_2DL.1.1	3456	0.00280527
TGACV1_SCAFFOLD_160807_2DL.1.1	1075	0.0547635
TGACV1_SCAFFOLD_160835_2DL.3.1	2632	0.00142641
TGACV1_SCAFFOLD_160925_2DL.1.1	773	0.0219092
TGACV1_SCAFFOLD_161022_2DL.1.1	1033	0.0415754
TGACV1_SCAFFOLD_161022_2DL.1.2	1043	0.0555868
TGACV1_SCAFFOLD_161199_2DL.1.1	3258	0.00182611
TGACV1_SCAFFOLD_161199_2DL.1.2	3535	0.00281974
TGACV1_SCAFFOLD_161199_2DL.1.3	1376	0.0919567
TGACV1_SCAFFOLD_161314_2DL.2.1	4980	0.00249572
TGACV1_SCAFFOLD_161314_2DL.2.2	3891	0.108289
TGACV1_SCAFFOLD_161314_2DL.2.3	4108	0.00625667
TGACV1_SCAFFOLD_161314_2DL.2.4	1409	0.0987269
TGACV1_SCAFFOLD_161314_2DL.2.5	4608	0.00369532
TGACV1_SCAFFOLD_161314_2DL.2.6	3283	0.014851
TGACV1_SCAFFOLD_161314_2DL.2.7	3215	0.0159415
TGACV1_SCAFFOLD_161330_2DL.1.1	321	0.01684
TGACV1_SCAFFOLD_161383_2DL.1.1	1091	0.0427187
TGACV1_SCAFFOLD_161452_2DL.1.1	946	0.436756
TGACV1_SCAFFOLD_161848_2DL.1.1	3125	0.106526
TGACV1_SCAFFOLD_163024_2DL.1.1	963	0.0349041
TGACV1_SCAFFOLD_168603_2DL.1.1	805	0.0152923
TGACV1_SCAFFOLD_177150_2DS.1.1	921	0.173706
TGACV1_SCAFFOLD_177153_2DS.2.1	823	0.00811933
TGACV1_SCAFFOLD_177153_2DS.2.2	836	0.00800928
TGACV1_SCAFFOLD_177187_2DS.1.1	1107	0.0166479
TGACV1_SCAFFOLD_177187_2DS.1.2	784	0.0352326
TGACV1_SCAFFOLD_177206_2DS.3.1	1317	0.092763
TGACV1_SCAFFOLD_177216_2DS.1.1	1177	0.378026
TGACV1_SCAFFOLD_177251_2DS.1.1	907	0.0153067
TGACV1_SCAFFOLD_177264_2DS.1.1	3087	0.0230006
TGACV1_SCAFFOLD_177264_2DS.1.2	3428	0.00316033
TGACV1_SCAFFOLD_177264_2DS.1.3	1200	0.147804
TGACV1_SCAFFOLD_177267_2DS.1.1	3519	0.132025
TGACV1_SCAFFOLD_177279_2DS.1.1	3290	0.00211041
TGACV1_SCAFFOLD_177279_2DS.1.2	3351	0.00372178
TGACV1_SCAFFOLD_177288_2DS.1.1	3266	0.0101749
TGACV1_SCAFFOLD_177288_2DS.1.6	719	0.253638
TGACV1_SCAFFOLD_177293_2DS.2.1	1282	0.149474
TGACV1_SCAFFOLD_177302_2DS.5.1	1268	0.0191356
TGACV1_SCAFFOLD_177314_2DS.1.1	740	0.135532
TGACV1_SCAFFOLD_177374_2DS.1.1	2927	0.00999819
TGACV1_SCAFFOLD_177374_2DS.1.2	2076	0.0242526
TGACV1_SCAFFOLD_177388_2DS.1.1	1110	0.157929
TGACV1_SCAFFOLD_177397_2DS.1.1	1036	0.235174
TGACV1_SCAFFOLD_177440_2DS.1.1	4289	0.0144754
TGACV1_SCAFFOLD_177463_2DS.1.1	1062	0.224473
TGACV1_SCAFFOLD_177463_2DS.1.2	1044	0.150986
TGACV1_SCAFFOLD_177463_2DS.1.3	954	0.173043
TGACV1_SCAFFOLD_177463_2DS.1.4	1012	0.158041
TGACV1_SCAFFOLD_177497_2DS.1.1	840	0.0169207
TGACV1_SCAFFOLD_177560_2DS.1.1	778	0.121304
TGACV1_SCAFFOLD_177572_2DS.1.1	3100	0.0063595
TGACV1_SCAFFOLD_177572_2DS.1.2	2970	0.00729064
TGACV1_SCAFFOLD_177572_2DS.1.3	2901	0.00783862
TGACV1_SCAFFOLD_177575_2DS.1.1	4070	0.00639929
TGACV1_SCAFFOLD_177702_2DS.1.1	3441	0.0118299
TGACV1_SCAFFOLD_177780_2DS.1.2	1487	0.0199365
TGACV1_SCAFFOLD_177819_2DS.1.1	559	0.0362748
TGACV1_SCAFFOLD_177832_2DS.1.1	3277	0.108651
TGACV1_SCAFFOLD_177832_2DS.1.2	3274	0.108959
TGACV1_SCAFFOLD_177859_2DS.1.1	1145	0.166464
TGACV1_SCAFFOLD_177964_2DS.2.1	626	0.118701
TGACV1_SCAFFOLD_177983_2DS.1.1	999	0.464921
TGACV1_SCAFFOLD_178082_2DS.4.1	1666	0.02558
TGACV1_SCAFFOLD_178100_2DS.1.1	1482	0.00623118
TGACV1_SCAFFOLD_178123_2DS.2.1	3294	0.232833
TGACV1_SCAFFOLD_178251_2DS.1.1	904	0.413266
TGACV1_SCAFFOLD_178401_2DS.1.1	3209	0.00206441
TGACV1_SCAFFOLD_178401_2DS.2.1	769	0.0712067
TGACV1_SCAFFOLD_178454_2DS.1.1	493	0.029029
TGACV1_SCAFFOLD_178494_2DS.4.1	5332	0.00344301
TGACV1_SCAFFOLD_178496_2DS.1.1	3699	0.00467695
TGACV1_SCAFFOLD_178496_2DS.1.2	3981	0.00317446
TGACV1_SCAFFOLD_178496_2DS.1.3	3573	0.00451208
TGACV1_SCAFFOLD_178496_2DS.1.4	3621	0.00428955
TGACV1_SCAFFOLD_178525_2DS.1.1	736	0.0297147
TGACV1_SCAFFOLD_178562_2DS.1.1	686	0.0770179
TGACV1_SCAFFOLD_178696_2DS.1.1	3357	0.00328332
TGACV1_SCAFFOLD_178696_2DS.1.2	1528	0.0572735
TGACV1_SCAFFOLD_178900_2DS.1.1	745	0.023599
TGACV1_SCAFFOLD_178982_2DS.2.1	5117	0.0111383
TGACV1_SCAFFOLD_178982_2DS.2.2	3791	0.0438206
TGACV1_SCAFFOLD_178982_2DS.2.3	4475	0.0217378
TGACV1_SCAFFOLD_178982_2DS.2.4	3089	0.0248793
TGACV1_SCAFFOLD_178982_2DS.2.5	4346	0.0248386
TGACV1_SCAFFOLD_178982_2DS.2.6	3712	0.0474604
TGACV1_SCAFFOLD_178982_2DS.2.10	3272	0.0735374
TGACV1_SCAFFOLD_178982_2DS.2.11	3298	0.0716846
TGACV1_SCAFFOLD_178982_2DS.2.7	3535	0.0566837
TGACV1_SCAFFOLD_178982_2DS.2.8	3343	0.0685794
TGACV1_SCAFFOLD_178982_2DS.2.9	3947	0.037401
TGACV1_SCAFFOLD_178982_2DS.2.12	1509	0.290508
TGACV1_SCAFFOLD_179185_2DS.2.1	1283	0.16142
TGACV1_SCAFFOLD_179223_2DS.1.1	3253	0.0464348
TGACV1_SCAFFOLD_179223_2DS.1.2	2996	0.0584734
TGACV1_SCAFFOLD_179223_2DS.1.3	2688	0.0792216
TGACV1_SCAFFOLD_179223_2DS.2.1	658	0.0800922
TGACV1_SCAFFOLD_179262_2DS.1.1	1229	0.284464
TGACV1_SCAFFOLD_179298_2DS.1.2	622	0.351459
TGACV1_SCAFFOLD_179335_2DS.1.1	3101	0.00538331
TGACV1_SCAFFOLD_179358_2DS.1.1	686	0.090032
TGACV1_SCAFFOLD_179515_2DS.1.1	1060	0.0292998
TGACV1_SCAFFOLD_179595_2DS.1.1	3243	0.0832914
TGACV1_SCAFFOLD_179687_2DS.1.1	1200	0.429144
TGACV1_SCAFFOLD_179869_2DS.1.1	413	0.0100969
TGACV1_SCAFFOLD_180132_2DS.1.1	3194	0.0305685
TGACV1_SCAFFOLD_180394_2DS.2.1	646	0.0129356
TGACV1_SCAFFOLD_183443_2DS.1.1	315	0.0391881
TGACV1_SCAFFOLD_184210_2DS.1.1	381	0.000946666
TGACV1_SCAFFOLD_188744_2DS.1.1	497	0.0442858
TGACV1_SCAFFOLD_193565_3AL.1.1	4227	0.00245371
TGACV1_SCAFFOLD_193565_3AL.1.2	4116	0.00179826
TGACV1_SCAFFOLD_193565_3AL.1.3	4183	0.00257037
TGACV1_SCAFFOLD_193565_3AL.1.4	3286	0.00839676
TGACV1_SCAFFOLD_193565_3AL.1.5	3131	0.00987877
TGACV1_SCAFFOLD_193565_3AL.1.6	3992	0.00204991
TGACV1_SCAFFOLD_193565_3AL.1.7	704	0.115177
TGACV1_SCAFFOLD_193565_3AL.1.10	3691	0.00281674
TGACV1_SCAFFOLD_193565_3AL.1.11	2925	0.0122558
TGACV1_SCAFFOLD_193565_3AL.1.8	3031	0.0109695
TGACV1_SCAFFOLD_193565_3AL.1.9	2966	0.0117415
TGACV1_SCAFFOLD_193565_3AL.1.12	3015	0.0111547
TGACV1_SCAFFOLD_193565_3AL.1.13	2249	0.0074312
TGACV1_SCAFFOLD_193565_3AL.1.14	1298	0.0649152
TGACV1_SCAFFOLD_193567_3AL.1.1	3027	0.0283253
TGACV1_SCAFFOLD_193627_3AL.1.1	814	0.0880949
TGACV1_SCAFFOLD_193669_3AL.1.1	4588	0.0406179
TGACV1_SCAFFOLD_193672_3AL.2.3	627	0.103261
TGACV1_SCAFFOLD_193750_3AL.1.1	829	0.13096
TGACV1_SCAFFOLD_193755_3AL.3.1	632	0.176315
TGACV1_SCAFFOLD_193755_3AL.5.1	923	0.0484024
TGACV1_SCAFFOLD_193787_3AL.1.1	887	0.163607
TGACV1_SCAFFOLD_193799_3AL.1.1	1287	0.162879
TGACV1_SCAFFOLD_193846_3AL.1.1	728	0.093069
TGACV1_SCAFFOLD_193880_3AL.2.1	825	0.189169
TGACV1_SCAFFOLD_193886_3AL.1.1	1217	0.16232
TGACV1_SCAFFOLD_193892_3AL.3.1	1370	0.215758
TGACV1_SCAFFOLD_193930_3AL.1.1	907	0.184664
TGACV1_SCAFFOLD_193971_3AL.1.1	708	0.251386
TGACV1_SCAFFOLD_193980_3AL.1.1	607	0.0699488
TGACV1_SCAFFOLD_194170_3AL.1.1	3102	0.00338715
TGACV1_SCAFFOLD_194178_3AL.1.1	1435	0.0251181
TGACV1_SCAFFOLD_194192_3AL.1.1	421	0.121513
TGACV1_SCAFFOLD_194252_3AL.3.1	813	0.0166945
TGACV1_SCAFFOLD_194291_3AL.1.1	4197	0.00943828
TGACV1_SCAFFOLD_194291_3AL.1.2	3430	0.00152281
TGACV1_SCAFFOLD_194291_3AL.1.3	3589	0.00128727
TGACV1_SCAFFOLD_194291_3AL.1.4	3317	0.00171593
TGACV1_SCAFFOLD_194295_3AL.1.1	3272	0.114986
TGACV1_SCAFFOLD_194295_3AL.1.2	3270	0.115202
TGACV1_SCAFFOLD_194295_3AL.1.3	3037	0.142817
TGACV1_SCAFFOLD_194295_3AL.1.4	3051	0.141013
TGACV1_SCAFFOLD_194306_3AL.2.1	897	0.0216876
TGACV1_SCAFFOLD_194390_3AL.1.1	1083	0.215775
TGACV1_SCAFFOLD_194397_3AL.1.1	3220	0.00335909
TGACV1_SCAFFOLD_194507_3AL.1.1	726	0.00959959
TGACV1_SCAFFOLD_194519_3AL.1.1	858	0.0992953
TGACV1_SCAFFOLD_194542_3AL.2.1	3458	0.0133428
TGACV1_SCAFFOLD_194542_3AL.2.2	3775	0.00957641
TGACV1_SCAFFOLD_194667_3AL.1.1	784	0.065901
TGACV1_SCAFFOLD_194667_3AL.1.2	610	0.279909
TGACV1_SCAFFOLD_194684_3AL.3.1	958	0.120025
TGACV1_SCAFFOLD_194764_3AL.1.1	906	0.371436
TGACV1_SCAFFOLD_194779_3AL.1.1	1042	0.250136
TGACV1_SCAFFOLD_194804_3AL.1.1	1463	0.222266
TGACV1_SCAFFOLD_194864_3AL.1.1	572	0.0202354
TGACV1_SCAFFOLD_194878_3AL.2.1	1297	0.0372467
TGACV1_SCAFFOLD_194889_3AL.1.1	3101	0.0359002
TGACV1_SCAFFOLD_194889_3AL.1.2	2946	0.0447587
TGACV1_SCAFFOLD_194890_3AL.2.1	3082	0.00501253
TGACV1_SCAFFOLD_194930_3AL.1.1	816	0.011246
TGACV1_SCAFFOLD_194997_3AL.1.1	3512	0.00227549
TGACV1_SCAFFOLD_194997_3AL.1.2	3649	0.00196898
TGACV1_SCAFFOLD_194997_3AL.1.4	2041	0.0284935
TGACV1_SCAFFOLD_195041_3AL.1.1	3267	0.00587518
TGACV1_SCAFFOLD_195041_3AL.1.2	3310	0.0120587
TGACV1_SCAFFOLD_195054_3AL.1.1	733	0.0222043
TGACV1_SCAFFOLD_195367_3AL.1.1	537	0.426722
TGACV1_SCAFFOLD_195444_3AL.1.1	4733	0.0131575
TGACV1_SCAFFOLD_195537_3AL.2.1	3643	0.00810163
TGACV1_SCAFFOLD_195699_3AL.2.1	3399	0.00355116
TGACV1_SCAFFOLD_195772_3AL.1.1	668	0.140565
TGACV1_SCAFFOLD_195799_3AL.1.1	807	0.00924696
TGACV1_SCAFFOLD_195804_3AL.3.1	3742	0.011158
TGACV1_SCAFFOLD_195804_3AL.3.2	3446	0.0152004
TGACV1_SCAFFOLD_195906_3AL.1.1	3570	0.00313169
TGACV1_SCAFFOLD_195968_3AL.1.2	594	0.109507
TGACV1_SCAFFOLD_196113_3AL.1.1	874	0.0454288
TGACV1_SCAFFOLD_196135_3AL.1.1	3204	0.0154598
TGACV1_SCAFFOLD_196212_3AL.1.1	858	0.106555
TGACV1_SCAFFOLD_196221_3AL.1.1	4396	0.00419428
TGACV1_SCAFFOLD_196221_3AL.1.2	2872	0.0206947
TGACV1_SCAFFOLD_196221_3AL.1.3	3781	0.00801042
TGACV1_SCAFFOLD_196221_3AL.1.4	3766	0.00813755
TGACV1_SCAFFOLD_196221_3AL.1.5	3602	0.0124561
TGACV1_SCAFFOLD_196221_3AL.1.6	3714	0.00859398
TGACV1_SCAFFOLD_196221_3AL.1.7	728	0.0387234
TGACV1_SCAFFOLD_196221_3AL.1.10	2698	0.03179
TGACV1_SCAFFOLD_196221_3AL.1.9	2833	0.0276748
TGACV1_SCAFFOLD_196229_3AL.2.1	3022	0.0156119
TGACV1_SCAFFOLD_196313_3AL.1.1	962	0.0303582
TGACV1_SCAFFOLD_196332_3AL.1.1	3001	0.0145741
TGACV1_SCAFFOLD_196332_3AL.1.2	626	0.0319153
TGACV1_SCAFFOLD_196406_3AL.3.1	778	0.287846
TGACV1_SCAFFOLD_196590_3AL.1.1	1234	0.0570009
TGACV1_SCAFFOLD_196703_3AL.1.2	587	0.142691
TGACV1_SCAFFOLD_196719_3AL.2.1	869	0.188322
TGACV1_SCAFFOLD_196719_3AL.2.2	845	0.0666023
TGACV1_SCAFFOLD_196782_3AL.1.1	1175	0.230979
TGACV1_SCAFFOLD_196980_3AL.1.1	3269	0.0261598
TGACV1_SCAFFOLD_196980_3AL.2.1	531	0.0174355
TGACV1_SCAFFOLD_196997_3AL.1.1	3495	0.041807
TGACV1_SCAFFOLD_196997_3AL.1.2	3385	0.0464219
TGACV1_SCAFFOLD_196997_3AL.1.3	3105	0.00481439
TGACV1_SCAFFOLD_197161_3AL.1.1	2017	0.0394621
TGACV1_SCAFFOLD_197161_3AL.1.2	3123	0.0221666
TGACV1_SCAFFOLD_197219_3AL.1.1	810	0.0903648
TGACV1_SCAFFOLD_197753_3AL.1.1	824	0.111341
TGACV1_SCAFFOLD_197969_3AL.1.1	767	0.017683
TGACV1_SCAFFOLD_198250_3AL.1.1	586	0.0197733
TGACV1_SCAFFOLD_206371_3AL.1.1	773	0.00541427
TGACV1_SCAFFOLD_210438_3AS.1.1	2160	0.0309858
TGACV1_SCAFFOLD_210451_3AS.1.1	967	0.172115
TGACV1_SCAFFOLD_210467_3AS.1.1	875	0.216933
TGACV1_SCAFFOLD_210481_3AS.1.1	3094	0.00176705
TGACV1_SCAFFOLD_210513_3AS.1.1	3369	0.00898204
TGACV1_SCAFFOLD_210513_3AS.1.2	3275	0.00991223
TGACV1_SCAFFOLD_210513_3AS.1.3	3077	0.0112665
TGACV1_SCAFFOLD_210513_3AS.1.4	3058	0.0124394
TGACV1_SCAFFOLD_210534_3AS.2.1	1435	0.0222484
TGACV1_SCAFFOLD_210562_3AS.1.1	848	0.271537
TGACV1_SCAFFOLD_210581_3AS.1.1	3772	0.00163279
TGACV1_SCAFFOLD_210645_3AS.1.1	1173	0.0127052
TGACV1_SCAFFOLD_210648_3AS.1.1	674	0.078893
TGACV1_SCAFFOLD_210728_3AS.1.1	352	0.0964452
TGACV1_SCAFFOLD_210815_3AS.1.1	3552	0.0167207
TGACV1_SCAFFOLD_210815_3AS.1.2	2090	0.0739872
TGACV1_SCAFFOLD_210815_3AS.1.3	3289	0.021969
TGACV1_SCAFFOLD_210815_3AS.1.4	3233	0.00221634
TGACV1_SCAFFOLD_210888_3AS.2.1	487	0.23695
TGACV1_SCAFFOLD_210901_3AS.1.1	805	0.476124
TGACV1_SCAFFOLD_210935_3AS.3.1	721	0.0378638
TGACV1_SCAFFOLD_210962_3AS.2.1	1164	0.00498453
TGACV1_SCAFFOLD_210973_3AS.2.1	1027	0.0382537
TGACV1_SCAFFOLD_210973_3AS.2.2	3539	0.0018544
TGACV1_SCAFFOLD_210973_3AS.2.3	3327	0.00231974
TGACV1_SCAFFOLD_210973_3AS.2.5	3254	0.00375327
TGACV1_SCAFFOLD_210973_3AS.2.6	3005	0.00487937
TGACV1_SCAFFOLD_211048_3AS.1.2	757	0.28009
TGACV1_SCAFFOLD_211051_3AS.2.1	777	0.0628243
TGACV1_SCAFFOLD_211060_3AS.2.1	854	0.0108778
TGACV1_SCAFFOLD_211110_3AS.1.1	1429	0.273574
TGACV1_SCAFFOLD_211121_3AS.2.1	596	0.418077
TGACV1_SCAFFOLD_211189_3AS.1.1	3241	0.014376
TGACV1_SCAFFOLD_211189_3AS.1.2	3199	0.0150196
TGACV1_SCAFFOLD_211189_3AS.1.3	3074	0.0155796
TGACV1_SCAFFOLD_211317_3AS.1.1	1605	0.194904
TGACV1_SCAFFOLD_211325_3AS.1.1	748	0.0012868
TGACV1_SCAFFOLD_211351_3AS.1.1	4695	0.0198094
TGACV1_SCAFFOLD_211361_3AS.1.1	1015	0.0555688
TGACV1_SCAFFOLD_211477_3AS.1.2	1028	0.162352
TGACV1_SCAFFOLD_211583_3AS.1.1	1089	0.262305
TGACV1_SCAFFOLD_211668_3AS.2.1	722	0.0500376
TGACV1_SCAFFOLD_211792_3AS.2.1	3848	0.00224027
TGACV1_SCAFFOLD_211920_3AS.1.1	635	0.157343
TGACV1_SCAFFOLD_211982_3AS.1.1	912	0.123828
TGACV1_SCAFFOLD_212081_3AS.1.1	744	0.184391
TGACV1_SCAFFOLD_212111_3AS.2.1	1375	0.00588862
TGACV1_SCAFFOLD_212161_3AS.1.1	1019	0.166127
TGACV1_SCAFFOLD_212209_3AS.1.1	1654	0.0616193
TGACV1_SCAFFOLD_212313_3AS.1.1	3986	0.00535341
TGACV1_SCAFFOLD_212322_3AS.1.1	640	0.209734
TGACV1_SCAFFOLD_212323_3AS.3.1	1070	0.153143
TGACV1_SCAFFOLD_212323_3AS.3.2	1319	0.0932505
TGACV1_SCAFFOLD_212375_3AS.1.1	994	0.149635
TGACV1_SCAFFOLD_212409_3AS.1.1	4147	0.00174232
TGACV1_SCAFFOLD_212431_3AS.1.1	978	0.0268609
TGACV1_SCAFFOLD_212555_3AS.1.1	3061	0.00368204
TGACV1_SCAFFOLD_212716_3AS.1.1	3248	0.00888958
TGACV1_SCAFFOLD_212807_3AS.1.1	759	0.0400218
TGACV1_SCAFFOLD_212897_3AS.1.1	1119	0.178198
TGACV1_SCAFFOLD_213084_3AS.1.3	3149	0.0389706
TGACV1_SCAFFOLD_213114_3AS.1.1	2144	0.00466004
TGACV1_SCAFFOLD_213173_3AS.1.1	686	0.0940208
TGACV1_SCAFFOLD_213173_3AS.1.2	568	0.105211
TGACV1_SCAFFOLD_213408_3AS.1.1	561	0.0127444
TGACV1_SCAFFOLD_214313_3AS.1.1	3030	0.00295339
TGACV1_SCAFFOLD_214313_3AS.1.2	874	0.0753726
TGACV1_SCAFFOLD_220591_3B.3.1	2359	0.00118699
TGACV1_SCAFFOLD_220591_3B.3.2	3399	0.00246201
TGACV1_SCAFFOLD_220591_3B.3.3	3951	0.00022037
TGACV1_SCAFFOLD_220591_3B.3.4	1149	0.0514526
TGACV1_SCAFFOLD_220591_3B.3.5	1154	0.051195
TGACV1_SCAFFOLD_220596_3B.2.1	1227	0.0855214
TGACV1_SCAFFOLD_220612_3B.6.1	596	0.0380411
TGACV1_SCAFFOLD_220619_3B.5.1	569	0.395546
TGACV1_SCAFFOLD_220621_3B.1.1	3526	0.0276679
TGACV1_SCAFFOLD_220621_3B.1.2	3319	0.0182989
TGACV1_SCAFFOLD_220621_3B.1.3	3397	0.0315874
TGACV1_SCAFFOLD_220621_3B.1.4	3286	0.018937
TGACV1_SCAFFOLD_220621_3B.1.5	3106	0.0228202
TGACV1_SCAFFOLD_220624_3B.1.1	3167	0.00725511
TGACV1_SCAFFOLD_220624_3B.1.2	3083	0.00792427
TGACV1_SCAFFOLD_220634_3B.1.1	626	0.182936
TGACV1_SCAFFOLD_220674_3B.2.1	4618	0.0132299
TGACV1_SCAFFOLD_220674_3B.2.6	3116	0.0616657
TGACV1_SCAFFOLD_220674_3B.2.9	4188	0.000366544
TGACV1_SCAFFOLD_220674_3B.2.11	1219	0.279669
TGACV1_SCAFFOLD_220676_3B.4.1	932	0.0220509
TGACV1_SCAFFOLD_220733_3B.1.1	816	0.000696751
TGACV1_SCAFFOLD_220734_3B.1.1	1969	0.109911
TGACV1_SCAFFOLD_220734_3B.1.2	1927	0.114335
TGACV1_SCAFFOLD_220734_3B.1.3	1701	0.140877
TGACV1_SCAFFOLD_220741_3B.1.1	1927	0.031451
TGACV1_SCAFFOLD_220750_3B.5.1	3524	0.00137069
TGACV1_SCAFFOLD_220750_3B.5.3	3446	0.00148846
TGACV1_SCAFFOLD_220750_3B.5.5	3405	0.00808381
TGACV1_SCAFFOLD_220761_3B.2.1	3131	0.0104299
TGACV1_SCAFFOLD_220806_3B.2.1	4772	0.000740181
TGACV1_SCAFFOLD_220806_3B.2.2	3393	0.00154055
TGACV1_SCAFFOLD_220806_3B.2.3	4653	0.00083944
TGACV1_SCAFFOLD_220806_3B.2.4	4331	0.000571445
TGACV1_SCAFFOLD_220806_3B.2.5	542	0.34772
TGACV1_SCAFFOLD_220806_3B.2.6	3162	0.00405398
TGACV1_SCAFFOLD_220806_3B.2.7	3173	0.00400724
TGACV1_SCAFFOLD_220806_3B.3.1	1102	0.0211311
TGACV1_SCAFFOLD_220806_3B.3.2	3916	0.000390366
TGACV1_SCAFFOLD_220806_3B.3.3	854	0.0768362
TGACV1_SCAFFOLD_220827_3B.1.1	3937	0.0234228
TGACV1_SCAFFOLD_220828_3B.3.1	1204	0.0154043
TGACV1_SCAFFOLD_220873_3B.2.1	3083	0.0315211
TGACV1_SCAFFOLD_220879_3B.1.1	3338	0.0123698
TGACV1_SCAFFOLD_220898_3B.1.1	1168	0.136773
TGACV1_SCAFFOLD_220901_3B.1.1	511	0.0187376
TGACV1_SCAFFOLD_220915_3B.1.1	711	0.205867
TGACV1_SCAFFOLD_220956_3B.2.1	1203	0.0206611
TGACV1_SCAFFOLD_220969_3B.1.1	1572	0.226657
TGACV1_SCAFFOLD_220971_3B.1.1	706	0.140266
TGACV1_SCAFFOLD_220981_3B.1.1	1647	0.0961124
TGACV1_SCAFFOLD_220981_3B.1.2	3087	0.00742088
TGACV1_SCAFFOLD_221027_3B.3.1	778	0.239499
TGACV1_SCAFFOLD_221047_3B.1.1	1326	0.0132094
TGACV1_SCAFFOLD_221048_3B.1.1	1389	0.0471668
TGACV1_SCAFFOLD_221048_3B.1.2	846	0.0808327
TGACV1_SCAFFOLD_221079_3B.2.1	1392	0.00786784
TGACV1_SCAFFOLD_221131_3B.1.1	2152	0.0739177
TGACV1_SCAFFOLD_221131_3B.1.2	1895	0.124996
TGACV1_SCAFFOLD_221176_3B.1.1	3822	0.00222977
TGACV1_SCAFFOLD_221176_3B.1.2	2799	0.00655484
TGACV1_SCAFFOLD_221186_3B.1.1	991	0.107688
TGACV1_SCAFFOLD_221205_3B.1.1	1183	0.0996386
TGACV1_SCAFFOLD_221205_3B.3.1	699	0.31013
TGACV1_SCAFFOLD_221205_3B.3.2	638	0.324109
TGACV1_SCAFFOLD_221211_3B.1.1	714	0.00782984
TGACV1_SCAFFOLD_221211_3B.2.1	1169	0.114702
TGACV1_SCAFFOLD_221229_3B.1.1	1236	0.107061
TGACV1_SCAFFOLD_221245_3B.1.1	1269	0.223495
TGACV1_SCAFFOLD_221293_3B.1.1	4199	0.000145323
TGACV1_SCAFFOLD_221293_3B.1.2	768	0.0907949
TGACV1_SCAFFOLD_221325_3B.1.1	3271	0.00665758
TGACV1_SCAFFOLD_221340_3B.1.1	983	0.166501
TGACV1_SCAFFOLD_221355_3B.1.1	3342	0.0137246
TGACV1_SCAFFOLD_221365_3B.1.1	1194	0.149057
TGACV1_SCAFFOLD_221370_3B.3.1	573	0.171069
TGACV1_SCAFFOLD_221411_3B.1.1	2815	0.00563382
TGACV1_SCAFFOLD_221429_3B.1.1	4416	0.0420816
TGACV1_SCAFFOLD_221429_3B.1.2	3707	0.00762913
TGACV1_SCAFFOLD_221533_3B.1.1	681	0.169835
TGACV1_SCAFFOLD_221631_3B.1.1	1670	0.12411
TGACV1_SCAFFOLD_221700_3B.2.1	1834	0.0137309
TGACV1_SCAFFOLD_221739_3B.3.1	952	0.0606561
TGACV1_SCAFFOLD_221775_3B.1.1	3567	0.00584865
TGACV1_SCAFFOLD_221775_3B.1.2	3542	0.00611485
TGACV1_SCAFFOLD_221775_3B.1.3	3526	0.00638596
TGACV1_SCAFFOLD_221775_3B.1.4	3207	0.00853772
TGACV1_SCAFFOLD_221775_3B.1.5	3791	0.00461995
TGACV1_SCAFFOLD_221775_3B.1.6	3078	0.00995332
TGACV1_SCAFFOLD_221775_3B.2.1	3105	0.00289589
TGACV1_SCAFFOLD_221775_3B.2.2	1565	0.218053
TGACV1_SCAFFOLD_221805_3B.1.1	1532	0.208923
TGACV1_SCAFFOLD_221913_3B.1.1	1168	0.0181899
TGACV1_SCAFFOLD_221920_3B.2.2	644	0.0297446
TGACV1_SCAFFOLD_221947_3B.1.1	600	0.00343904
TGACV1_SCAFFOLD_221956_3B.1.1	986	0.0228194
TGACV1_SCAFFOLD_221957_3B.1.1	892	0.00896516
TGACV1_SCAFFOLD_222029_3B.1.1	3216	0.00384566
TGACV1_SCAFFOLD_222034_3B.1.1	923	0.40733
TGACV1_SCAFFOLD_222110_3B.1.1	1043	0.302762
TGACV1_SCAFFOLD_222145_3B.2.1	1194	0.38877
TGACV1_SCAFFOLD_222176_3B.1.1	3312	0.00040168
TGACV1_SCAFFOLD_222262_3B.2.3	4297	0.00177424
TGACV1_SCAFFOLD_222296_3B.1.2	1891	0.0143094
TGACV1_SCAFFOLD_222296_3B.1.4	3555	0.0261044
TGACV1_SCAFFOLD_222296_3B.1.5	3247	0.0358038
TGACV1_SCAFFOLD_222296_3B.1.6	3356	0.0320279
TGACV1_SCAFFOLD_222296_3B.1.7	3484	0.0379512
TGACV1_SCAFFOLD_222319_3B.1.1	654	0.111127
TGACV1_SCAFFOLD_222357_3B.1.2	3007	0.00241175
TGACV1_SCAFFOLD_222401_3B.1.1	868	0.013803
TGACV1_SCAFFOLD_222408_3B.1.1	3343	0.000182192
TGACV1_SCAFFOLD_222440_3B.2.2	1353	0.0870119
TGACV1_SCAFFOLD_222440_3B.2.5	711	0.136527
TGACV1_SCAFFOLD_222449_3B.1.1	375	0.00537462
TGACV1_SCAFFOLD_222512_3B.1.1	708	0.0829756
TGACV1_SCAFFOLD_222512_3B.1.2	3984	0.00153803
TGACV1_SCAFFOLD_222512_3B.1.3	3430	0.00330222
TGACV1_SCAFFOLD_222615_3B.1.1	2051	0.0961672
TGACV1_SCAFFOLD_222619_3B.1.1	636	0.0145642
TGACV1_SCAFFOLD_222623_3B.2.1	744	0.0922574
TGACV1_SCAFFOLD_222635_3B.1.1	4788	0.0020424
TGACV1_SCAFFOLD_222653_3B.1.1	3642	0.0064446
TGACV1_SCAFFOLD_222653_3B.1.2	645	0.117273
TGACV1_SCAFFOLD_222670_3B.1.1	241	0.0449032
TGACV1_SCAFFOLD_222696_3B.1.2	3838	0.0395071
TGACV1_SCAFFOLD_222698_3B.1.1	540	0.150752
TGACV1_SCAFFOLD_222708_3B.1.1	1453	0.0554485
TGACV1_SCAFFOLD_222753_3B.1.1	4343	0.00111935
TGACV1_SCAFFOLD_222753_3B.1.2	3448	0.0217484
TGACV1_SCAFFOLD_222753_3B.1.3	4335	0.00112886
TGACV1_SCAFFOLD_222753_3B.1.4	4302	0.00116893
TGACV1_SCAFFOLD_222753_3B.1.5	3734	0.00213026
TGACV1_SCAFFOLD_222753_3B.1.6	3265	0.00767674
TGACV1_SCAFFOLD_222861_3B.2.1	3405	0.00845935
TGACV1_SCAFFOLD_222892_3B.1.1	3616	0.00955954
TGACV1_SCAFFOLD_222892_3B.1.2	2995	0.0313542
TGACV1_SCAFFOLD_222986_3B.1.1	886	0.00814502
TGACV1_SCAFFOLD_223155_3B.1.6	3731	0.0744553
TGACV1_SCAFFOLD_223155_3B.1.10	3537	0.0898988
TGACV1_SCAFFOLD_223155_3B.1.11	3583	0.0859945
TGACV1_SCAFFOLD_223155_3B.1.12	3584	0.0859114
TGACV1_SCAFFOLD_223155_3B.1.13	3510	0.0922643
TGACV1_SCAFFOLD_223155_3B.1.14	3400	0.0104392
TGACV1_SCAFFOLD_223155_3B.1.15	3301	0.00314757
TGACV1_SCAFFOLD_223155_3B.1.9	3666	0.00676433
TGACV1_SCAFFOLD_223208_3B.2.1	927	0.0246868
TGACV1_SCAFFOLD_223222_3B.2.1	842	0.119501
TGACV1_SCAFFOLD_223236_3B.1.1	2102	0.0427779
TGACV1_SCAFFOLD_223241_3B.2.3	5957	0.000290796
TGACV1_SCAFFOLD_223241_3B.2.4	3954	0.00241701
TGACV1_SCAFFOLD_223247_3B.1.1	965	0.0863345
TGACV1_SCAFFOLD_223320_3B.1.1	473	0.0405141
TGACV1_SCAFFOLD_223377_3B.1.1	1647	0.00116241
TGACV1_SCAFFOLD_223395_3B.1.1	3213	0.0247968
TGACV1_SCAFFOLD_223395_3B.1.2	3031	0.0267114
TGACV1_SCAFFOLD_223454_3B.1.1	1147	0.137517
TGACV1_SCAFFOLD_223454_3B.2.1	1349	0.261717
TGACV1_SCAFFOLD_223477_3B.2.1	892	0.291997
TGACV1_SCAFFOLD_223491_3B.1.2	3430	0.0195882
TGACV1_SCAFFOLD_223642_3B.1.1	998	0.281299
TGACV1_SCAFFOLD_223652_3B.1.1	1090	0.294046
TGACV1_SCAFFOLD_223726_3B.1.1	510	0.0126492
TGACV1_SCAFFOLD_223726_3B.1.2	633	0.0119891
TGACV1_SCAFFOLD_223755_3B.2.1	3127	0.00625231
TGACV1_SCAFFOLD_223909_3B.1.1	909	0.115544
TGACV1_SCAFFOLD_224133_3B.1.1	3340	0.0316081
TGACV1_SCAFFOLD_224133_3B.1.2	3229	0.00521993
TGACV1_SCAFFOLD_224179_3B.1.1	1196	0.175879
TGACV1_SCAFFOLD_224196_3B.1.1	835	0.150084
TGACV1_SCAFFOLD_224273_3B.1.1	1083	0.0332319
TGACV1_SCAFFOLD_224273_3B.1.2	1154	0.0309007
TGACV1_SCAFFOLD_224358_3B.2.1	3911	0.0299332
TGACV1_SCAFFOLD_224374_3B.1.1	695	0.18692
TGACV1_SCAFFOLD_224375_3B.1.1	3308	0.0238377
TGACV1_SCAFFOLD_224375_3B.2.10	3083	0.0223575
TGACV1_SCAFFOLD_224375_3B.2.12	3195	0.0199082
TGACV1_SCAFFOLD_224375_3B.2.5	3459	0.0151289
TGACV1_SCAFFOLD_224375_3B.2.6	3417	0.0158056
TGACV1_SCAFFOLD_224375_3B.2.7	3366	0.0166675
TGACV1_SCAFFOLD_224375_3B.2.8	3464	0.0150502
TGACV1_SCAFFOLD_224375_3B.2.13	3173	0.00354736
TGACV1_SCAFFOLD_224375_3B.2.18	3224	0.0193181
TGACV1_SCAFFOLD_224375_3B.2.19	1100	0.157181
TGACV1_SCAFFOLD_224375_3B.2.20	3116	0.00376711
TGACV1_SCAFFOLD_224375_3B.2.21	3111	0.0217189
TGACV1_SCAFFOLD_224376_3B.1.1	3558	0.00359571
TGACV1_SCAFFOLD_224444_3B.3.1	770	0.112922
TGACV1_SCAFFOLD_224491_3B.1.1	766	0.050242
TGACV1_SCAFFOLD_224505_3B.1.1	1261	0.310529
TGACV1_SCAFFOLD_224580_3B.1.4	1033	0.0411968
TGACV1_SCAFFOLD_224683_3B.1.1	1722	0.12247
TGACV1_SCAFFOLD_224728_3B.1.1	3449	0.00056306
TGACV1_SCAFFOLD_224728_3B.1.3	5987	0.00479344
TGACV1_SCAFFOLD_224728_3B.1.4	3424	0.0676569
TGACV1_SCAFFOLD_224728_3B.1.5	3278	0.0448668
TGACV1_SCAFFOLD_224728_3B.1.6	3326	0.0744999
TGACV1_SCAFFOLD_224728_3B.1.7	3291	0.0929812
TGACV1_SCAFFOLD_224728_3B.1.8	3551	0.0596557
TGACV1_SCAFFOLD_224728_3B.1.9	2851	0.117446
TGACV1_SCAFFOLD_224743_3B.1.1	3113	0.00471223
TGACV1_SCAFFOLD_224743_3B.1.2	3114	0.00470727
TGACV1_SCAFFOLD_224743_3B.1.3	3078	0.00488917
TGACV1_SCAFFOLD_224755_3B.3.1	1096	0.0519539
TGACV1_SCAFFOLD_224778_3B.3.1	1564	0.442918
TGACV1_SCAFFOLD_224794_3B.1.1	2928	0.0100963
TGACV1_SCAFFOLD_224866_3B.1.1	3020	0.0179458
TGACV1_SCAFFOLD_224866_3B.1.2	1261	0.0610986
TGACV1_SCAFFOLD_224878_3B.1.1	3151	0.0086446
TGACV1_SCAFFOLD_224984_3B.1.1	637	0.307448
TGACV1_SCAFFOLD_225066_3B.1.1	1141	0.0111304
TGACV1_SCAFFOLD_225072_3B.1.1	1220	0.0415611
TGACV1_SCAFFOLD_225080_3B.1.1	3954	0.0106822
TGACV1_SCAFFOLD_225080_3B.1.2	3987	0.0103193
TGACV1_SCAFFOLD_225100_3B.1.1	596	0.163313
TGACV1_SCAFFOLD_225124_3B.1.1	1197	0.0447191
TGACV1_SCAFFOLD_225190_3B.1.1	903	0.13688
TGACV1_SCAFFOLD_225213_3B.1.6	694	0.252688
TGACV1_SCAFFOLD_225308_3B.2.1	900	0.189776
TGACV1_SCAFFOLD_225416_3B.1.1	934	0.0222383
TGACV1_SCAFFOLD_225583_3B.1.1	3060	0.00158084
TGACV1_SCAFFOLD_225583_3B.1.2	1457	0.119105
TGACV1_SCAFFOLD_225583_3B.1.3	4164	0.00764687
TGACV1_SCAFFOLD_225583_3B.1.4	2991	0.00769051
TGACV1_SCAFFOLD_225583_3B.1.5	1337	0.133087
TGACV1_SCAFFOLD_225583_3B.1.6	3456	0.00104019
TGACV1_SCAFFOLD_225583_3B.1.7	4035	0.00875566
TGACV1_SCAFFOLD_225641_3B.1.1	4300	0.0141492
TGACV1_SCAFFOLD_225696_3B.1.1	873	0.132531
TGACV1_SCAFFOLD_225734_3B.1.1	692	0.452631
TGACV1_SCAFFOLD_225767_3B.1.1	1292	0.379267
TGACV1_SCAFFOLD_226151_3B.2.3	3435	0.0110875
TGACV1_SCAFFOLD_226270_3B.1.1	3096	0.01319
TGACV1_SCAFFOLD_226270_3B.1.2	3075	0.0134824
TGACV1_SCAFFOLD_226355_3B.1.1	2080	0.0745249
TGACV1_SCAFFOLD_226434_3B.1.1	3085	0.0453081
TGACV1_SCAFFOLD_226681_3B.1.1	606	0.326485
TGACV1_SCAFFOLD_226706_3B.1.1	1205	0.150329
TGACV1_SCAFFOLD_226706_3B.1.2	1852	0.217135
TGACV1_SCAFFOLD_226724_3B.1.1	778	0.0699309
TGACV1_SCAFFOLD_226808_3B.1.1	741	0.176321
TGACV1_SCAFFOLD_226808_3B.1.2	628	0.184202
TGACV1_SCAFFOLD_226872_3B.1.1	693	0.0371194
TGACV1_SCAFFOLD_226909_3B.1.1	1772	0.0188494
TGACV1_SCAFFOLD_227094_3B.1.1	1717	0.284141
TGACV1_SCAFFOLD_227139_3B.1.1	1778	0.182294
TGACV1_SCAFFOLD_227143_3B.1.1	3325	0.142143
TGACV1_SCAFFOLD_227143_3B.1.2	4175	0.0631409
TGACV1_SCAFFOLD_227143_3B.1.3	3276	0.148585
TGACV1_SCAFFOLD_227357_3B.1.1	3188	0.00499634
TGACV1_SCAFFOLD_227688_3B.1.1	918	0.312979
TGACV1_SCAFFOLD_227748_3B.1.1	4450	0.00123799
TGACV1_SCAFFOLD_227961_3B.1.1	1668	0.404626
TGACV1_SCAFFOLD_228739_3B.1.1	688	0.16428
TGACV1_SCAFFOLD_228813_3B.1.1	2341	0.0142081
TGACV1_SCAFFOLD_228813_3B.1.2	1750	0.0262326
TGACV1_SCAFFOLD_228813_3B.1.3	770	0.275925
TGACV1_SCAFFOLD_228960_3B.1.1	726	0.0242248
TGACV1_SCAFFOLD_228960_3B.1.3	3052	0.00689725
TGACV1_SCAFFOLD_229684_3B.2.1	1035	0.0177418
TGACV1_SCAFFOLD_229684_3B.3.1	2022	0.0159223
TGACV1_SCAFFOLD_230206_3B.1.1	763	0.278775
TGACV1_SCAFFOLD_231869_3B.1.1	3003	0.0304504
TGACV1_SCAFFOLD_231869_3B.1.2	3214	0.0347959
TGACV1_SCAFFOLD_233347_3B.1.1	992	0.00639368
TGACV1_SCAFFOLD_233435_3B.1.1	999	0.123786
TGACV1_SCAFFOLD_236799_3B.1.1	567	0.0426148
TGACV1_SCAFFOLD_249035_3DL.2.1	3353	0.00258281
TGACV1_SCAFFOLD_249035_3DL.2.2	3170	0.00313302
TGACV1_SCAFFOLD_249035_3DL.2.3	4105	0.00116701
TGACV1_SCAFFOLD_249035_3DL.2.4	1011	0.0299526
TGACV1_SCAFFOLD_249035_3DL.2.5	3052	0.00354827
TGACV1_SCAFFOLD_249093_3DL.1.1	3607	0.000806651
TGACV1_SCAFFOLD_249139_3DL.1.1	765	0.0748538
TGACV1_SCAFFOLD_249155_3DL.1.1	3807	0.00141368
TGACV1_SCAFFOLD_249155_3DL.1.2	2989	0.00335332
TGACV1_SCAFFOLD_249159_3DL.1.1	434	0.0088938
TGACV1_SCAFFOLD_249176_3DL.1.1	762	0.193533
TGACV1_SCAFFOLD_249176_3DL.1.2	854	0.178788
TGACV1_SCAFFOLD_249181_3DL.1.1	876	0.085332
TGACV1_SCAFFOLD_249185_3DL.1.1	927	0.422632
TGACV1_SCAFFOLD_249236_3DL.2.1	3552	0.130424
TGACV1_SCAFFOLD_249288_3DL.1.1	888	0.0451507
TGACV1_SCAFFOLD_249302_3DL.2.1	1089	0.0553748
TGACV1_SCAFFOLD_249341_3DL.1.1	3069	0.0145019
TGACV1_SCAFFOLD_249341_3DL.1.2	1709	0.0584383
TGACV1_SCAFFOLD_249341_3DL.2.1	3078	0.00214316
TGACV1_SCAFFOLD_249347_3DL.2.1	1032	0.252264
TGACV1_SCAFFOLD_249361_3DL.1.1	845	0.0849141
TGACV1_SCAFFOLD_249428_3DL.1.1	1180	0.163455
TGACV1_SCAFFOLD_249428_3DL.1.2	725	0.267956
TGACV1_SCAFFOLD_249431_3DL.1.1	4383	0.000244735
TGACV1_SCAFFOLD_249435_3DL.1.1	648	0.223181
TGACV1_SCAFFOLD_249461_3DL.1.1	4403	0.00938438
TGACV1_SCAFFOLD_249558_3DL.1.1	3086	0.00166626
TGACV1_SCAFFOLD_249558_3DL.1.2	1271	0.0257772
TGACV1_SCAFFOLD_249586_3DL.1.1	971	0.105789
TGACV1_SCAFFOLD_249621_3DL.2.1	874	0.13225
TGACV1_SCAFFOLD_249646_3DL.1.1	1642	0.0291453
TGACV1_SCAFFOLD_249841_3DL.1.5	4120	0.00434737
TGACV1_SCAFFOLD_249872_3DL.2.1	983	0.00699553
TGACV1_SCAFFOLD_249874_3DL.1.1	3158	0.060638
TGACV1_SCAFFOLD_249883_3DL.6.1	516	0.0986758
TGACV1_SCAFFOLD_249895_3DL.1.1	1660	0.0184433
TGACV1_SCAFFOLD_249995_3DL.2.1	827	0.0684142
TGACV1_SCAFFOLD_249996_3DL.1.1	571	0.044823
TGACV1_SCAFFOLD_250140_3DL.2.1	3799	0.00638589
TGACV1_SCAFFOLD_250155_3DL.1.1	3253	0.111198
TGACV1_SCAFFOLD_250155_3DL.1.2	2991	0.149309
TGACV1_SCAFFOLD_250181_3DL.1.1	3629	0.00642933
TGACV1_SCAFFOLD_250181_3DL.1.2	3341	0.00445057
TGACV1_SCAFFOLD_250181_3DL.1.3	3482	0.00515822
TGACV1_SCAFFOLD_250185_3DL.1.1	755	0.243645
TGACV1_SCAFFOLD_250291_3DL.1.2	3603	0.00123333
TGACV1_SCAFFOLD_250291_3DL.1.3	3927	0.000875624
TGACV1_SCAFFOLD_250291_3DL.1.4	3355	0.0127959
TGACV1_SCAFFOLD_250334_3DL.1.1	990	0.0185205
TGACV1_SCAFFOLD_250359_3DL.2.1	683	0.0593636
TGACV1_SCAFFOLD_250385_3DL.1.1	3569	0.00175075
TGACV1_SCAFFOLD_250385_3DL.1.2	3514	0.00185549
TGACV1_SCAFFOLD_250385_3DL.1.3	2662	0.00455906
TGACV1_SCAFFOLD_250411_3DL.1.4	889	0.157552
TGACV1_SCAFFOLD_250545_3DL.1.1	843	0.273777
TGACV1_SCAFFOLD_250547_3DL.2.1	4177	0.0150967
TGACV1_SCAFFOLD_250547_3DL.2.2	3329	0.0133302
TGACV1_SCAFFOLD_250615_3DL.2.5	901	0.0683796
TGACV1_SCAFFOLD_250637_3DL.2.1	4115	0.0157873
TGACV1_SCAFFOLD_250807_3DL.2.1	3056	0.0119584
TGACV1_SCAFFOLD_250833_3DL.1.1	3404	0.0113499
TGACV1_SCAFFOLD_250859_3DL.1.1	862	0.0557071
TGACV1_SCAFFOLD_250864_3DL.1.1	3255	0.0121369
TGACV1_SCAFFOLD_250915_3DL.1.1	913	0.0444025
TGACV1_SCAFFOLD_251051_3DL.1.1	768	0.405055
TGACV1_SCAFFOLD_251051_3DL.1.2	771	0.00590413
TGACV1_SCAFFOLD_251054_3DL.1.1	566	0.138611
TGACV1_SCAFFOLD_251055_3DL.1.1	3627	0.0019276
TGACV1_SCAFFOLD_251055_3DL.1.2	3978	0.0173797
TGACV1_SCAFFOLD_251253_3DL.2.1	845	0.347083
TGACV1_SCAFFOLD_251335_3DL.1.1	1023	0.352303
TGACV1_SCAFFOLD_251344_3DL.2.1	3455	0.00335083
TGACV1_SCAFFOLD_251655_3DL.1.4	1012	0.117616
TGACV1_SCAFFOLD_251732_3DL.1.1	672	0.0381047
TGACV1_SCAFFOLD_251887_3DL.1.1	3303	0.0134613
TGACV1_SCAFFOLD_251941_3DL.1.1	1159	0.0592657
TGACV1_SCAFFOLD_252052_3DL.1.1	1016	0.196618
TGACV1_SCAFFOLD_252653_3DL.1.1	465	0.0880459
TGACV1_SCAFFOLD_252871_3DL.2.1	810	0.0724098
TGACV1_SCAFFOLD_253342_3DL.2.1	3626	0.013285
TGACV1_SCAFFOLD_253463_3DL.1.1	1481	0.0445201
TGACV1_SCAFFOLD_254271_3DL.1.1	888	0.0663802
TGACV1_SCAFFOLD_255920_3DL.1.1	688	0.0964827
TGACV1_SCAFFOLD_271450_3DS.6.1	1115	0.00678386
TGACV1_SCAFFOLD_271450_3DS.6.2	524	0.00245156
TGACV1_SCAFFOLD_271454_3DS.2.1	3820	0.00107805
TGACV1_SCAFFOLD_271480_3DS.3.1	3116	0.0278743
TGACV1_SCAFFOLD_271480_3DS.3.2	3190	0.0258288
TGACV1_SCAFFOLD_271480_3DS.3.3	1599	0.0206388
TGACV1_SCAFFOLD_271557_3DS.1.1	3787	0.00385653
TGACV1_SCAFFOLD_271610_3DS.1.2	922	0.0948839
TGACV1_SCAFFOLD_271616_3DS.1.1	1359	0.157604
TGACV1_SCAFFOLD_271624_3DS.1.1	801	0.113522
TGACV1_SCAFFOLD_271712_3DS.1.1	718	0.073616
TGACV1_SCAFFOLD_271733_3DS.1.1	3547	0.000881152
TGACV1_SCAFFOLD_271769_3DS.2.1	676	0.224727
TGACV1_SCAFFOLD_271774_3DS.1.1	3107	0.00368127
TGACV1_SCAFFOLD_271780_3DS.1.1	1060	0.086599
TGACV1_SCAFFOLD_271874_3DS.3.1	475	0.115765
TGACV1_SCAFFOLD_271940_3DS.1.1	2977	0.0385868
TGACV1_SCAFFOLD_271982_3DS.1.1	1599	0.260822
TGACV1_SCAFFOLD_272037_3DS.2.1	427	0.135078
TGACV1_SCAFFOLD_272148_3DS.2.3	3364	0.00448968
TGACV1_SCAFFOLD_272256_3DS.2.1	3931	0.0011861
TGACV1_SCAFFOLD_272256_3DS.2.2	3484	0.00190221
TGACV1_SCAFFOLD_272256_3DS.2.3	3433	0.00200749
TGACV1_SCAFFOLD_272270_3DS.1.1	565	0.211121
TGACV1_SCAFFOLD_272329_3DS.1.1	1958	0.0078342
TGACV1_SCAFFOLD_272415_3DS.1.1	711	0.190132
TGACV1_SCAFFOLD_272438_3DS.1.1	3254	0.0523387
TGACV1_SCAFFOLD_272538_3DS.1.1	809	0.0562732
TGACV1_SCAFFOLD_272687_3DS.1.1	3641	0.00384177
TGACV1_SCAFFOLD_272687_3DS.1.2	2973	0.00849375
TGACV1_SCAFFOLD_272736_3DS.1.1	1150	0.0361843
TGACV1_SCAFFOLD_272768_3DS.2.1	2452	0.0650958
TGACV1_SCAFFOLD_272871_3DS.1.1	663	0.153772
TGACV1_SCAFFOLD_272998_3DS.2.1	1975	0.134714
TGACV1_SCAFFOLD_273008_3DS.1.1	415	0.0173742
TGACV1_SCAFFOLD_273036_3DS.1.1	613	0.024243
TGACV1_SCAFFOLD_273146_3DS.1.3	913	0.0327025
TGACV1_SCAFFOLD_273396_3DS.1.1	1061	0.210025
TGACV1_SCAFFOLD_273490_3DS.1.1	3925	0.013402
TGACV1_SCAFFOLD_273519_3DS.2.1	5110	0.00161296
TGACV1_SCAFFOLD_273519_3DS.2.2	4105	0.00465816
TGACV1_SCAFFOLD_273519_3DS.2.3	4264	0.00393956
TGACV1_SCAFFOLD_273519_3DS.2.4	3506	0.00874458
TGACV1_SCAFFOLD_273519_3DS.2.5	3423	0.00953979
TGACV1_SCAFFOLD_273519_3DS.2.6	3366	0.010127
TGACV1_SCAFFOLD_273519_3DS.2.7	4586	0.00132464
TGACV1_SCAFFOLD_273519_3DS.2.8	4516	0.00389325
TGACV1_SCAFFOLD_273519_3DS.2.9	3283	0.0110465
TGACV1_SCAFFOLD_273519_3DS.2.10	3870	0.00282184
TGACV1_SCAFFOLD_273519_3DS.2.11	3379	0.0128521
TGACV1_SCAFFOLD_273519_3DS.2.12	3460	0.00434821
TGACV1_SCAFFOLD_273763_3DS.2.1	3904	0.0149729
TGACV1_SCAFFOLD_273804_3DS.1.1	905	0.467415
TGACV1_SCAFFOLD_273804_3DS.1.2	851	0.407603
TGACV1_SCAFFOLD_274695_3DS.1.1	785	0.0134823
TGACV1_SCAFFOLD_288137_4AL.1.1	926	0.073192
TGACV1_SCAFFOLD_288138_4AL.2.1	3360	0.00706244
TGACV1_SCAFFOLD_288138_4AL.2.2	3355	0.0744157
TGACV1_SCAFFOLD_288138_4AL.2.3	3289	0.055367
TGACV1_SCAFFOLD_288138_4AL.2.4	1764	0.227429
TGACV1_SCAFFOLD_288138_4AL.2.5	2984	0.0748806
TGACV1_SCAFFOLD_288138_4AL.2.6	1617	0.255914
TGACV1_SCAFFOLD_288139_4AL.1.1	1211	0.311654
TGACV1_SCAFFOLD_288146_4AL.1.1	1486	0.0152633
TGACV1_SCAFFOLD_288146_4AL.1.2	1127	0.0779839
TGACV1_SCAFFOLD_288146_4AL.1.3	866	0.00498718
TGACV1_SCAFFOLD_288151_4AL.2.1	775	0.040189
TGACV1_SCAFFOLD_288182_4AL.1.1	3445	0.0119234
TGACV1_SCAFFOLD_288182_4AL.1.2	3216	0.0151439
TGACV1_SCAFFOLD_288182_4AL.1.3	3336	0.0119004
TGACV1_SCAFFOLD_288182_4AL.1.4	2890	0.0261469
TGACV1_SCAFFOLD_288182_4AL.1.5	2966	0.0175045
TGACV1_SCAFFOLD_288182_4AL.1.6	2904	0.0186694
TGACV1_SCAFFOLD_288189_4AL.1.1	1799	0.0133316
TGACV1_SCAFFOLD_288189_4AL.2.1	845	0.144747
TGACV1_SCAFFOLD_288189_4AL.3.1	3533	0.00657563
TGACV1_SCAFFOLD_288193_4AL.1.1	1002	0.0861805
TGACV1_SCAFFOLD_288205_4AL.1.1	911	0.135806
TGACV1_SCAFFOLD_288220_4AL.1.1	4008	0.00656778
TGACV1_SCAFFOLD_288220_4AL.1.2	3933	0.00710648
TGACV1_SCAFFOLD_288220_4AL.1.3	3230	0.000950941
TGACV1_SCAFFOLD_288220_4AL.1.4	3771	0.00360258
TGACV1_SCAFFOLD_288220_4AL.1.5	3250	0.00384594
TGACV1_SCAFFOLD_288220_4AL.1.6	3213	0.000968188
TGACV1_SCAFFOLD_288220_4AL.1.7	1923	0.0249227
TGACV1_SCAFFOLD_288220_4AL.1.8	2957	0.00126909
TGACV1_SCAFFOLD_288239_4AL.1.1	3352	0.00691956
TGACV1_SCAFFOLD_288291_4AL.1.1	1562	0.0137413
TGACV1_SCAFFOLD_288314_4AL.2.1	740	0.276597
TGACV1_SCAFFOLD_288337_4AL.1.1	4029	0.00044512
TGACV1_SCAFFOLD_288354_4AL.2.1	575	0.127419
TGACV1_SCAFFOLD_288365_4AL.1.1	3232	0.00589314
TGACV1_SCAFFOLD_288365_4AL.1.2	2586	0.011608
TGACV1_SCAFFOLD_288365_4AL.1.3	791	0.0193984
TGACV1_SCAFFOLD_288371_4AL.1.1	1245	0.0774379
TGACV1_SCAFFOLD_288378_4AL.2.1	626	0.0331226
TGACV1_SCAFFOLD_288385_4AL.1.1	949	0.319196
TGACV1_SCAFFOLD_288504_4AL.2.1	862	0.00684792
TGACV1_SCAFFOLD_288504_4AL.2.2	794	0.266765
TGACV1_SCAFFOLD_288506_4AL.2.1	3119	0.00777142
TGACV1_SCAFFOLD_288506_4AL.2.2	1054	0.0651259
TGACV1_SCAFFOLD_288539_4AL.1.1	671	0.0629393
TGACV1_SCAFFOLD_288551_4AL.1.1	1397	0.267468
TGACV1_SCAFFOLD_288666_4AL.3.1	1606	0.0701376
TGACV1_SCAFFOLD_288674_4AL.1.1	3369	0.000543343
TGACV1_SCAFFOLD_288674_4AL.2.1	1747	0.0498711
TGACV1_SCAFFOLD_288684_4AL.1.1	3392	0.0022666
TGACV1_SCAFFOLD_288684_4AL.2.1	1930	0.0623913
TGACV1_SCAFFOLD_288730_4AL.2.1	3799	0.00539278
TGACV1_SCAFFOLD_288737_4AL.1.1	2009	0.0133795
TGACV1_SCAFFOLD_288779_4AL.1.1	4961	0.000260628
TGACV1_SCAFFOLD_288779_4AL.1.2	3385	0.00567894
TGACV1_SCAFFOLD_288779_4AL.1.3	3402	0.0311161
TGACV1_SCAFFOLD_288830_4AL.1.1	1225	0.105
TGACV1_SCAFFOLD_288830_4AL.1.2	1007	0.0952959
TGACV1_SCAFFOLD_288833_4AL.1.1	787	0.197727
TGACV1_SCAFFOLD_288885_4AL.1.1	704	0.0415136
TGACV1_SCAFFOLD_288902_4AL.1.1	3114	0.0180471
TGACV1_SCAFFOLD_288902_4AL.1.2	2923	0.0220011
TGACV1_SCAFFOLD_288902_4AL.1.3	3099	0.0183306
TGACV1_SCAFFOLD_288973_4AL.1.1	1110	0.0568579
TGACV1_SCAFFOLD_288973_4AL.1.2	1453	0.0429521
TGACV1_SCAFFOLD_289060_4AL.3.1	770	0.00734589
TGACV1_SCAFFOLD_289070_4AL.1.1	2582	0.00381988
TGACV1_SCAFFOLD_289110_4AL.1.1	3079	0.0136801
TGACV1_SCAFFOLD_289202_4AL.1.1	2988	0.00543021
TGACV1_SCAFFOLD_289269_4AL.1.1	1430	0.00207561
TGACV1_SCAFFOLD_289363_4AL.3.1	2164	0.133615
TGACV1_SCAFFOLD_289410_4AL.1.2	771	0.0383315
TGACV1_SCAFFOLD_289611_4AL.1.1	3613	0.024272
TGACV1_SCAFFOLD_289667_4AL.1.1	3992	0.00428684
TGACV1_SCAFFOLD_289679_4AL.3.1	535	0.274386
TGACV1_SCAFFOLD_289693_4AL.3.1	896	0.00304057
TGACV1_SCAFFOLD_289765_4AL.1.2	3350	0.00997374
TGACV1_SCAFFOLD_289797_4AL.1.1	3681	0.000448576
TGACV1_SCAFFOLD_289797_4AL.1.2	1277	0.0113718
TGACV1_SCAFFOLD_289797_4AL.1.3	860	0.0313858
TGACV1_SCAFFOLD_289797_4AL.1.4	1330	0.0305778
TGACV1_SCAFFOLD_289844_4AL.1.1	4095	0.00766672
TGACV1_SCAFFOLD_289888_4AL.1.1	1747	0.0230975
TGACV1_SCAFFOLD_289912_4AL.1.1	3548	0.00648194
TGACV1_SCAFFOLD_289912_4AL.1.2	3451	0.00717768
TGACV1_SCAFFOLD_289912_4AL.1.3	1864	0.0143436
TGACV1_SCAFFOLD_289943_4AL.1.2	5396	0.000277789
TGACV1_SCAFFOLD_290075_4AL.1.1	1151	0.0116026
TGACV1_SCAFFOLD_290208_4AL.1.1	3445	0.00626782
TGACV1_SCAFFOLD_290358_4AL.1.1	5026	0.00365275
TGACV1_SCAFFOLD_290358_4AL.1.2	5135	0.00325608
TGACV1_SCAFFOLD_290434_4AL.2.1	1020	0.129861
TGACV1_SCAFFOLD_290455_4AL.1.1	673	0.34557
TGACV1_SCAFFOLD_290627_4AL.1.1	1410	0.038188
TGACV1_SCAFFOLD_290673_4AL.1.1	311	0.00257903
TGACV1_SCAFFOLD_290694_4AL.1.1	2392	0.196884
TGACV1_SCAFFOLD_290729_4AL.3.1	620	0.22337
TGACV1_SCAFFOLD_290923_4AL.1.1	997	0.176769
TGACV1_SCAFFOLD_290923_4AL.1.2	1008	0.175081
TGACV1_SCAFFOLD_290930_4AL.1.1	689	0.167344
TGACV1_SCAFFOLD_291337_4AL.1.1	1691	0.0389599
TGACV1_SCAFFOLD_291342_4AL.2.1	1143	0.0452016
TGACV1_SCAFFOLD_291717_4AL.1.1	1413	0.0079731
TGACV1_SCAFFOLD_291869_4AL.1.1	4237	0.00142884
[truncated: 3,312 more rows]
