# Supplementary material for: Novel Insights Into Genetic Responses for Waterlogging Stress in Two Local Wheat Cultivars in Yangtze River Basin
Source: Front Genet. 2021 May 31;12:681680. doi: 10.3389/fgene.2021.681680 (PMC8201782; doi:10.3389/fgene.2021.681680)
Supplement: Supplementary Table 7 — Reads produced from 12 samples by Illumina sequencing. [file Table_7.XLSX]

## Sheet: Sheet1
Novel insights into genetic responses for waterlogging stress in two local wheat cultivars in Yangtze River basin Mingmei Wei#, Xiu Li#, Rui Yang, Liulong Li, Zhuangzhi Wang, Xiaoyan Wang*, Aihua Sha* Agricultural College, Yangtze University, Jingzhou 434025, China
Table S7. Reads produced from 12 samples by Illunina sequencing
Sample	Clean Reads Pairs	Clean base(bp)	Q20(%)	Q30(%)	GC(%)
XM55-CK1	34019155	10205746500	97.6;97.2	93.4;92.4	53.8;53.8
XM55-CK2	34490122	10347036600	97.6;97.1	93.4;92.2	52.9;52.8
XM55-CK3	34657964	10397389200	97.6;96.8	93.4;91.5	52.5;52.3
XM55-T1	34264576	10279372800	97.5;96.9	93.0;91.7	55.4;55.3
XM55-T2	35806760	10742028000	97.8;97.5	93.8;93.0	54.5;54.4
XM55-T3	34377375	10313212500	97.6;97.3	93.4;92.5	54.1;54.0
YM158-CK1	35135643	10540692900	97.6;97.0	93.2;91.9	54.2;54.2
YM158-CK2	35618456	10685536800	97.6;97.1	93.2;92.1	54.7;54.7
YM158-CK3	35595747	10678724100	97.6;97.0	93.3;92.0	52.9;52.8
YM158-T1	42001180	12600354000	97.5;97.1	93.2;92.0	53.2;53.2
YM158-T2	36682030	11004609000	97.5;97.1	93.1;92.2	54.0;53.8
YM158-T3	33077438	9923231400	97.6;97.0	93.2;91.9	52.2;52.1
