# Supplementary material for: Novel Insights Into Genetic Responses for Waterlogging Stress in Two Local Wheat Cultivars in Yangtze River Basin
Source: Front Genet. 2021 May 31;12:681680. doi: 10.3389/fgene.2021.681680 (PMC8201782; doi:10.3389/fgene.2021.681680)
Supplement: Supplementary Table 8 — The list of Known DEGs. “1” represents the gene is differentially expressed gene (DEG) in the comparisons. [file Table_8.XLSX]

## Sheet: DEGs
Novel insights into genetic responses for waterlogging stress in two local wheat cultivars in Yangtze River basin Mingmei Wei#, Xiu Li#, Rui Yang, Liulong Li, Zhuangzhi Wang, Xiaoyan Wang*, Aihua Sha* Agricultural College, Yangtze University, Jingzhou 434025, China
Table S8. The list of Known DEGs. "1" represents the gene is differentially expressed gene (DEG) in the comparisons.
GeneID	XM55-WL vs XM55-CK	YM158-WL vs YM158-CK	XM55-WL vs YM158-WL	XM55-CK vs YM158-CK	NR_accession	NR_defination	GO(biological_process)	GO(cellular_component)	GO(molecular_function)	KO_ID|KO_name|Hyperlink	KEGG_pathway	KOG_ID(KOG_Description)	Swiss-Prot_ID	Swiss-Prot_Annotation
AIG90408			1		NP_114239.1	photosystem II protein D1 (chloroplast) [Triticum aestivum]	GO:0018298(protein-chromophore linkage);GO:0009635(response to herbicide);GO:0019684(photosynthesis, light reaction);GO:0055114(oxidation-reduction process);GO:0009772(photosynthetic electron transport in photosystem II);GO:0015979(photosynthesis)	GO:0009579(thylakoid);GO:0016020(membrane);GO:0009536(plastid);GO:0009523(photosystem II);GO:0009535(chloroplast thylakoid membrane);GO:0016021(integral component of membrane);GO:0009507(chloroplast);GO:0042651(thylakoid membrane)	GO:0016168(chlorophyll binding);GO:0010242(oxygen evolving activity);GO:0046872(metal ion binding);GO:0005506(iron ion binding);GO:0009055(electron carrier activity);GO:0016491(oxidoreductase activity);GO:0045156(electron transporter, transferring electrons within the cyclic electron transport pathway of photosynthesis activity)	K02703|psbA|http://www.genome.jp/dbget-bin/www_bget?ko:K02703	ko00195(Photosynthesis)	*	sp|P12463|PSBA_WHEAT;sp|A0ZZ15|PSBA_GOSBA	sp|P12463|PSBA_WHEAT Photosystem II protein D1 OS=Triticum aestivum GN=psbA PE=3 SV=2;sp|A0ZZ15|PSBA_GOSBA Photosystem II protein D1 OS=Gossypium barbadense GN=psbA PE=3 SV=1
AIG90425			1	1	NP_114256.1	ATP synthase CF1 alpha subunit (chloroplast) [Triticum aestivum]	GO:0006754(ATP biosynthetic process);GO:0006810(transport);GO:0015986(ATP synthesis coupled proton transport);GO:0006811(ion transport);GO:0015991(ATP hydrolysis coupled proton transport);GO:0046034(ATP metabolic process);GO:0015992(proton transport)	GO:0009535(chloroplast thylakoid membrane);GO:0045261(proton-transporting ATP synthase complex, catalytic core F(1));GO:0009579(thylakoid);GO:0033178(proton-transporting two-sector ATPase complex, catalytic domain);GO:0016020(membrane);GO:0009507(chloroplast);GO:0009536(plastid)	GO:0005524(ATP binding);GO:0046961(proton-transporting ATPase activity, rotational mechanism);GO:0046933(proton-transporting ATP synthase activity, rotational mechanism);GO:0000166(nucleotide binding);GO:0016787(hydrolase activity);GO:0016820(hydrolase activity, acting on acid anhydrides, catalyzing transmembrane movement of substances)	K02111|ATPF1A, atpA|http://www.genome.jp/dbget-bin/www_bget?ko:K02111	ko00190(Oxidative phosphorylation);ko00195(Photosynthesis)	KOG1351(C)(Vacuolar H+-ATPase V1 sector, subunit B);KOG1351(C)(Vacuolar H+-ATPase V1 sector, subunit B)	sp|P12112|ATPA_WHEAT	sp|P12112|ATPA_WHEAT ATP synthase subunit alpha, chloroplastic OS=Triticum aestivum GN=atpA PE=3 SV=2
AIG90426			1		EMS47143.1	ATP synthase subunit alpha, chloroplastic [Triticum urartu]	GO:0006412(translation);GO:0006754(ATP biosynthetic process);GO:0006810(transport);GO:0015986(ATP synthesis coupled proton transport);GO:0006811(ion transport);GO:0015991(ATP hydrolysis coupled proton transport);GO:0046034(ATP metabolic process);GO:0015992(proton transport)	GO:0005622(intracellular);GO:0005840(ribosome);GO:0030529(intracellular ribonucleoprotein complex);GO:0009507(chloroplast);GO:0009536(plastid);GO:0015935(small ribosomal subunit);GO:0009535(chloroplast thylakoid membrane);GO:0045261(proton-transporting ATP synthase complex, catalytic core F(1));GO:0009579(thylakoid);GO:0033178(proton-transporting two-sector ATPase complex, catalytic domain);GO:00…	GO:0003735(structural constituent of ribosome);GO:0003723(RNA binding);GO:0019843(rRNA binding);GO:0005524(ATP binding);GO:0046961(proton-transporting ATPase activity, rotational mechanism);GO:0046933(proton-transporting ATP synthase activity, rotational mechanism);GO:0000166(nucleotide binding);GO:0016787(hydrolase activity);GO:0016820(hydrolase activity, acting on acid anhydrides, catalyzing tr…	K02111|ATPF1A, atpA|http://www.genome.jp/dbget-bin/www_bget?ko:K02111;K02108|ATPF0A, atpB|http://www.genome.jp/dbget-bin/www_bget?ko:K02108;K02954|RP-S14, MRPS14, rpsN|http://www.genome.jp/dbget-bin/www_bget?ko:K02954	ko03010(Ribosome);ko00190(Oxidative phosphorylation);ko00195(Photosynthesis)	KOG1351(C)(Vacuolar H+-ATPase V1 sector, subunit B);KOG1741(J)(Mitochondrial/chloroplast ribosomal protein S14/S29)	sp|A1E9I9|RR14_HORVU;sp|P12112|ATPA_WHEAT;sp|Q3BAI2|YCX91_PHAAO;sp|Q9XPT0|ATPI_WHEAT;sp|A1EA02|ATPI_AGRST	sp|A1E9I9|RR14_HORVU 30S ribosomal protein S14, chloroplastic OS=Hordeum vulgare GN=rps14 PE=3 SV=1;sp|P12112|ATPA_WHEAT ATP synthase subunit alpha, chloroplastic OS=Triticum aestivum GN=atpA PE=3 SV=2;sp|Q3BAI2|YCX91_PHAAO Uncharacterized protein ORF91 OS=Phalaenopsis aphrodite subsp. formosana PE=4 SV=1;sp|Q9XPT0|ATPI_WHEAT ATP synthase subunit a, chloroplastic OS=Triticum aestivum GN=atpI PE=3…
AIG90427			1		ADD63037.1	photosystem I P700 apoprotein A2 (chloroplast) [Potamophila parviflora]	GO:0018298(protein-chromophore linkage);GO:0015979(photosynthesis);GO:0055114(oxidation-reduction process)	GO:0009522(photosystem I);GO:0009535(chloroplast thylakoid membrane);GO:0016021(integral component of membrane);GO:0009579(thylakoid);GO:0016020(membrane);GO:0009507(chloroplast);GO:0009536(plastid);GO:0042651(thylakoid membrane)	GO:0000287(magnesium ion binding);GO:0016168(chlorophyll binding);GO:0051536(iron-sulfur cluster binding);GO:0009055(electron carrier activity);GO:0016491(oxidoreductase activity);GO:0051539(4 iron, 4 sulfur cluster binding);GO:0046872(metal ion binding)	K02690|psaB|http://www.genome.jp/dbget-bin/www_bget?ko:K02690	ko00195(Photosynthesis)	*	sp|A1E9J0|PSAB_HORVU;sp|Q33332|PSAB_ANTMA	sp|A1E9J0|PSAB_HORVU Photosystem I P700 chlorophyll a apoprotein A2 OS=Hordeum vulgare GN=psaB PE=3 SV=1;sp|Q33332|PSAB_ANTMA Photosystem I P700 chlorophyll a apoprotein A2 OS=Antirrhinum majus GN=psaB PE=3 SV=1
AIG90434	1				NP_114266.1	ATP synthase CF1 beta subunit (chloroplast) [Triticum aestivum]	GO:0006754(ATP biosynthetic process);GO:0006810(transport);GO:0015986(ATP synthesis coupled proton transport);GO:0006811(ion transport);GO:0015992(proton transport);GO:0015991(ATP hydrolysis coupled proton transport);GO:0046034(ATP metabolic process)	GO:0009535(chloroplast thylakoid membrane);GO:0045261(proton-transporting ATP synthase complex, catalytic core F(1));GO:0009579(thylakoid);GO:0016020(membrane);GO:0009507(chloroplast);GO:0009536(plastid);GO:0045260(plasma membrane proton-transporting ATP synthase complex);GO:0005886(plasma membrane);GO:0033178(proton-transporting two-sector ATPase complex, catalytic domain)	GO:0005524(ATP binding);GO:0046961(proton-transporting ATPase activity, rotational mechanism);GO:0046933(proton-transporting ATP synthase activity, rotational mechanism);GO:0016820(hydrolase activity, acting on acid anhydrides, catalyzing transmembrane movement of substances);GO:0000166(nucleotide binding);GO:0016787(hydrolase activity)	K02112|ATPF1B, atpD|http://www.genome.jp/dbget-bin/www_bget?ko:K02112;K02114|ATPF1E, atpC|http://www.genome.jp/dbget-bin/www_bget?ko:K02114	ko00190(Oxidative phosphorylation);ko00195(Photosynthesis)	KOG1353(C)(F0F1-type ATP synthase, alpha subunit)	sp|P69446|ATPE_AEGCR;sp|P20858|ATPB_WHEAT	sp|P69446|ATPE_AEGCR ATP synthase epsilon chain, chloroplastic OS=Aegilops crassa GN=atpE PE=3 SV=1;sp|P20858|ATPB_WHEAT ATP synthase subunit beta, chloroplastic OS=Triticum aestivum GN=atpB PE=3 SV=1
AIG90436		1			NP_114267.1	ribulose-1,5-bisphosphate carboxylase/oxygenase large subunit (chloroplast) [Triticum aestivum]	GO:0015977(carbon fixation);GO:0055114(oxidation-reduction process);GO:0009853(photorespiration);GO:0015979(photosynthesis);GO:0019253(reductive pentose-phosphate cycle)	GO:0009536(plastid);GO:0009507(chloroplast)	GO:0004497(monooxygenase activity);GO:0000287(magnesium ion binding);GO:0046872(metal ion binding);GO:0016829(lyase activity);GO:0016491(oxidoreductase activity);GO:0016984(ribulose-bisphosphate carboxylase activity)	K01601|rbcL|http://www.genome.jp/dbget-bin/www_bget?ko:K01601	ko00630(Glyoxylate and dicarboxylate metabolism);ko00710(Carbon fixation in photosynthetic organisms);ko01200(Carbon metabolism)	*	sp|P11383|RBL_WHEAT;sp|P05698|RBL_HORVU;sp|P19164|RBL_NEUTE;sp|P25413|RBL_AEGCR;sp|P00878|RBL_EUGGR;sp|P25414|RBL_AEGTA	sp|P11383|RBL_WHEAT Ribulose bisphosphate carboxylase large chain OS=Triticum aestivum GN=rbcL PE=1 SV=2;sp|P05698|RBL_HORVU Ribulose bisphosphate carboxylase large chain OS=Hordeum vulgare GN=rbcL PE=3 SV=2;sp|P19164|RBL_NEUTE Ribulose bisphosphate carboxylase large chain OS=Neurachne tenuifolia GN=rbcL PE=3 SV=1;sp|P25413|RBL_AEGCR Ribulose bisphosphate carboxylase large chain (Fragment) OS=Aeg…
BAE47658	1				YP_398393.1	Atp1 (mitochondrion) [Triticum aestivum]	GO:0006754(ATP biosynthetic process);GO:0006810(transport);GO:0015986(ATP synthesis coupled proton transport);GO:0015991(ATP hydrolysis coupled proton transport);GO:0046034(ATP metabolic process);GO:0015992(proton transport);GO:0006811(ion transport)	GO:0005743(mitochondrial inner membrane);GO:0033178(proton-transporting two-sector ATPase complex, catalytic domain);GO:0016020(membrane);GO:0005739(mitochondrion);GO:0045261(proton-transporting ATP synthase complex, catalytic core F(1))	GO:0016820(hydrolase activity, acting on acid anhydrides, catalyzing transmembrane movement of substances);GO:0005524(ATP binding);GO:0046961(proton-transporting ATPase activity, rotational mechanism);GO:0046933(proton-transporting ATP synthase activity, rotational mechanism);GO:0000166(nucleotide binding)	K02132|ATPeF1A, ATP5A1, ATP1|http://www.genome.jp/dbget-bin/www_bget?ko:K02132	ko00190(Oxidative phosphorylation)	KOG1351(C)(Vacuolar H+-ATPase V1 sector, subunit B)	sp|P12862|ATPAM_WHEAT	sp|P12862|ATPAM_WHEAT ATP synthase subunit alpha, mitochondrial OS=Triticum aestivum GN=ATPA PE=3 SV=1
BAE47670	1				YP_008757357.1	ribosomal protein small subunit 3 (mitochondrion) [Aegilops speltoides]	GO:0006412(translation)	GO:0005840(ribosome);GO:0005739(mitochondrion);GO:0030529(intracellular ribonucleoprotein complex)	GO:0003735(structural constituent of ribosome);GO:0003723(RNA binding)	K02982|RP-S3, rpsC|http://www.genome.jp/dbget-bin/www_bget?ko:K02982	ko03010(Ribosome)	*	sp|P27928|RT03_MAIZE	sp|P27928|RT03_MAIZE Ribosomal protein S3, mitochondrial OS=Zea mays GN=RPS3 PE=3 SV=1
ENSRNA049489370		1			YP_588293.1	chloroplast hypothetical protein (mitochondrion) [Zea mays subsp. mays]	GO:0006810(transport)	GO:0005739(mitochondrion);GO:0009507(chloroplast);GO:0009536(plastid);GO:0016021(integral component of membrane);GO:0016020(membrane)	GO:0005215(transporter activity)	*	*	*	sp|Q3BAI2|YCX91_PHAAO	sp|Q3BAI2|YCX91_PHAAO Uncharacterized protein ORF91 OS=Phalaenopsis aphrodite subsp. formosana PE=4 SV=1
TRIAE_CS42_1AL_TGACv1_000002_AA0000040	1				EMS64673.1	hypothetical protein TRIUR3_32809 [Triticum urartu]	*	GO:0016020(membrane);GO:0016021(integral component of membrane);GO:0009536(plastid)	*	*	*	*	*	*
TRIAE_CS42_1AL_TGACv1_000012_AA0000330	1	1			BAK05484.1	predicted protein [Hordeum vulgare subsp. vulgare]	GO:0009094(L-phenylalanine biosynthetic process)	*	GO:0004664(prephenate dehydratase activity)	*	*	*	sp|Q9SGD6|AROD6_ARATH	sp|Q9SGD6|AROD6_ARATH Arogenate dehydratase/prephenate dehydratase 6, chloroplastic OS=Arabidopsis thaliana GN=ADT6 PE=1 SV=1
TRIAE_CS42_1AL_TGACv1_000054_AA0001600		1			BAK06252.1	predicted protein [Hordeum vulgare subsp. vulgare]	*	GO:0009536(plastid)	GO:0003824(catalytic activity);GO:0004721(phosphoprotein phosphatase activity);GO:0046872(metal ion binding);GO:0016787(hydrolase activity)	*	*	KOG1379(T)(Serine/threonine protein phosphatase)	sp|Q339D2|P2C71_ORYSJ	sp|Q339D2|P2C71_ORYSJ Probable protein phosphatase 2C 71 OS=Oryza sativa subsp. japonica GN=Os10g0370000 PE=2 SV=1
TRIAE_CS42_1AL_TGACv1_000054_AA0001630				1	EMT03698.1	hypothetical protein F775_02260 [Aegilops tauschii]	*	*	*	K02184|FMN2|http://www.genome.jp/dbget-bin/www_bget?ko:K02184	*	KOG1922(TZ)(Rho GTPase effector BNI1 and related formins)	sp|Q7XWS7|FH12_ORYSJ	sp|Q7XWS7|FH12_ORYSJ Formin-like protein 12 OS=Oryza sativa subsp. japonica GN=FH12 PE=3 SV=3
TRIAE_CS42_1AL_TGACv1_000056_AA0001810	1	1			EMT05976.1	CTP synthase [Aegilops tauschii]	GO:0006541(glutamine metabolic process);GO:0006221(pyrimidine nucleotide biosynthetic process);GO:0044210('de novo' CTP biosynthetic process)	*	GO:0005524(ATP binding);GO:0003883(CTP synthase activity);GO:0000166(nucleotide binding);GO:0016874(ligase activity)	K01937|pyrG, CTPS|http://www.genome.jp/dbget-bin/www_bget?ko:K01937	ko00240(Pyrimidine metabolism)	KOG2387(F)(CTP synthase (UTP-ammonia lyase));KOG2387(F)(CTP synthase (UTP-ammonia lyase));KOG2387(F)(CTP synthase (UTP-ammonia lyase));KOG2387(F)(CTP synthase (UTP-ammonia lyase));KOG2387(F)(CTP synthase (UTP-ammonia lyase));KOG2387(F)(CTP synthase (UTP-ammonia lyase));KOG2387(F)(CTP synthase (UTP-ammonia lyase));KOG2387(F)(CTP synthase (UTP-ammonia lyase));KOG2387(F)(CTP synthase (UTP-ammonia ly…	sp|P17812|PYRG1_HUMAN;sp|Q54V77|PYRG_DICDI;sp|Q6GME1|PYRG2_XENLA	sp|P17812|PYRG1_HUMAN CTP synthase 1 OS=Homo sapiens GN=CTPS1 PE=1 SV=2;sp|Q54V77|PYRG_DICDI CTP synthase OS=Dictyostelium discoideum GN=ctps PE=3 SV=1;sp|Q6GME1|PYRG2_XENLA CTP synthase 2 OS=Xenopus laevis GN=ctps2 PE=2 SV=1
TRIAE_CS42_1AL_TGACv1_000067_AA0002140			1		BAK01565.1	predicted protein [Hordeum vulgare subsp. vulgare]	*	*	GO:0008270(zinc ion binding);GO:0046872(metal ion binding)	*	*	KOG3183(R)(Predicted Zn-finger protein)	sp|Q6H595|SAP17_ORYSJ	sp|Q6H595|SAP17_ORYSJ Zinc finger AN1 domain-containing stress-associated protein 17 OS=Oryza sativa subsp. japonica GN=SAP17 PE=2 SV=1
TRIAE_CS42_1AL_TGACv1_000072_AA0002350			1		EMS54222.1	hypothetical protein TRIUR3_01738 [Triticum urartu]	*	*	*	*	*	*	sp|Q6NNN0|RADL3_ARATH	sp|Q6NNN0|RADL3_ARATH Protein RADIALIS-like 3 OS=Arabidopsis thaliana GN=RL3 PE=2 SV=1
TRIAE_CS42_1AL_TGACv1_000076_AA0002640	1	1			EMT28819.1	hypothetical protein F775_05789 [Aegilops tauschii]	GO:0009691(cytokinin biosynthetic process)	GO:0005829(cytosol);GO:0005634(nucleus)	GO:0016799(hydrolase activity, hydrolyzing N-glycosyl compounds);GO:0016787(hydrolase activity);GO:0016829(lyase activity)	*	*	*	sp|Q7XDB8|LOGLA_ORYSJ	sp|Q7XDB8|LOGLA_ORYSJ Probable cytokinin riboside 5'-monophosphate phosphoribohydrolase LOGL10 OS=Oryza sativa subsp. japonica GN=LOGL10 PE=2 SV=1
TRIAE_CS42_1AL_TGACv1_000080_AA0002720			1		BAJ86180.1	predicted protein, partial [Hordeum vulgare subsp. vulgare]	*	GO:0005829(cytosol)	GO:0003723(RNA binding);GO:0003676(nucleic acid binding)	K13210|FUBP|http://www.genome.jp/dbget-bin/www_bget?ko:K13210	*	*	sp|Q96I24|FUBP3_HUMAN	sp|Q96I24|FUBP3_HUMAN Far upstream element-binding protein 3 OS=Homo sapiens GN=FUBP3 PE=1 SV=2
TRIAE_CS42_1AL_TGACv1_000088_AA0002870	1	1			EMS54926.1	hypothetical protein TRIUR3_13829 [Triticum urartu]	*	*	*	*	*	*	*	*
TRIAE_CS42_1AL_TGACv1_000089_AA0002900	1				EMS62457.1	Aldehyde dehydrogenase family 2 member C4 [Triticum urartu]	GO:0008152(metabolic process);GO:0055114(oxidation-reduction process)	*	GO:0004029(aldehyde dehydrogenase (NAD) activity);GO:0016620(oxidoreductase activity, acting on the aldehyde or oxo group of donors, NAD or NADP as acceptor);GO:0016491(oxidoreductase activity)	K12355|REF1|http://www.genome.jp/dbget-bin/www_bget?ko:K12355	ko00940(Phenylpropanoid biosynthesis)	KOG2450(C)(Aldehyde dehydrogenase);KOG2450(C)(Aldehyde dehydrogenase)	sp|Q56YU0|AL2C4_ARATH	sp|Q56YU0|AL2C4_ARATH Aldehyde dehydrogenase family 2 member C4 OS=Arabidopsis thaliana GN=ALDH2C4 PE=1 SV=2
TRIAE_CS42_1AL_TGACv1_000090_AA0002970		1			EMT13914.1	hypothetical protein F775_04288 [Aegilops tauschii]	*	*	*	*	*	*	*	*
TRIAE_CS42_1AL_TGACv1_000097_AA0003170			1		XP_010235054.1	PREDICTED: dnaJ homolog subfamily C GRV2 [Brachypodium distachyon]	GO:0006623(protein targeting to vacuole);GO:0009793(embryo development ending in seed dormancy);GO:0009660(amyloplast organization);GO:0009959(negative gravitropism);GO:0000578(embryonic axis specification);GO:0045324(late endosome to vacuole transport);GO:0042594(response to starvation);GO:0051301(cell division);GO:0009638(phototropism);GO:0007033(vacuole organization)	GO:0005802(trans-Golgi network);GO:0005783(endoplasmic reticulum);GO:0031902(late endosome membrane);GO:0005770(late endosome);GO:0043231(intracellular membrane-bounded organelle);GO:0005773(vacuole);GO:0005774(vacuolar membrane);GO:0005794(Golgi apparatus)	*	K09533|DNAJC13|http://www.genome.jp/dbget-bin/www_bget?ko:K09533	*	KOG1789(UO)(Endocytosis protein RME-8, contains DnaJ domain)	sp|F4IVL6|GRV2_ARATH	sp|F4IVL6|GRV2_ARATH DnaJ homolog subfamily C GRV2 OS=Arabidopsis thaliana GN=GRV2 PE=1 SV=1
TRIAE_CS42_1AL_TGACv1_000099_AA0003260	1				BAJ91650.1	predicted protein [Hordeum vulgare subsp. vulgare]	*	*	*	K06911|K06911|http://www.genome.jp/dbget-bin/www_bget?ko:K06911	*	*	sp|Q9SEE4|PIRL_SOLLC	sp|Q9SEE4|PIRL_SOLLC Pirin-like protein OS=Solanum lycopersicum PE=2 SV=1
TRIAE_CS42_1AL_TGACv1_000103_AA0003420	1				BAJ86719.1	predicted protein [Hordeum vulgare subsp. vulgare]	*	*	*	*	*	*	sp|Q96JG6|VPS50_HUMAN	sp|Q96JG6|VPS50_HUMAN Syndetin OS=Homo sapiens GN=VPS50 PE=1 SV=3
TRIAE_CS42_1AL_TGACv1_000141_AA0004520	1				BAJ89888.1	predicted protein [Hordeum vulgare subsp. vulgare]	GO:0006470(protein dephosphorylation)	*	GO:0004722(protein serine/threonine phosphatase activity);GO:0003824(catalytic activity)	*	*	*	sp|Q6L482|P2C48_ORYSJ	sp|Q6L482|P2C48_ORYSJ Probable protein phosphatase 2C 48 OS=Oryza sativa subsp. japonica GN=Os05g0358500 PE=2 SV=1
TRIAE_CS42_1AL_TGACv1_000149_AA0004700			1	1	EMS44997.1	hypothetical protein TRIUR3_21122 [Triticum urartu]	*	*	*	*	*	*	*	*
TRIAE_CS42_1AL_TGACv1_000149_AA0004730	1	1		1	EMS44997.1	hypothetical protein TRIUR3_21122 [Triticum urartu]	*	*	*	*	*	*	*	*
TRIAE_CS42_1AL_TGACv1_000152_AA0004810		1			XP_002437561.1	hypothetical protein SORBIDRAFT_10g029405, partial [Sorghum bicolor]	*	*	*	*	*	*	*	*
TRIAE_CS42_1AL_TGACv1_000152_AA0004860		1			BAJ96858.1	predicted protein, partial [Hordeum vulgare subsp. vulgare]	*	*	GO:0003676(nucleic acid binding)	*	*	*	sp|Q99JH1|RP25L_MOUSE	sp|Q99JH1|RP25L_MOUSE Ribonuclease P protein subunit p25-like protein OS=Mus musculus GN=Rpp25l PE=1 SV=1
TRIAE_CS42_1AL_TGACv1_000158_AA0005040	1				BAJ85346.1	predicted protein [Hordeum vulgare subsp. vulgare]	*	GO:0016020(membrane);GO:0016021(integral component of membrane)	*	*	*	*	sp|Q8LD98|NHL6_ARATH	sp|Q8LD98|NHL6_ARATH NDR1/HIN1-like protein 6 OS=Arabidopsis thaliana GN=NHL6 PE=1 SV=1
TRIAE_CS42_1AL_TGACv1_000160_AA0005070	1				BAJ92183.1	predicted protein [Hordeum vulgare subsp. vulgare]	GO:0008152(metabolic process);GO:0005975(carbohydrate metabolic process)	GO:0046658(anchored component of plasma membrane)	GO:0004553(hydrolase activity, hydrolyzing O-glycosyl compounds);GO:0016798(hydrolase activity, acting on glycosyl bonds);GO:0016787(hydrolase activity);GO:0030247(polysaccharide binding)	*	*	*	sp|Q02439|E13F_HORVU	sp|Q02439|E13F_HORVU Putative glucan endo-1,3-beta-glucosidase GVI (Fragment) OS=Hordeum vulgare PE=3 SV=1
TRIAE_CS42_1AL_TGACv1_000160_AA0005080	1				EMS49963.1	hypothetical protein TRIUR3_23885 [Triticum urartu]	*	*	*	*	*	*	*	*
TRIAE_CS42_1AL_TGACv1_000189_AA0005740		1			EMT26884.1	GTP-binding protein yptV3 [Aegilops tauschii]	GO:0007264(small GTPase mediated signal transduction)	*	GO:0005525(GTP binding)	K07910|RAB18|http://www.genome.jp/dbget-bin/www_bget?ko:K07910	*	KOG0084(TU)(GTPase Rab1/YPT1, small G protein superfamily, and related GTP-binding proteins);KOG0084(TU)(GTPase Rab1/YPT1, small G protein superfamily, and related GTP-binding proteins);KOG0084(TU)(GTPase Rab1/YPT1, small G protein superfamily, and related GTP-binding proteins)	sp|O49841|RAC2A_ARATH	sp|O49841|RAC2A_ARATH Ras-related protein RABC2a OS=Arabidopsis thaliana GN=RABC2A PE=1 SV=1
TRIAE_CS42_1AL_TGACv1_000219_AA0006470		1			EMT22246.1	hypothetical protein F775_06883 [Aegilops tauschii]	GO:0009741(response to brassinosteroid);GO:0042326(negative regulation of phosphorylation)	*	GO:0019210(kinase inhibitor activity)	*	*	*	sp|Q3E936|MAKR1_ARATH	sp|Q3E936|MAKR1_ARATH Probable membrane-associated kinase regulator 1 OS=Arabidopsis thaliana GN=MAKR1 PE=1 SV=1
TRIAE_CS42_1AL_TGACv1_000234_AA0006830		1			XP_003571956.1	PREDICTED: electron transfer flavoprotein-ubiquinone oxidoreductase, mitochondrial isoform X1 [Brachypodium distachyon]	GO:0055114(oxidation-reduction process);GO:0006552(leucine catabolic process)	GO:0005743(mitochondrial inner membrane);GO:0005739(mitochondrion);GO:0016020(membrane)	GO:0051536(iron-sulfur cluster binding);GO:0016491(oxidoreductase activity);GO:0004174(electron-transferring-flavoprotein dehydrogenase activity);GO:0046872(metal ion binding)	K00311|ETFDH|http://www.genome.jp/dbget-bin/www_bget?ko:K00311	*	KOG2415(C)(Electron transfer flavoprotein ubiquinone oxidoreductase);KOG2415(C)(Electron transfer flavoprotein ubiquinone oxidoreductase)	sp|Q337B8|ETFQO_ORYSJ	sp|Q337B8|ETFQO_ORYSJ Electron transfer flavoprotein-ubiquinone oxidoreductase, mitochondrial OS=Oryza sativa subsp. japonica GN=Os10g0516300 PE=3 SV=1
TRIAE_CS42_1AL_TGACv1_000246_AA0007200	1				XP_010231223.1	PREDICTED: EID1-like F-box protein 3 [Brachypodium distachyon]	*	*	*	*	*	*	sp|Q93ZT5|EDL3_ARATH	sp|Q93ZT5|EDL3_ARATH EID1-like F-box protein 3 OS=Arabidopsis thaliana GN=EDL3 PE=2 SV=1
TRIAE_CS42_1AL_TGACv1_000249_AA0007290	1	1			BAJ93332.1	predicted protein [Hordeum vulgare subsp. vulgare]	GO:0006470(protein dephosphorylation)	*	GO:0004722(protein serine/threonine phosphatase activity);GO:0004721(phosphoprotein phosphatase activity);GO:0046872(metal ion binding);GO:0003824(catalytic activity);GO:0016787(hydrolase activity);GO:0043169(cation binding)	K14497|PP2C|http://www.genome.jp/dbget-bin/www_bget?ko:K14497	ko04016(MAPK signaling pathway - plant);ko04075(Plant hormone signal transduction)	KOG0698(T)(Serine/threonine protein phosphatase)	sp|Q6L5H6|P2C50_ORYSJ	sp|Q6L5H6|P2C50_ORYSJ Probable protein phosphatase 2C 50 OS=Oryza sativa subsp. japonica GN=Os05g0537400 PE=3 SV=1
TRIAE_CS42_1AL_TGACv1_000254_AA0007380	1				EMS59537.1	Delta-1-pyrroline-5-carboxylate synthase [Triticum urartu]	*	*	*	K12657|ALDH18A1, P5CS|http://www.genome.jp/dbget-bin/www_bget?ko:K12657	ko00330(Arginine and proline metabolism);ko01230(Biosynthesis of amino acids)	KOG4165(E)(Gamma-glutamyl phosphate reductase)	sp|O04226|P5CS_ORYSJ	sp|O04226|P5CS_ORYSJ Delta-1-pyrroline-5-carboxylate synthase OS=Oryza sativa subsp. japonica GN=P5CS PE=2 SV=2
TRIAE_CS42_1AL_TGACv1_000260_AA0007590	1				BAK03200.1	predicted protein [Hordeum vulgare subsp. vulgare]	GO:0009058(biosynthetic process)	*	GO:0003824(catalytic activity);GO:0030170(pyridoxal phosphate binding);GO:0008483(transaminase activity);GO:0016740(transferase activity)	*	*	KOG0257(E)(Kynurenine aminotransferase, glutamine transaminase K)	sp|P9WPZ4|DAPC_MYCTO	sp|P9WPZ4|DAPC_MYCTO Probable N-succinyldiaminopimelate aminotransferase DapC OS=Mycobacterium tuberculosis (strain CDC 1551 / Oshkosh) GN=dapC PE=1 SV=1
TRIAE_CS42_1AL_TGACv1_000279_AA0007970	1	1			Q42850.1	RecName: Full=Protochlorophyllide reductase B, chloroplastic; Short=PCR B; AltName: Full=NADPH-protochlorophyllide oxidoreductase B; Short=POR B; Flags: Precursor	GO:0055114(oxidation-reduction process);GO:0015979(photosynthesis);GO:0015995(chlorophyll biosynthetic process);GO:0008152(metabolic process)	GO:0009507(chloroplast);GO:0009536(plastid)	GO:0016630(protochlorophyllide reductase activity);GO:0016491(oxidoreductase activity)	K00218|E1.3.1.33, por|http://www.genome.jp/dbget-bin/www_bget?ko:K00218	ko00860(Porphyrin and chlorophyll metabolism)	KOG1208(Q)(Dehydrogenases with different specificities (related to short-chain alcohol dehydrogenases));KOG1208(Q)(Dehydrogenases with different specificities (related to short-chain alcohol dehydrogenases));KOG1208(Q)(Dehydrogenases with different specificities (related to short-chain alcohol dehydrogenases));KOG1208(Q)(Dehydrogenases with different specificities (related to short-chain alcohol …	sp|Q42850|PORB_HORVU	sp|Q42850|PORB_HORVU Protochlorophyllide reductase B, chloroplastic OS=Hordeum vulgare GN=PORB PE=2 SV=1
TRIAE_CS42_1AL_TGACv1_000300_AA0008320		1			AEV91176.1	MYB-related protein [Triticum aestivum]	GO:0006351(transcription, DNA-templated);GO:0006355(regulation of transcription, DNA-templated)	GO:0005634(nucleus)	GO:0003677(DNA binding)	*	*	*	sp|Q8S9H7|DIV_ANTMA	sp|Q8S9H7|DIV_ANTMA Transcription factor DIVARICATA OS=Antirrhinum majus GN=DIVARICATA PE=2 SV=1
TRIAE_CS42_1AL_TGACv1_000306_AA0008450			1	1	EMS67261.1	Histone H4 [Triticum urartu]	*	*	*	K11254|H4|http://www.genome.jp/dbget-bin/www_bget?ko:K11254	*	KOG3467(B)(Histone H4)	sp|P0CG89|H4_SOYBN	sp|P0CG89|H4_SOYBN Histone H4 OS=Glycine max PE=3 SV=1
TRIAE_CS42_1AL_TGACv1_000318_AA0008630		1			AAL69988.1	cold acclimation WCOR413-like protein gamma form [Hordeum vulgare subsp. vulgare]	*	GO:0009536(plastid);GO:0016020(membrane);GO:0016021(integral component of membrane)	*	*	*	*	sp|F4I1G5|CRIM2_ARATH	sp|F4I1G5|CRIM2_ARATH Cold-regulated 413 inner membrane protein 2, chloroplastic OS=Arabidopsis thaliana GN=COR413IM2 PE=1 SV=1
TRIAE_CS42_1AL_TGACv1_000332_AA0009240	1				EMS50391.1	hypothetical protein TRIUR3_26659 [Triticum urartu]	*	*	*	*	*	*	*	*
TRIAE_CS42_1AL_TGACv1_000340_AA0009410			1		XP_014753882.1	PREDICTED: uncharacterized protein LOC104583182 [Brachypodium distachyon]	*	GO:0005739(mitochondrion)	*	*	*	*	*	*
TRIAE_CS42_1AL_TGACv1_000360_AA0009940	1				EMS51308.1	hypothetical protein TRIUR3_17822 [Triticum urartu]	*	*	GO:0003677(DNA binding)	*	*	*	*	*
TRIAE_CS42_1AL_TGACv1_000363_AA0010200	1	1			XP_003572060.1	PREDICTED: protein NRT1/ PTR FAMILY 6.3-like [Brachypodium distachyon]	GO:0006810(transport);GO:0006857(oligopeptide transport)	GO:0016020(membrane);GO:0016021(integral component of membrane)	GO:0005215(transporter activity)	*	*	*	sp|Q05085|PTR7_ARATH	sp|Q05085|PTR7_ARATH Protein NRT1/ PTR FAMILY 6.3 OS=Arabidopsis thaliana GN=NPF6.3 PE=1 SV=1
TRIAE_CS42_1AL_TGACv1_000383_AA0010660	1				EMS59660.1	Chlorophyll a-b binding protein, chloroplastic [Triticum urartu]	*	*	*	K08912|LHCB1|http://www.genome.jp/dbget-bin/www_bget?ko:K08912	ko00196(Photosynthesis - antenna proteins)	*	sp|P04784|CB21_WHEAT	sp|P04784|CB21_WHEAT Chlorophyll a-b binding protein, chloroplastic OS=Triticum aestivum GN=WHAB1.6 PE=3 SV=1
TRIAE_CS42_1AL_TGACv1_000426_AA0011850	1				EMT09794.1	Beta-amylase [Aegilops tauschii]	GO:0006014(D-ribose metabolic process)	*	GO:0004747(ribokinase activity)	*	*	*	*	*
TRIAE_CS42_1AL_TGACv1_000434_AA0012080		1			BAK06946.1	predicted protein [Hordeum vulgare subsp. vulgare]	*	GO:0005739(mitochondrion)	*	K11804|WDR42A|http://www.genome.jp/dbget-bin/www_bget?ko:K11804	*	KOG1334(R)(WD40 repeat protein)	sp|Q8N7N5|DCAF8_MOUSE	sp|Q8N7N5|DCAF8_MOUSE DDB1- and CUL4-associated factor 8 OS=Mus musculus GN=Dcaf8 PE=1 SV=1
TRIAE_CS42_1AL_TGACv1_000453_AA0012390	1				EMT19261.1	Putative glycosyl hydrolase [Aegilops tauschii]	GO:0005992(trehalose biosynthetic process);GO:0016311(dephosphorylation)	*	GO:0004805(trehalose-phosphatase activity);GO:0003824(catalytic activity);GO:0016787(hydrolase activity)	K01087|otsB|http://www.genome.jp/dbget-bin/www_bget?ko:K01087	ko00500(Starch and sucrose metabolism)	KOG1050(G)(Trehalose-6-phosphate synthase component TPS1 and related subunits);KOG1050(G)(Trehalose-6-phosphate synthase component TPS1 and related subunits);KOG1050(G)(Trehalose-6-phosphate synthase component TPS1 and related subunits);KOG1050(G)(Trehalose-6-phosphate synthase component TPS1 and related subunits)	sp|Q9FWQ2|TPP2_ORYSJ;sp|Q9C9S4|TPPB_ARATH	sp|Q9FWQ2|TPP2_ORYSJ Probable trehalose-phosphate phosphatase 2 OS=Oryza sativa subsp. japonica GN=TPP2 PE=1 SV=1;sp|Q9C9S4|TPPB_ARATH Trehalose-phosphate phosphatase B OS=Arabidopsis thaliana GN=TPPB PE=1 SV=1
TRIAE_CS42_1AL_TGACv1_000454_AA0012430	1				BAJ98169.1	predicted protein [Hordeum vulgare subsp. vulgare]	GO:0006355(regulation of transcription, DNA-templated);GO:0006351(transcription, DNA-templated)	GO:0005634(nucleus)	GO:0003677(DNA binding);GO:0043565(sequence-specific DNA binding);GO:0003700(transcription factor activity, sequence-specific DNA binding)	K09338|HD-ZIP|http://www.genome.jp/dbget-bin/www_bget?ko:K09338	*	*	sp|Q40691|HOX1_ORYSI	sp|Q40691|HOX1_ORYSI Homeobox-leucine zipper protein HOX1 OS=Oryza sativa subsp. indica GN=HOX1 PE=1 SV=2
TRIAE_CS42_1AL_TGACv1_000457_AA0012560		1	1		BAJ85606.1	predicted protein [Hordeum vulgare subsp. vulgare]	*	*	*	*	*	*	sp|F4HQX1|JAL3_ARATH	sp|F4HQX1|JAL3_ARATH Jacalin-related lectin 3 OS=Arabidopsis thaliana GN=JAL3 PE=2 SV=1
TRIAE_CS42_1AL_TGACv1_000466_AA0012740	1				BAK07099.1	predicted protein [Hordeum vulgare subsp. vulgare]	*	GO:0005739(mitochondrion);GO:0016020(membrane);GO:0016021(integral component of membrane)	*	*	*	*	*	*
TRIAE_CS42_1AL_TGACv1_000466_AA0012750	1				BAJ92477.1	predicted protein [Hordeum vulgare subsp. vulgare]	*	*	GO:0008270(zinc ion binding)	*	*	*	sp|Q9SV26|PP297_ARATH	sp|Q9SV26|PP297_ARATH Pentatricopeptide repeat-containing protein At4g01030, mitochondrial OS=Arabidopsis thaliana GN=PCMP-H65 PE=3 SV=2
TRIAE_CS42_1AL_TGACv1_000466_AA0012780	1	1			EMS60454.1	putative ribulose-1,5 bisphosphate carboxylase/oxygenase large subunit N-methyltransferase, chloroplastic [Triticum urartu]	GO:0042793(transcription from plastid promoter);GO:0009658(chloroplast organization);GO:0018026(peptidyl-lysine monomethylation);GO:0010027(thylakoid membrane organization)	GO:0009295(nucleoid);GO:0009508(plastid chromosome);GO:0009507(chloroplast);GO:0009534(chloroplast thylakoid);GO:0000427(plastid-encoded plastid RNA polymerase complex)	GO:0016279(protein-lysine N-methyltransferase activity)	*	*	*	sp|Q84JF5|PTA14_ARATH	sp|Q84JF5|PTA14_ARATH Protein PLASTID TRANSCRIPTIONALLY ACTIVE 14 OS=Arabidopsis thaliana GN=PTAC14 PE=1 SV=1
TRIAE_CS42_1AL_TGACv1_000473_AA0012920	1	1			EMT19215.1	UDP-glucose 4-epimerase GEPI48 [Aegilops tauschii]	GO:0006012(galactose metabolic process)	*	GO:0016853(isomerase activity);GO:0003978(UDP-glucose 4-epimerase activity)	K01784|galE, GALE|http://www.genome.jp/dbget-bin/www_bget?ko:K01784	ko00520(Amino sugar and nucleotide sugar metabolism);ko00052(Galactose metabolism)	KOG1371(M)(UDP-glucose 4-epimerase/UDP-sulfoquinovose synthase)	sp|Q8LNZ3|UGE1_ORYSJ	sp|Q8LNZ3|UGE1_ORYSJ UDP-glucose 4-epimerase 1 OS=Oryza sativa subsp. japonica GN=UGE-1 PE=2 SV=1
TRIAE_CS42_1AL_TGACv1_000490_AA0013350	1				EMS51095.1	hypothetical protein TRIUR3_06537 [Triticum urartu]	*	*	*	*	*	*	*	*
TRIAE_CS42_1AL_TGACv1_000490_AA0013360	1				EMS51097.1	hypothetical protein TRIUR3_06539 [Triticum urartu]	*	GO:0005576(extracellular region)	GO:0004867(serine-type endopeptidase inhibitor activity)	*	*	*	*	*
TRIAE_CS42_1AL_TGACv1_000492_AA0013410			1	1	EMT04330.1	Nucleoside diphosphate kinase 4, chloroplastic [Aegilops tauschii]	GO:0016310(phosphorylation);GO:0006163(purine nucleotide metabolic process);GO:0009142(nucleoside triphosphate biosynthetic process);GO:0006165(nucleoside diphosphate phosphorylation);GO:0006228(UTP biosynthetic process);GO:0006220(pyrimidine nucleotide metabolic process);GO:0006183(GTP biosynthetic process);GO:0006241(CTP biosynthetic process)	GO:0005622(intracellular)	GO:0004550(nucleoside diphosphate kinase activity);GO:0016301(kinase activity);GO:0016740(transferase activity);GO:0005524(ATP binding);GO:0000166(nucleotide binding)	K00940|ndk, NME|http://www.genome.jp/dbget-bin/www_bget?ko:K00940	ko04016(MAPK signaling pathway - plant);ko00230(Purine metabolism);ko00240(Pyrimidine metabolism)	KOG0888(F)(Nucleoside diphosphate kinase)	sp|O49203|NDK3_ARATH	sp|O49203|NDK3_ARATH Nucleoside diphosphate kinase III, chloroplastic/mitochondrial OS=Arabidopsis thaliana GN=NDPK3 PE=1 SV=1
TRIAE_CS42_1AL_TGACv1_000496_AA0013490	1				EMT14530.1	hypothetical protein F775_00573 [Aegilops tauschii]	*	*	*	*	*	*	sp|Q9FPT1|UBP12_ARATH	sp|Q9FPT1|UBP12_ARATH Ubiquitin carboxyl-terminal hydrolase 12 OS=Arabidopsis thaliana GN=UBP12 PE=2 SV=2
TRIAE_CS42_1AL_TGACv1_000509_AA0013590	1				BAJ91677.1	predicted protein [Hordeum vulgare subsp. vulgare]	GO:0006520(cellular amino acid metabolic process);GO:0019752(carboxylic acid metabolic process)	*	GO:0003824(catalytic activity);GO:0016831(carboxy-lyase activity);GO:0030170(pyridoxal phosphate binding);GO:0016829(lyase activity)	K01592|E4.1.1.25|http://www.genome.jp/dbget-bin/www_bget?ko:K01592	ko00350(Tyrosine metabolism);ko00950(Isoquinoline alkaloid biosynthesis)	KOG0629(E)(Glutamate decarboxylase and related proteins)	sp|P54769|TYDC2_PAPSO	sp|P54769|TYDC2_PAPSO Tyrosine/DOPA decarboxylase 2 OS=Papaver somniferum GN=TYDC2 PE=2 SV=1
TRIAE_CS42_1AL_TGACv1_000533_AA0014140	1				EMS64747.1	hypothetical protein TRIUR3_01014 [Triticum urartu]	*	*	GO:0005524(ATP binding);GO:0016301(kinase activity)	*	*	*	*	*
TRIAE_CS42_1AL_TGACv1_000555_AA0014640		1			EMS48623.1	NAC domain-containing protein 78 [Triticum urartu]	GO:0006351(transcription, DNA-templated);GO:0006355(regulation of transcription, DNA-templated)	GO:0005634(nucleus)	GO:0003677(DNA binding)	*	*	*	sp|Q9FFI5|NAC86_ARATH	sp|Q9FFI5|NAC86_ARATH NAC domain-containing protein 86 OS=Arabidopsis thaliana GN=NAC086 PE=2 SV=1
TRIAE_CS42_1AL_TGACv1_000591_AA0015340	1				BAJ96841.1	predicted protein [Hordeum vulgare subsp. vulgare]	GO:0055114(oxidation-reduction process);GO:0044550(secondary metabolite biosynthetic process)	GO:0016020(membrane);GO:0016021(integral component of membrane)	GO:0004497(monooxygenase activity);GO:0005506(iron ion binding);GO:0016705(oxidoreductase activity, acting on paired donors, with incorporation or reduction of molecular oxygen);GO:0016491(oxidoreductase activity);GO:0020037(heme binding);GO:0046872(metal ion binding);GO:0016709(oxidoreductase activity, acting on paired donors, with incorporation or reduction of molecular oxygen, NAD(P)H as one d…	*	*	*	sp|P93531|C71D7_SOLCH	sp|P93531|C71D7_SOLCH Cytochrome P450 71D7 OS=Solanum chacoense GN=CYP71D7 PE=3 SV=1
TRIAE_CS42_1AL_TGACv1_000627_AA0016200	1				EMS49319.1	Annexin D4 [Triticum urartu]	GO:0006970(response to osmotic stress);GO:0009737(response to abscisic acid)	GO:0009506(plasmodesma)	GO:0005509(calcium ion binding);GO:0005544(calcium-dependent phospholipid binding)	*	*	KOG0819(U)(Annexin);KOG0819(U)(Annexin);KOG0819(U)(Annexin)	sp|Q9ZVJ6|ANXD4_ARATH	sp|Q9ZVJ6|ANXD4_ARATH Annexin D4 OS=Arabidopsis thaliana GN=ANN4 PE=2 SV=1
TRIAE_CS42_1AL_TGACv1_000645_AA0016430				1	EMT32236.1	Putative disease resistance protein RGA3 [Aegilops tauschii]	*	*	*	*	*	*	*	*
TRIAE_CS42_1AL_TGACv1_000669_AA0016760			1		XP_004983723.1	PREDICTED: scarecrow-like protein 6 isoform X1 [Setaria italica]	GO:0006351(transcription, DNA-templated);GO:0030154(cell differentiation);GO:0006355(regulation of transcription, DNA-templated)	GO:0005634(nucleus)	GO:0043565(sequence-specific DNA binding);GO:0003700(transcription factor activity, sequence-specific DNA binding)	*	*	*	sp|O81316|SCL6_ARATH	sp|O81316|SCL6_ARATH Scarecrow-like protein 6 OS=Arabidopsis thaliana GN=SCL6 PE=1 SV=1
TRIAE_CS42_1AL_TGACv1_000680_AA0016920			1		EMS65345.1	hypothetical protein TRIUR3_06410 [Triticum urartu]	*	*	*	*	*	*	sp|F4JVB8|RADL1_ARATH	sp|F4JVB8|RADL1_ARATH Protein RADIALIS-like 1 OS=Arabidopsis thaliana GN=RL1 PE=2 SV=1
TRIAE_CS42_1AL_TGACv1_000696_AA0017270	1				AGR45905.1	late embryogenesis abundant protein [Triticum monococcum]	GO:0009269(response to desiccation)	*	*	*	*	*	sp|P46518|LEA14_GOSHI	sp|P46518|LEA14_GOSHI Late embryogenesis abundant protein Lea14-A OS=Gossypium hirsutum GN=LEA14-A PE=2 SV=1
TRIAE_CS42_1AL_TGACv1_000714_AA0017680	1				BAJ94779.1	predicted protein [Hordeum vulgare subsp. vulgare]	GO:0055114(oxidation-reduction process)	GO:0016020(membrane)	GO:0003824(catalytic activity);GO:0050660(flavin adenine dinucleotide binding);GO:0016614(oxidoreductase activity, acting on CH-OH group of donors);GO:0016491(oxidoreductase activity);GO:0003885(D-arabinono-1,4-lactone oxidase activity)	*	*	*	sp|Q9C614|GGLO1_ARATH	sp|Q9C614|GGLO1_ARATH Probable L-gulonolactone oxidase 1 OS=Arabidopsis thaliana GN=GULLO1 PE=3 SV=1
TRIAE_CS42_1AL_TGACv1_000720_AA0017850		1			XP_002440122.1	hypothetical protein SORBIDRAFT_09g026480 [Sorghum bicolor]	*	*	*	*	*	*	*	*
TRIAE_CS42_1AL_TGACv1_000720_AA0017860	1				CAC36956.1	putative nuclear protein [Hordeum vulgare subsp. vulgare]	*	*	*	*	*	*	*	*
TRIAE_CS42_1AL_TGACv1_000725_AA0017970	1				EMS59366.1	putative glutathione S-transferase GSTU6 [Triticum urartu]	GO:0009407(toxin catabolic process);GO:0006749(glutathione metabolic process)	GO:0005737(cytoplasm)	GO:0004364(glutathione transferase activity)	K00799|GST, gst|http://www.genome.jp/dbget-bin/www_bget?ko:K00799	ko00480(Glutathione metabolism)	*	sp|Q06398|GSTU6_ORYSJ	sp|Q06398|GSTU6_ORYSJ Probable glutathione S-transferase GSTU6 OS=Oryza sativa subsp. japonica GN=GSTU6 PE=2 SV=2
TRIAE_CS42_1AL_TGACv1_000734_AA0018090	1				AAL40895.1	phosphoethanolamine methyltransferase [Triticum aestivum]	GO:0008152(metabolic process);GO:0032259(methylation);GO:0006656(phosphatidylcholine biosynthetic process)	GO:0005737(cytoplasm)	GO:0008757(S-adenosylmethionine-dependent methyltransferase activity);GO:0008168(methyltransferase activity);GO:0000234(phosphoethanolamine N-methyltransferase activity);GO:0016740(transferase activity)	K05929|E2.1.1.103, NMT|http://www.genome.jp/dbget-bin/www_bget?ko:K05929	ko00564(Glycerophospholipid metabolism)	KOG1269(IR)(SAM-dependent methyltransferases);KOG1269(IR)(SAM-dependent methyltransferases);KOG1269(IR)(SAM-dependent methyltransferases);KOG1269(IR)(SAM-dependent methyltransferases);KOG1269(IR)(SAM-dependent methyltransferases);KOG1269(IR)(SAM-dependent methyltransferases)	sp|Q944H0|PEAM2_ARATH	sp|Q944H0|PEAM2_ARATH Phosphomethylethanolamine N-methyltransferase OS=Arabidopsis thaliana GN=NMT2 PE=2 SV=2
TRIAE_CS42_1AL_TGACv1_000743_AA0018220		1			EMT23664.1	hypothetical protein F775_25280 [Aegilops tauschii]	GO:0046916(cellular transition metal ion homeostasis);GO:0030001(metal ion transport)	GO:0005737(cytoplasm)	GO:0046914(transition metal ion binding);GO:0046872(metal ion binding)	*	*	*	sp|O03982|HIP39_ARATH	sp|O03982|HIP39_ARATH Heavy metal-associated isoprenylated plant protein 39 OS=Arabidopsis thaliana GN=HIPP39 PE=2 SV=1
TRIAE_CS42_1AL_TGACv1_000767_AA0018710		1			EMT12726.1	hypothetical protein F775_25923 [Aegilops tauschii]	GO:0016310(phosphorylation);GO:0006355(regulation of transcription, DNA-templated)	*	GO:0016301(kinase activity);GO:0003677(DNA binding);GO:0003700(transcription factor activity, sequence-specific DNA binding)	K14156|CHK|http://www.genome.jp/dbget-bin/www_bget?ko:K14156	ko00564(Glycerophospholipid metabolism)	KOG4720(I)(Ethanolamine kinase);KOG4720(I)(Ethanolamine kinase);KOG4720(I)(Ethanolamine kinase);KOG4720(I)(Ethanolamine kinase);KOG4720(I)(Ethanolamine kinase)	sp|Q8L518|CK2_ARATH;sp|Q9SZ92|CK3_ARATH	sp|Q8L518|CK2_ARATH Probable choline kinase 2 OS=Arabidopsis thaliana GN=At1g74320 PE=2 SV=1;sp|Q9SZ92|CK3_ARATH Probable choline kinase 3 OS=Arabidopsis thaliana GN=At4g09760 PE=2 SV=1
TRIAE_CS42_1AL_TGACv1_000792_AA0019160		1			EMS62543.1	hypothetical protein TRIUR3_32179 [Triticum urartu]	*	*	*	*	*	*	*	*
TRIAE_CS42_1AL_TGACv1_000799_AA0019370		1			EMT03534.1	hypothetical protein F775_05514 [Aegilops tauschii]	*	*	*	*	*	*	*	*
TRIAE_CS42_1AL_TGACv1_000814_AA0019580	1				AGH18698.1	AP2/ERF domain-containing transcription factor [Triticum turgidum subsp. durum]	GO:0006351(transcription, DNA-templated);GO:0006355(regulation of transcription, DNA-templated)	GO:0005634(nucleus)	GO:0003677(DNA binding);GO:0003700(transcription factor activity, sequence-specific DNA binding)	*	*	*	sp|Q9C7W2|ERF61_ARATH	sp|Q9C7W2|ERF61_ARATH Ethylene-responsive transcription factor ERF061 OS=Arabidopsis thaliana GN=ERF061 PE=2 SV=1
TRIAE_CS42_1AL_TGACv1_000820_AA0019760				1	CDM81733.1	unnamed protein product [Triticum aestivum]	GO:0006355(regulation of transcription, DNA-templated)	GO:0005737(cytoplasm)	*	K08770|UBC|http://www.genome.jp/dbget-bin/www_bget?ko:K08770	*	KOG0001(OR)(Ubiquitin and ubiquitin-like proteins);KOG0001(OR)(Ubiquitin and ubiquitin-like proteins)	sp|P0CG70|UBI4P_NEUCR;sp|P0CH27|RL402_TRYCR	sp|P0CG70|UBI4P_NEUCR Polyubiquitin OS=Neurospora crassa (strain ATCC 24698 / 74-OR23-1A / CBS 708.71 / DSM 1257 / FGSC 987) GN=ubi PE=1 SV=1;sp|P0CH27|RL402_TRYCR Ubiquitin-60S ribosomal protein L40 OS=Trypanosoma cruzi PE=2 SV=1
TRIAE_CS42_1AL_TGACv1_000825_AA0019830	1		1		EMS53837.1	hypothetical protein TRIUR3_17235 [Triticum urartu]	*	*	GO:0016787(hydrolase activity)	*	*	*	sp|Q10J20|D14L_ORYSJ;sp|Q9SQR3|D14_ARATH	sp|Q10J20|D14L_ORYSJ Probable esterase D14L OS=Oryza sativa subsp. japonica GN=D14L PE=1 SV=1;sp|Q9SQR3|D14_ARATH Strigolactone esterase D14 OS=Arabidopsis thaliana GN=D14 PE=1 SV=1
TRIAE_CS42_1AL_TGACv1_000843_AA0020200	1				EMT07164.1	hypothetical protein F775_10902 [Aegilops tauschii]	*	GO:0009536(plastid)	*	*	*	KOG0324(S)(Uncharacterized conserved protein);KOG0324(S)(Uncharacterized conserved protein)	sp|Q6ICB0|DESI1_HUMAN	sp|Q6ICB0|DESI1_HUMAN Desumoylating isopeptidase 1 OS=Homo sapiens GN=DESI1 PE=1 SV=1
TRIAE_CS42_1AL_TGACv1_000845_AA0020270	1				EMT17750.1	Reticuline oxidase-like protein [Aegilops tauschii]	GO:0055114(oxidation-reduction process)	*	GO:0003824(catalytic activity);GO:0050660(flavin adenine dinucleotide binding);GO:0016614(oxidoreductase activity, acting on CH-OH group of donors);GO:0016491(oxidoreductase activity)	*	*	*	sp|Q9FI25|BBE27_ARATH	sp|Q9FI25|BBE27_ARATH Berberine bridge enzyme-like 27 OS=Arabidopsis thaliana GN=At5g44410 PE=2 SV=1
TRIAE_CS42_1AL_TGACv1_000861_AA0020600		1	1		XP_003573975.1	PREDICTED: ras-related protein RABF1 isoform X2 [Brachypodium distachyon]	GO:0007264(small GTPase mediated signal transduction);GO:0006355(regulation of transcription, DNA-templated);GO:0015031(protein transport);GO:0008152(metabolic process);GO:0045022(early endosome to late endosome transport)	GO:0005769(early endosome);GO:0005768(endosome);GO:0010009(cytoplasmic side of endosome membrane)	GO:0005525(GTP binding);GO:0003677(DNA binding);GO:0003924(GTPase activity)	*	*	KOG0094(U)(GTPase Rab6/YPT6/Ryh1, small G protein superfamily);KOG0087(U)(GTPase Rab11/YPT3, small G protein superfamily);KOG0094(U)(GTPase Rab6/YPT6/Ryh1, small G protein superfamily);KOG0094(U)(GTPase Rab6/YPT6/Ryh1, small G protein superfamily);KOG0094(U)(GTPase Rab6/YPT6/Ryh1, small G protein superfamily);KOG0094(U)(GTPase Rab6/YPT6/Ryh1, small G protein superfamily);KOG0087(U)(GTPase Rab11/Y…	sp|Q9CB01|RABF1_ARATH	sp|Q9CB01|RABF1_ARATH Ras-related protein RABF1 OS=Arabidopsis thaliana GN=RABF1 PE=1 SV=1
TRIAE_CS42_1AL_TGACv1_000879_AA0020900		1			BAJ85729.1	predicted protein [Hordeum vulgare subsp. vulgare]	GO:0016310(phosphorylation);GO:0006468(protein phosphorylation)	GO:0016020(membrane);GO:0016021(integral component of membrane)	GO:0004672(protein kinase activity);GO:0004674(protein serine/threonine kinase activity);GO:0016301(kinase activity);GO:0005524(ATP binding);GO:0000166(nucleotide binding)	*	*	*	sp|Q9SJG2|Y2296_ARATH	sp|Q9SJG2|Y2296_ARATH Probable receptor-like protein kinase At2g42960 OS=Arabidopsis thaliana GN=At2g42960 PE=3 SV=1
TRIAE_CS42_1AL_TGACv1_000915_AA0021770		1			BAJ85179.1	predicted protein [Hordeum vulgare subsp. vulgare]	GO:0006810(transport);GO:0030001(metal ion transport);GO:0071577(zinc II ion transmembrane transport);GO:0055085(transmembrane transport);GO:0006811(ion transport);GO:0006829(zinc II ion transport)	GO:0016020(membrane);GO:0016021(integral component of membrane);GO:0005886(plasma membrane)	GO:0005385(zinc ion transmembrane transporter activity);GO:0046873(metal ion transmembrane transporter activity);GO:0008270(zinc ion binding)	K14709|SLC39A1_2_3, ZIP1_2_3|http://www.genome.jp/dbget-bin/www_bget?ko:K14709	*	KOG1558(P)(Fe2+/Zn2+ regulated transporter)	sp|Q6L8G0|ZIP5_ORYSJ	sp|Q6L8G0|ZIP5_ORYSJ Zinc transporter 5 OS=Oryza sativa subsp. japonica GN=ZIP5 PE=2 SV=1
TRIAE_CS42_1AL_TGACv1_000915_AA0021780	1	1	1		ACN93834.1	metal ion transporter ZIP8 [Hordeum vulgare]	*	*	*	K14709|SLC39A1_2_3, ZIP1_2_3|http://www.genome.jp/dbget-bin/www_bget?ko:K14709	*	KOG1558(P)(Fe2+/Zn2+ regulated transporter)	sp|Q9SLG3|ZIP3_ARATH	sp|Q9SLG3|ZIP3_ARATH Zinc transporter 3 OS=Arabidopsis thaliana GN=ZIP3 PE=2 SV=1
TRIAE_CS42_1AL_TGACv1_000919_AA0021850		1			BAJ96257.1	predicted protein, partial [Hordeum vulgare subsp. vulgare]	*	GO:0005739(mitochondrion)	*	*	*	KOG2633(BK)(Hismacro and SEC14 domain-containing proteins);KOG2633(BK)(Hismacro and SEC14 domain-containing proteins);KOG2633(BK)(Hismacro and SEC14 domain-containing proteins)	sp|A7T167|GDAP2_NEMVE	sp|A7T167|GDAP2_NEMVE Protein GDAP2 homolog OS=Nematostella vectensis GN=gdap2 PE=3 SV=1
TRIAE_CS42_1AL_TGACv1_000922_AA0021960	1				BAK01394.1	predicted protein [Hordeum vulgare subsp. vulgare]	*	*	*	*	*	*	*	*
TRIAE_CS42_1AL_TGACv1_000929_AA0022050	1	1			EMT26638.1	Spastin [Aegilops tauschii]	GO:0031122(cytoplasmic microtubule organization)	GO:0005634(nucleus)	GO:0008568(microtubule-severing ATPase activity);GO:0005524(ATP binding);GO:0000166(nucleotide binding)	*	*	KOG0740(O)(AAA+-type ATPase)	sp|Q5ZK92|SPAST_CHICK	sp|Q5ZK92|SPAST_CHICK Spastin OS=Gallus gallus GN=SPAST PE=2 SV=2
TRIAE_CS42_1AL_TGACv1_000936_AA0022210	1				EMT17993.1	Monothiol glutaredoxin-S5 [Aegilops tauschii]	GO:0045454(cell redox homeostasis)	GO:0005737(cytoplasm);GO:0005634(nucleus)	GO:0009055(electron carrier activity);GO:0015035(protein disulfide oxidoreductase activity);GO:0051537(2 iron, 2 sulfur cluster binding);GO:0046872(metal ion binding);GO:0051536(iron-sulfur cluster binding)	*	*	*	sp|P0C291|GRXS9_ORYSJ	sp|P0C291|GRXS9_ORYSJ Monothiol glutaredoxin-S9 OS=Oryza sativa subsp. japonica GN=GRXS9 PE=3 SV=1
TRIAE_CS42_1AL_TGACv1_000938_AA0022260	1	1			BAK03127.1	predicted protein [Hordeum vulgare subsp. vulgare]	GO:0051289(protein homotetramerization)	GO:0005829(cytosol)	GO:0018826(methionine gamma-lyase activity);GO:0003824(catalytic activity);GO:0030170(pyridoxal phosphate binding);GO:0016829(lyase activity)	K01761|E4.4.1.11|http://www.genome.jp/dbget-bin/www_bget?ko:K01761	ko00270(Cysteine and methionine metabolism);ko00450(Selenocompound metabolism)	KOG0053(E)(Cystathionine beta-lyases/cystathionine gamma-synthases);KOG0053(E)(Cystathionine beta-lyases/cystathionine gamma-synthases);KOG0053(E)(Cystathionine beta-lyases/cystathionine gamma-synthases)	sp|Q9SGU9|MGL_ARATH	sp|Q9SGU9|MGL_ARATH Methionine gamma-lyase OS=Arabidopsis thaliana GN=MGL PE=1 SV=1
TRIAE_CS42_1AL_TGACv1_000944_AA0022350	1				EMS53053.1	Diacylglycerol kinase 1 [Triticum urartu]	GO:0007205(protein kinase C-activating G-protein coupled receptor signaling pathway);GO:0016310(phosphorylation);GO:0035556(intracellular signal transduction)	GO:0016020(membrane);GO:0016021(integral component of membrane)	GO:0016301(kinase activity);GO:0016740(transferase activity);GO:0005524(ATP binding);GO:0000166(nucleotide binding);GO:0004143(diacylglycerol kinase activity)	K00901|dgkA, DGK|http://www.genome.jp/dbget-bin/www_bget?ko:K00901	ko04070(Phosphatidylinositol signaling system);ko00561(Glycerolipid metabolism);ko00564(Glycerophospholipid metabolism)	KOG0782(T)(Predicted diacylglycerol kinase);KOG0782(T)(Predicted diacylglycerol kinase);KOG0782(T)(Predicted diacylglycerol kinase)	sp|Q39017|DGK1_ARATH	sp|Q39017|DGK1_ARATH Diacylglycerol kinase 1 OS=Arabidopsis thaliana GN=DGK1 PE=1 SV=2
TRIAE_CS42_1AL_TGACv1_000949_AA0022450		1			EMS56209.1	hypothetical protein TRIUR3_31788 [Triticum urartu]	GO:0005975(carbohydrate metabolic process);GO:1901657(glycosyl compound metabolic process)	*	GO:0008422(beta-glucosidase activity);GO:0004553(hydrolase activity, hydrolyzing O-glycosyl compounds)	*	*	*	*	*
TRIAE_CS42_1AL_TGACv1_000964_AA0022770		1			BAJ93373.1	predicted protein [Hordeum vulgare subsp. vulgare]	GO:0006189('de novo' IMP biosynthetic process);GO:0009113(purine nucleobase biosynthetic process);GO:0009116(nucleoside metabolic process);GO:0006164(purine nucleotide biosynthetic process)	*	GO:0016740(transferase activity);GO:0016757(transferase activity, transferring glycosyl groups);GO:0046872(metal ion binding);GO:0051536(iron-sulfur cluster binding);GO:0004044(amidophosphoribosyltransferase activity)	K00764|purF, PPAT|http://www.genome.jp/dbget-bin/www_bget?ko:K00764	ko00250(Alanine, aspartate and glutamate metabolism);ko00230(Purine metabolism)	KOG1268(M)(Glucosamine 6-phosphate synthetases, contain amidotransferase and phosphosugar isomerase domains);KOG0572(F)(Glutamine phosphoribosylpyrophosphate amidotransferase);KOG1268(M)(Glucosamine 6-phosphate synthetases, contain amidotransferase and phosphosugar isomerase domains)	sp|Q9SI61|ASE1_ARATH	sp|Q9SI61|ASE1_ARATH Amidophosphoribosyltransferase 1, chloroplastic OS=Arabidopsis thaliana GN=ASE1 PE=2 SV=1
TRIAE_CS42_1AL_TGACv1_000985_AA0023200	1				XP_014753817.1	PREDICTED: peroxidase 1 [Brachypodium distachyon]	GO:0042744(hydrogen peroxide catabolic process);GO:0055114(oxidation-reduction process);GO:0009664(plant-type cell wall organization);GO:0006979(response to oxidative stress)	GO:0005576(extracellular region);GO:0009505(plant-type cell wall)	GO:0020037(heme binding);GO:0046872(metal ion binding);GO:0016491(oxidoreductase activity);GO:0004601(peroxidase activity)	K00430|E1.11.1.7|http://www.genome.jp/dbget-bin/www_bget?ko:K00430	ko00940(Phenylpropanoid biosynthesis)	*	sp|P37834|PER1_ORYSJ;sp|Q9LSY7|PER30_ARATH	sp|P37834|PER1_ORYSJ Peroxidase 1 OS=Oryza sativa subsp. japonica GN=PRX74 PE=2 SV=2;sp|Q9LSY7|PER30_ARATH Peroxidase 30 OS=Arabidopsis thaliana GN=PER30 PE=1 SV=1
TRIAE_CS42_1AL_TGACv1_001022_AA0023610	1	1	1		EMS51295.1	hypothetical protein TRIUR3_28549 [Triticum urartu]	*	*	*	*	*	KOG4621(S)(Uncharacterized conserved protein);KOG4621(S)(Uncharacterized conserved protein);KOG4621(S)(Uncharacterized conserved protein)	sp|Q96NT3|GUCD1_HUMAN	sp|Q96NT3|GUCD1_HUMAN Protein GUCD1 OS=Homo sapiens GN=GUCD1 PE=1 SV=2
TRIAE_CS42_1AL_TGACv1_001050_AA0024030	1				EMT18942.1	hypothetical protein F775_11933 [Aegilops tauschii]	*	*	*	*	*	*	*	*
TRIAE_CS42_1AL_TGACv1_001070_AA0024480		1			XP_014753657.1	PREDICTED: probable magnesium transporter NIPA6 isoform X1 [Brachypodium distachyon]	GO:0015693(magnesium ion transport)	GO:0016020(membrane);GO:0016021(integral component of membrane)	GO:0015095(magnesium ion transmembrane transporter activity)	*	*	*	sp|F4JKQ7|NIPA5_ARATH	sp|F4JKQ7|NIPA5_ARATH Probable magnesium transporter NIPA5 OS=Arabidopsis thaliana GN=At4g09640 PE=2 SV=1
TRIAE_CS42_1AL_TGACv1_001087_AA0024710	1				EMT15765.1	hypothetical protein F775_32053 [Aegilops tauschii]	*	*	*	*	*	*	*	*
TRIAE_CS42_1AL_TGACv1_001109_AA0025250	1				BAK04599.1	predicted protein [Hordeum vulgare subsp. vulgare]	*	*	GO:0050662(coenzyme binding);GO:0003824(catalytic activity)	*	*	*	sp|Q0JKZ0|SNL6_ORYSJ	sp|Q0JKZ0|SNL6_ORYSJ Cinnamoyl-CoA reductase-like SNL6 OS=Oryza sativa subsp. japonica GN=SNL6 PE=3 SV=1
TRIAE_CS42_1AL_TGACv1_001119_AA0025400		1			XP_003566035.1	PREDICTED: alpha,alpha-trehalose-phosphate synthase [UDP-forming] 1-like [Brachypodium distachyon]	GO:0005992(trehalose biosynthetic process)	*	GO:0003824(catalytic activity);GO:0003825(alpha,alpha-trehalose-phosphate synthase (UDP-forming) activity)	K16055|TPS|http://www.genome.jp/dbget-bin/www_bget?ko:K16055	ko00500(Starch and sucrose metabolism)	KOG1050(G)(Trehalose-6-phosphate synthase component TPS1 and related subunits);KOG1050(G)(Trehalose-6-phosphate synthase component TPS1 and related subunits);KOG1050(G)(Trehalose-6-phosphate synthase component TPS1 and related subunits);KOG1050(G)(Trehalose-6-phosphate synthase component TPS1 and related subunits);KOG1050(G)(Trehalose-6-phosphate synthase component TPS1 and related subunits);KOG1…	sp|Q9SYM4|TPS1_ARATH	sp|Q9SYM4|TPS1_ARATH Alpha,alpha-trehalose-phosphate synthase [UDP-forming] 1 OS=Arabidopsis thaliana GN=TPS1 PE=1 SV=1
TRIAE_CS42_1AL_TGACv1_001137_AA0025700		1			XP_003568365.1	PREDICTED: fructose-1,6-bisphosphatase, cytosolic-like [Brachypodium distachyon]	GO:0005975(carbohydrate metabolic process)	*	GO:0042132(fructose 1,6-bisphosphate 1-phosphatase activity);GO:0042578(phosphoric ester hydrolase activity);GO:0016787(hydrolase activity)	K03841|FBP, fbp|http://www.genome.jp/dbget-bin/www_bget?ko:K03841	ko00051(Fructose and mannose metabolism);ko00010(Glycolysis / Gluconeogenesis);ko00030(Pentose phosphate pathway);ko00710(Carbon fixation in photosynthetic organisms);ko01200(Carbon metabolism)	KOG1458(G)(Fructose-1,6-bisphosphatase);KOG1458(G)(Fructose-1,6-bisphosphatase);KOG1458(G)(Fructose-1,6-bisphosphatase)	sp|Q9SDL8|F16P2_ORYCO;sp|Q9XF47|F16P2_MUSAC	sp|Q9SDL8|F16P2_ORYCO Fructose-1,6-bisphosphatase, cytosolic OS=Oryza coarctata PE=2 SV=1;sp|Q9XF47|F16P2_MUSAC Fructose-1,6-bisphosphatase, cytosolic OS=Musa acuminata GN=FBPban1 PE=2 SV=1
TRIAE_CS42_1AL_TGACv1_001137_AA0025710		1			EMT03553.1	hypothetical protein F775_10909 [Aegilops tauschii]	*	*	*	*	*	*	*	*
TRIAE_CS42_1AL_TGACv1_001153_AA0026140		1			BAJ99508.1	predicted protein [Hordeum vulgare subsp. vulgare]	GO:0006810(transport);GO:0006811(ion transport)	GO:0016020(membrane);GO:0016021(integral component of membrane)	GO:0004970(ionotropic glutamate receptor activity)	K05387|GRIP|http://www.genome.jp/dbget-bin/www_bget?ko:K05387	*	*	sp|Q8GXJ4|GLR34_ARATH;sp|Q9SW97|GLR35_ARATH	sp|Q8GXJ4|GLR34_ARATH Glutamate receptor 3.4 OS=Arabidopsis thaliana GN=GLR3.4 PE=2 SV=2;sp|Q9SW97|GLR35_ARATH Glutamate receptor 3.5 OS=Arabidopsis thaliana GN=GLR3.5 PE=2 SV=2
TRIAE_CS42_1AL_TGACv1_001182_AA0026600	1				BAK03457.1	predicted protein [Hordeum vulgare subsp. vulgare]	*	GO:0016020(membrane);GO:0016021(integral component of membrane)	*	K15285|SLC35E3|http://www.genome.jp/dbget-bin/www_bget?ko:K15285	*	KOG1441(GE)(Glucose-6-phosphate/phosphate and phosphoenolpyruvate/phosphate antiporter);KOG1441(GE)(Glucose-6-phosphate/phosphate and phosphoenolpyruvate/phosphate antiporter);KOG1441(GE)(Glucose-6-phosphate/phosphate and phosphoenolpyruvate/phosphate antiporter);KOG1441(GE)(Glucose-6-phosphate/phosphate and phosphoenolpyruvate/phosphate antiporter);KOG1441(GE)(Glucose-6-phosphate/phosphate and p…	sp|F4IHS9|UXT1_ARATH	sp|F4IHS9|UXT1_ARATH UDP-xylose transporter 1 OS=Arabidopsis thaliana GN=UXT1 PE=1 SV=1
TRIAE_CS42_1AL_TGACv1_001193_AA0026840			1		EMS65386.1	hypothetical protein TRIUR3_19959 [Triticum urartu]	GO:0006355(regulation of transcription, DNA-templated)	*	*	*	*	*	*	*
TRIAE_CS42_1AL_TGACv1_001202_AA0026890	1	1			BAK02209.1	predicted protein [Hordeum vulgare subsp. vulgare]	*	GO:0016021(integral component of membrane);GO:0016020(membrane)	*	*	*	*	*	*
TRIAE_CS42_1AL_TGACv1_001225_AA0027290	1				EMT01474.1	Universal stress protein A-like protein [Aegilops tauschii]	GO:0006950(response to stress)	*	*	*	*	*	sp|Q8VYN9|PHO32_ARATH;sp|Q8LGG8|USPAL_ARATH	sp|Q8VYN9|PHO32_ARATH Universal stress protein PHOS32 OS=Arabidopsis thaliana GN=PHOS32 PE=1 SV=1;sp|Q8LGG8|USPAL_ARATH Universal stress protein A-like protein OS=Arabidopsis thaliana GN=At3g01520 PE=1 SV=2
TRIAE_CS42_1AL_TGACv1_001230_AA0027390	1				BAK01480.1	predicted protein [Hordeum vulgare subsp. vulgare]	GO:0006468(protein phosphorylation);GO:0016310(phosphorylation)	*	GO:0004672(protein kinase activity);GO:0005524(ATP binding);GO:0000166(nucleotide binding);GO:0016301(kinase activity)	*	*	*	sp|Q9LFP7|PIX7_ARATH	sp|Q9LFP7|PIX7_ARATH Probable serine/threonine-protein kinase PIX7 OS=Arabidopsis thaliana GN=PIX7 PE=1 SV=1
TRIAE_CS42_1AL_TGACv1_001231_AA0027510		1			BAJ92800.1	predicted protein [Hordeum vulgare subsp. vulgare]	GO:0006412(translation)	GO:0016020(membrane);GO:0022625(cytosolic large ribosomal subunit);GO:0016021(integral component of membrane);GO:0005840(ribosome)	GO:0003735(structural constituent of ribosome)	*	*	*	sp|Q8L9S1|R18AL_ARATH	sp|Q8L9S1|R18AL_ARATH 60S ribosomal protein L18a-like protein OS=Arabidopsis thaliana GN=At1g29970 PE=2 SV=2
TRIAE_CS42_1AL_TGACv1_001242_AA0027660				1	BAJ98998.1	predicted protein [Hordeum vulgare subsp. vulgare]	*	*	*	*	*	*	*	*
TRIAE_CS42_1AL_TGACv1_001252_AA0027800	1				BAK05743.1	predicted protein [Hordeum vulgare subsp. vulgare]	*	*	*	*	*	*	*	*
TRIAE_CS42_1AL_TGACv1_001283_AA0028240			1	1	EMS59832.1	hypothetical protein TRIUR3_17783 [Triticum urartu]	*	GO:0016021(integral component of membrane);GO:0016020(membrane)	*	*	*	*	*	*
TRIAE_CS42_1AL_TGACv1_001291_AA0028340	1				BAK07218.1	predicted protein, partial [Hordeum vulgare subsp. vulgare]	GO:0006468(protein phosphorylation)	*	GO:0004672(protein kinase activity);GO:0005524(ATP binding)	*	*	KOG0198(T)(MEKK and related serine/threonine protein kinases)	sp|Q54R82|MKKA_DICDI	sp|Q54R82|MKKA_DICDI Mitogen-activated protein kinase kinase kinase A OS=Dictyostelium discoideum GN=mkkA PE=1 SV=2
TRIAE_CS42_1AL_TGACv1_001353_AA0029190		1			EMT26237.1	Squamosa promoter-binding-like protein 9 [Aegilops tauschii]	GO:0006351(transcription, DNA-templated);GO:0006355(regulation of transcription, DNA-templated)	GO:0005634(nucleus);GO:0016021(integral component of membrane);GO:0016020(membrane)	GO:0003677(DNA binding);GO:0046872(metal ion binding)	*	*	*	sp|Q6I576|SPL9_ORYSJ	sp|Q6I576|SPL9_ORYSJ Squamosa promoter-binding-like protein 9 OS=Oryza sativa subsp. japonica GN=SPL9 PE=2 SV=1
TRIAE_CS42_1AL_TGACv1_001353_AA0029200	1				BAJ98709.1	predicted protein [Hordeum vulgare subsp. vulgare]	*	*	*	*	*	*	sp|P04635|LIP_STAHY	sp|P04635|LIP_STAHY Lipase OS=Staphylococcus hyicus GN=lip PE=1 SV=1
TRIAE_CS42_1AL_TGACv1_001355_AA0029210	1				BAJ93953.1	predicted protein, partial [Hordeum vulgare subsp. vulgare]	GO:0006072(glycerol-3-phosphate metabolic process);GO:0005975(carbohydrate metabolic process);GO:0046168(glycerol-3-phosphate catabolic process);GO:0055114(oxidation-reduction process)	GO:0009331(glycerol-3-phosphate dehydrogenase complex);GO:0005737(cytoplasm);GO:0005829(cytosol)	GO:0016491(oxidoreductase activity);GO:0016616(oxidoreductase activity, acting on the CH-OH group of donors, NAD or NADP as acceptor);GO:0051287(NAD binding);GO:0004367(glycerol-3-phosphate dehydrogenase [NAD+] activity)	K00006|GPD1|http://www.genome.jp/dbget-bin/www_bget?ko:K00006	ko00564(Glycerophospholipid metabolism)	*	sp|Q65X70|GPDH3_ORYSJ	sp|Q65X70|GPDH3_ORYSJ Probable glycerol-3-phosphate dehydrogenase [NAD(+)] 3, cytosolic OS=Oryza sativa subsp. japonica GN=Os05g0495700 PE=2 SV=1
TRIAE_CS42_1AL_TGACv1_001355_AA0029220	1				EMS53093.1	putative calcium-transporting ATPase 6, plasma membrane-type [Triticum urartu]	GO:0006810(transport);GO:0070588(calcium ion transmembrane transport);GO:0006811(ion transport);GO:0006816(calcium ion transport)	GO:0016021(integral component of membrane);GO:0016020(membrane);GO:0005887(integral component of plasma membrane);GO:0043231(intracellular membrane-bounded organelle)	GO:0005524(ATP binding);GO:0005516(calmodulin binding);GO:0000166(nucleotide binding);GO:0016787(hydrolase activity);GO:0005388(calcium-transporting ATPase activity);GO:0046872(metal ion binding)	K01537|E3.6.3.8|http://www.genome.jp/dbget-bin/www_bget?ko:K01537	*	KOG0202(P)(Ca2+ transporting ATPase);KOG0202(P)(Ca2+ transporting ATPase)	sp|Q65X71|ACA6_ORYSJ	sp|Q65X71|ACA6_ORYSJ Probable calcium-transporting ATPase 6, plasma membrane-type OS=Oryza sativa subsp. japonica GN=ACA6 PE=3 SV=1
TRIAE_CS42_1AL_TGACv1_001359_AA0029280		1			BAJ88701.1	predicted protein [Hordeum vulgare subsp. vulgare]	GO:0009734(auxin-activated signaling pathway);GO:0006351(transcription, DNA-templated);GO:0006355(regulation of transcription, DNA-templated);GO:0009725(response to hormone)	GO:0005634(nucleus)	GO:0003677(DNA binding)	*	*	*	sp|Q0DGS1|ARFN_ORYSJ	sp|Q0DGS1|ARFN_ORYSJ Auxin response factor 14 OS=Oryza sativa subsp. japonica GN=ARF14 PE=2 SV=2
TRIAE_CS42_1AL_TGACv1_001362_AA0029390	1	1			EMT16068.1	hypothetical protein F775_26852 [Aegilops tauschii]	*	*	*	*	*	*	sp|C0HJG8|BSP_BOSSE	sp|C0HJG8|BSP_BOSSE Basic secretory protease (Fragments) OS=Boswellia serrata PE=1 SV=1
TRIAE_CS42_1AL_TGACv1_001376_AA0029540	1	1			XP_002464395.1	hypothetical protein SORBIDRAFT_01g017510 [Sorghum bicolor]	*	*	GO:0004857(enzyme inhibitor activity)	*	*	*	sp|Q9SI74|PMI10_ARATH	sp|Q9SI74|PMI10_ARATH Pectinesterase inhibitor 10 OS=Arabidopsis thaliana GN=PMEI10 PE=2 SV=1
TRIAE_CS42_1AL_TGACv1_001385_AA0029740	1		1		EMS51757.1	ABC transporter B family member 11 [Triticum urartu]	GO:0006810(transport);GO:0055085(transmembrane transport)	GO:0016020(membrane);GO:0016021(integral component of membrane)	GO:0005524(ATP binding);GO:0000166(nucleotide binding);GO:0016887(ATPase activity);GO:0042626(ATPase activity, coupled to transmembrane movement of substances)	K05658|ABCB1|http://www.genome.jp/dbget-bin/www_bget?ko:K05658	ko02010(ABC transporters)	KOG0055(Q)(Multidrug/pheromone exporter, ABC superfamily);KOG0055(Q)(Multidrug/pheromone exporter, ABC superfamily);KOG0055(Q)(Multidrug/pheromone exporter, ABC superfamily)	sp|O80725|AB4B_ARATH	sp|O80725|AB4B_ARATH ABC transporter B family member 4 OS=Arabidopsis thaliana GN=ABCB4 PE=1 SV=1
TRIAE_CS42_1AL_TGACv1_001393_AA0029940		1		1	BAJ91974.1	predicted protein [Hordeum vulgare subsp. vulgare]	GO:0006468(protein phosphorylation);GO:0016310(phosphorylation)	*	GO:0004672(protein kinase activity);GO:0004674(protein serine/threonine kinase activity);GO:0005524(ATP binding);GO:0000166(nucleotide binding);GO:0016301(kinase activity)	*	*	*	sp|P0DKI6|Y1332_ARATH	sp|P0DKI6|Y1332_ARATH Probable receptor-like protein kinase At1g33260 OS=Arabidopsis thaliana GN=At1g33260 PE=2 SV=1
TRIAE_CS42_1AL_TGACv1_001416_AA0030250		1			AEI54692.1	AP2/EREBP-like protein [Hordeum vulgare subsp. vulgare]	GO:0006351(transcription, DNA-templated);GO:0006355(regulation of transcription, DNA-templated)	GO:0005634(nucleus)	GO:0003677(DNA binding);GO:0003700(transcription factor activity, sequence-specific DNA binding)	*	*	*	sp|O22259|ERF71_ARATH	sp|O22259|ERF71_ARATH Ethylene-responsive transcription factor ERF071 OS=Arabidopsis thaliana GN=ERF071 PE=2 SV=1
TRIAE_CS42_1AL_TGACv1_001423_AA0030320	1			1	EMS61563.1	hypothetical protein TRIUR3_07765 [Triticum urartu]	GO:0006979(response to oxidative stress)	*	GO:0004867(serine-type endopeptidase inhibitor activity)	*	*	*	*	*
TRIAE_CS42_1AL_TGACv1_001426_AA0030330	1				EMT01148.1	Protein BREAST CANCER SUSCEPTIBILITY 1-like protein [Aegilops tauschii]	GO:0016567(protein ubiquitination);GO:0006974(cellular response to DNA damage stimulus);GO:0035067(negative regulation of histone acetylation);GO:0045944(positive regulation of transcription from RNA polymerase II promoter);GO:0006310(DNA recombination);GO:0035066(positive regulation of histone acetylation);GO:0006281(DNA repair);GO:0071158(positive regulation of cell cycle arrest);GO:0042127(reg…	GO:0005886(plasma membrane);GO:0070531(BRCA1-A complex);GO:0031436(BRCA1-BARD1 complex);GO:0005634(nucleus)	GO:0004842(ubiquitin-protein transferase activity);GO:0008270(zinc ion binding);GO:0046872(metal ion binding)	K10683|BARD1|http://www.genome.jp/dbget-bin/www_bget?ko:K10683	ko03440(Homologous recombination)	*	sp|Q8RXD4|BRCA1_ARATH	sp|Q8RXD4|BRCA1_ARATH Protein BREAST CANCER SUSCEPTIBILITY 1 homolog OS=Arabidopsis thaliana GN=BRCA1 PE=1 SV=1
TRIAE_CS42_1AL_TGACv1_001455_AA0030800	1				EMT02061.1	50S ribosomal protein L12-1, chloroplastic [Aegilops tauschii]	GO:0006412(translation)	GO:0005840(ribosome);GO:0005622(intracellular)	GO:0003735(structural constituent of ribosome)	K02935|RP-L7, MRPL12, rplL|http://www.genome.jp/dbget-bin/www_bget?ko:K02935	ko03010(Ribosome)	KOG1715(J)(Mitochondrial/chloroplast ribosomal protein L12)	sp|Q06036|RK122_SECCE	sp|Q06036|RK122_SECCE 50S ribosomal protein L12-2, chloroplastic OS=Secale cereale GN=RPL12-2 PE=2 SV=1
TRIAE_CS42_1AL_TGACv1_001460_AA0030860	1	1			BAD22766.1	LEA protein [Bromus inermis]	*	*	*	*	*	KOG4744(S)(Uncharacterized conserved protein);KOG4744(S)(Uncharacterized conserved protein)	sp|P0C5A4|LEA3_ORYSJ	sp|P0C5A4|LEA3_ORYSJ Late embryogenesis abundant protein, group 3 OS=Oryza sativa subsp. japonica GN=LEA3 PE=2 SV=1
TRIAE_CS42_1AL_TGACv1_001462_AA0030910			1	1	BAJ92789.1	predicted protein [Hordeum vulgare subsp. vulgare]	*	GO:0016021(integral component of membrane);GO:0016020(membrane)	*	*	*	*	sp|O49318|Y2317_ARATH;sp|Q9C9H7|RLP12_ARATH	sp|O49318|Y2317_ARATH Probable leucine-rich repeat receptor-like protein kinase At2g33170 OS=Arabidopsis thaliana GN=At2g33170 PE=2 SV=1;sp|Q9C9H7|RLP12_ARATH Receptor-like protein 12 OS=Arabidopsis thaliana GN=RLP12 PE=2 SV=2
TRIAE_CS42_1AL_TGACv1_001462_AA0030940			1	1	EMT02482.1	LRR receptor-like serine/threonine-protein kinase GSO2 [Aegilops tauschii]	*	GO:0016021(integral component of membrane);GO:0016020(membrane)	*	*	*	*	sp|C0LGR3|Y4265_ARATH;sp|Q9C9H7|RLP12_ARATH	sp|C0LGR3|Y4265_ARATH Probable LRR receptor-like serine/threonine-protein kinase At4g26540 OS=Arabidopsis thaliana GN=At4g26540 PE=1 SV=1;sp|Q9C9H7|RLP12_ARATH Receptor-like protein 12 OS=Arabidopsis thaliana GN=RLP12 PE=2 SV=2
TRIAE_CS42_1AL_TGACv1_001501_AA0031460		1			XP_002458481.1	hypothetical protein SORBIDRAFT_03g034490 [Sorghum bicolor]	*	GO:0009536(plastid)	*	*	*	*	sp|Q5M750|VQ4_ARATH	sp|Q5M750|VQ4_ARATH VQ motif-containing protein 4 OS=Arabidopsis thaliana GN=VQ4 PE=1 SV=1
TRIAE_CS42_1AL_TGACv1_001502_AA0031480		1			OEL19169.1	Protein SCARECROW [Dichanthelium oligosanthes]	GO:0006351(transcription, DNA-templated);GO:0006355(regulation of transcription, DNA-templated)	GO:0005634(nucleus)	GO:0003700(transcription factor activity, sequence-specific DNA binding);GO:0043565(sequence-specific DNA binding)	*	*	*	sp|Q9FUZ7|SCR_MAIZE	sp|Q9FUZ7|SCR_MAIZE Protein SCARECROW OS=Zea mays GN=SCR PE=2 SV=1
TRIAE_CS42_1AL_TGACv1_001504_AA0031500			1	1	EMT31907.1	hypothetical protein F775_24875 [Aegilops tauschii]	*	*	*	*	*	*	*	*
TRIAE_CS42_1AL_TGACv1_001534_AA0031810	1	1			BAJ91103.1	predicted protein, partial [Hordeum vulgare subsp. vulgare]	*	GO:0009505(plant-type cell wall);GO:0016020(membrane);GO:0005576(extracellular region);GO:0009506(plasmodesma)	*	*	*	*	sp|Q7XCL0|EXLA2_ORYSJ	sp|Q7XCL0|EXLA2_ORYSJ Expansin-like A2 OS=Oryza sativa subsp. japonica GN=EXLA2 PE=2 SV=1
TRIAE_CS42_1AL_TGACv1_001539_AA0031920	1				EMT10860.1	hypothetical protein F775_01208 [Aegilops tauschii]	*	*	*	*	*	*	*	*
TRIAE_CS42_1AL_TGACv1_001541_AA0031950	1	1			BAJ87235.1	predicted protein [Hordeum vulgare subsp. vulgare]	GO:0005992(trehalose biosynthetic process)	*	GO:0003824(catalytic activity)	K16055|TPS|http://www.genome.jp/dbget-bin/www_bget?ko:K16055	ko00500(Starch and sucrose metabolism)	KOG1050(G)(Trehalose-6-phosphate synthase component TPS1 and related subunits);KOG1050(G)(Trehalose-6-phosphate synthase component TPS1 and related subunits)	sp|Q9LMI0|TPS7_ARATH	sp|Q9LMI0|TPS7_ARATH Probable alpha,alpha-trehalose-phosphate synthase [UDP-forming] 7 OS=Arabidopsis thaliana GN=TPS7 PE=1 SV=1
TRIAE_CS42_1AL_TGACv1_001551_AA0032140	1	1			AAW88315.1	expansin EXPA11 [Triticum aestivum]	GO:0009664(plant-type cell wall organization)	GO:0016020(membrane);GO:0005576(extracellular region);GO:0005618(cell wall)	*	*	*	*	sp|Q0DHB7|EXPA4_ORYSJ	sp|Q0DHB7|EXPA4_ORYSJ Expansin-A4 OS=Oryza sativa subsp. japonica GN=EXPA4 PE=2 SV=1
TRIAE_CS42_1AL_TGACv1_001598_AA0032730		1			BAK00156.1	predicted protein [Hordeum vulgare subsp. vulgare]	GO:0006098(pentose-phosphate shunt);GO:0055114(oxidation-reduction process);GO:0009414(response to water deprivation);GO:0009651(response to salt stress);GO:0019521(D-gluconate metabolic process);GO:0009737(response to abscisic acid);GO:0009409(response to cold)	GO:0009507(chloroplast);GO:0009536(plastid)	GO:0016491(oxidoreductase activity);GO:0004616(phosphogluconate dehydrogenase (decarboxylating) activity)	K00033|PGD, gnd, gntZ|http://www.genome.jp/dbget-bin/www_bget?ko:K00033	ko00030(Pentose phosphate pathway);ko00480(Glutathione metabolism);ko01200(Carbon metabolism)	KOG2653(G)(6-phosphogluconate dehydrogenase);KOG2653(G)(6-phosphogluconate dehydrogenase)	sp|Q2R480|6PGD2_ORYSJ	sp|Q2R480|6PGD2_ORYSJ 6-phosphogluconate dehydrogenase, decarboxylating 2, chloroplastic OS=Oryza sativa subsp. japonica GN=G6PGH2 PE=2 SV=1
TRIAE_CS42_1AL_TGACv1_001599_AA0032740	1				EMS68336.1	putative calcium-binding protein CML45 [Triticum urartu]	*	GO:0016020(membrane);GO:0016021(integral component of membrane)	GO:0005509(calcium ion binding)	K02183|CALM|http://www.genome.jp/dbget-bin/www_bget?ko:K02183	ko04016(MAPK signaling pathway - plant);ko04070(Phosphatidylinositol signaling system);ko04626(Plant-pathogen interaction)	KOG0027(T)(Calmodulin and related proteins (EF-Hand superfamily))	sp|Q93Z27|CML45_ARATH	sp|Q93Z27|CML45_ARATH Probable calcium-binding protein CML45 OS=Arabidopsis thaliana GN=CML45 PE=1 SV=1
TRIAE_CS42_1AL_TGACv1_001616_AA0033010		1			BAJ94148.1	predicted protein [Hordeum vulgare subsp. vulgare]	*	GO:0005739(mitochondrion)	*	*	*	KOG4249(S)(Uncharacterized conserved protein);KOG4249(S)(Uncharacterized conserved protein);KOG4249(S)(Uncharacterized conserved protein)	sp|Q93YU2|RUS6_ARATH	sp|Q93YU2|RUS6_ARATH Protein root UVB sensitive 6 OS=Arabidopsis thaliana GN=RUS6 PE=2 SV=1
TRIAE_CS42_1AL_TGACv1_001621_AA0033050	1				BAJ89921.1	predicted protein [Hordeum vulgare subsp. vulgare]	GO:0008152(metabolic process)	GO:0016020(membrane);GO:0016021(integral component of membrane)	GO:0016746(transferase activity, transferring acyl groups)	K13510|LPCAT1_2|http://www.genome.jp/dbget-bin/www_bget?ko:K13510	ko00565(Ether lipid metabolism);ko00564(Glycerophospholipid metabolism)	KOG4666(I)(Predicted phosphate acyltransferase, contains PlsC domain);KOG2898(I)(Predicted phosphate acyltransferase, contains PlsC domain)	sp|Q8L7R3|LPCT1_ARATH	sp|Q8L7R3|LPCT1_ARATH Lysophospholipid acyltransferase LPEAT1 OS=Arabidopsis thaliana GN=LPEAT1 PE=1 SV=1
TRIAE_CS42_1AL_TGACv1_001646_AA0033390		1			EMS46889.1	hypothetical protein TRIUR3_11094 [Triticum urartu]	*	*	*	*	*	*	sp|P14928|LEA1_HORVU	sp|P14928|LEA1_HORVU ABA-inducible protein PHV A1 OS=Hordeum vulgare GN=HVA1 PE=2 SV=1
TRIAE_CS42_1AL_TGACv1_001646_AA0033400	1	1			ALD18913.1	LEA3 [Triticum turgidum subsp. durum]	*	*	*	*	*	*	sp|Q03968|LEA3_WHEAT	sp|Q03968|LEA3_WHEAT Late embryogenesis abundant protein, group 3 OS=Triticum aestivum PE=2 SV=1
TRIAE_CS42_1AL_TGACv1_001648_AA0033430	1		1		BAJ89421.1	predicted protein [Hordeum vulgare subsp. vulgare]	GO:0055085(transmembrane transport);GO:0098656(anion transmembrane transport);GO:0006810(transport);GO:0006811(ion transport)	GO:0016021(integral component of membrane);GO:0016020(membrane);GO:0009536(plastid);GO:0009507(chloroplast);GO:0031969(chloroplast membrane)	GO:0005315(inorganic phosphate transmembrane transporter activity)	*	*	KOG2532(G)(Permease of the major facilitator superfamily);KOG2532(G)(Permease of the major facilitator superfamily);KOG2532(G)(Permease of the major facilitator superfamily)	sp|Q53WP9|PHT42_ORYSJ	sp|Q53WP9|PHT42_ORYSJ Probable anion transporter 2, chloroplastic OS=Oryza sativa subsp. japonica GN=PHT4;2 PE=2 SV=1
TRIAE_CS42_1AL_TGACv1_001650_AA0033550	1				BAK08128.1	predicted protein [Hordeum vulgare subsp. vulgare]	*	GO:0016020(membrane);GO:0016021(integral component of membrane)	*	*	*	*	sp|Q9LZH5|LTPG2_ARATH	sp|Q9LZH5|LTPG2_ARATH Non-specific lipid transfer protein GPI-anchored 2 OS=Arabidopsis thaliana GN=LTPG2 PE=2 SV=1
TRIAE_CS42_1AL_TGACv1_001672_AA0033850	1				BAJ97059.1	predicted protein [Hordeum vulgare subsp. vulgare]	GO:0006810(transport);GO:0055085(transmembrane transport);GO:0006811(ion transport);GO:0042391(regulation of membrane potential)	GO:0016020(membrane);GO:0016021(integral component of membrane);GO:0005887(integral component of plasma membrane)	GO:0005216(ion channel activity);GO:0005249(voltage-gated potassium channel activity)	*	*	*	sp|Q94AS9|CNGC4_ARATH	sp|Q94AS9|CNGC4_ARATH Cyclic nucleotide-gated ion channel 4 OS=Arabidopsis thaliana GN=CNGC4 PE=2 SV=2
TRIAE_CS42_1AL_TGACv1_001690_AA0034060	1	1			BAK03655.1	predicted protein, partial [Hordeum vulgare subsp. vulgare]	*	GO:0016020(membrane);GO:0016021(integral component of membrane)	*	*	*	*	*	*
TRIAE_CS42_1AL_TGACv1_001724_AA0034350		1			BAJ92894.1	predicted protein [Hordeum vulgare subsp. vulgare]	GO:0007018(microtubule-based movement)	GO:0005871(kinesin complex);GO:0005874(microtubule)	GO:0008017(microtubule binding);GO:0005524(ATP binding);GO:0000166(nucleotide binding);GO:0016887(ATPase activity);GO:0003777(microtubule motor activity)	K11498|CENPE|http://www.genome.jp/dbget-bin/www_bget?ko:K11498	*	KOG0242(Z)(Kinesin-like protein);KOG0240(Z)(Kinesin (SMY1 subfamily))	sp|Q2R2P7|KN7L_ORYSJ	sp|Q2R2P7|KN7L_ORYSJ Kinesin-like protein KIN-7L OS=Oryza sativa subsp. japonica GN=KIN7L PE=2 SV=1
TRIAE_CS42_1AL_TGACv1_001752_AA0034640	1				BAJ95758.1	predicted protein [Hordeum vulgare subsp. vulgare]	GO:0006470(protein dephosphorylation)	GO:0016021(integral component of membrane);GO:0016020(membrane)	GO:0003824(catalytic activity);GO:0004722(protein serine/threonine phosphatase activity);GO:0016787(hydrolase activity);GO:0004721(phosphoprotein phosphatase activity);GO:0043169(cation binding);GO:0046872(metal ion binding)	K01102|PDP|http://www.genome.jp/dbget-bin/www_bget?ko:K01102	*	KOG0700(T)(Protein phosphatase 2C/pyruvate dehydrogenase (lipoamide) phosphatase);KOG0700(T)(Protein phosphatase 2C/pyruvate dehydrogenase (lipoamide) phosphatase);KOG0700(T)(Protein phosphatase 2C/pyruvate dehydrogenase (lipoamide) phosphatase)	sp|Q7XCJ7|P2C72_ORYSJ	sp|Q7XCJ7|P2C72_ORYSJ Probable protein phosphatase 2C 72 OS=Oryza sativa subsp. japonica GN=Os10g0544900 PE=2 SV=1
TRIAE_CS42_1AL_TGACv1_001758_AA0034810		1			ALJ75536.1	GBF1 [Triticum aestivum]	GO:0006355(regulation of transcription, DNA-templated)	*	GO:0043565(sequence-specific DNA binding);GO:0003700(transcription factor activity, sequence-specific DNA binding)	K09060|GBF|http://www.genome.jp/dbget-bin/www_bget?ko:K09060	*	*	sp|Q99089|CPRF1_PETCR;sp|P42775|GBF2_ARATH	sp|Q99089|CPRF1_PETCR Common plant regulatory factor 1 OS=Petroselinum crispum GN=CPRF1 PE=2 SV=1;sp|P42775|GBF2_ARATH G-box-binding factor 2 OS=Arabidopsis thaliana GN=GBF2 PE=1 SV=1
TRIAE_CS42_1AL_TGACv1_001798_AA0035330	1				EMT27036.1	Beta-amylase [Aegilops tauschii]	GO:0008152(metabolic process);GO:0005975(carbohydrate metabolic process);GO:0005983(starch catabolic process);GO:0000024(maltose biosynthetic process);GO:0000272(polysaccharide catabolic process)	GO:0009570(chloroplast stroma);GO:0009536(plastid)	GO:0016161(beta-amylase activity);GO:0016798(hydrolase activity, acting on glycosyl bonds);GO:0016787(hydrolase activity)	K01177|E3.2.1.2|http://www.genome.jp/dbget-bin/www_bget?ko:K01177	ko00500(Starch and sucrose metabolism)	*	sp|O23553|BAM3_ARATH	sp|O23553|BAM3_ARATH Beta-amylase 3, chloroplastic OS=Arabidopsis thaliana GN=BAM3 PE=1 SV=3
TRIAE_CS42_1AL_TGACv1_001811_AA0035470		1			EMS57712.1	Mitochondrial GTPase 1 [Triticum urartu]	GO:0042254(ribosome biogenesis)	GO:0005739(mitochondrion)	GO:0003924(GTPase activity);GO:0005525(GTP binding)	K19828|MTG1|http://www.genome.jp/dbget-bin/www_bget?ko:K19828	*	KOG2485(R)(Conserved ATP/GTP binding protein);KOG2485(R)(Conserved ATP/GTP binding protein);KOG2485(R)(Conserved ATP/GTP binding protein);KOG2485(R)(Conserved ATP/GTP binding protein);KOG2485(R)(Conserved ATP/GTP binding protein)	sp|O82497|DGP2_ARATH	sp|O82497|DGP2_ARATH DAR GTPase 2, mitochondrial OS=Arabidopsis thaliana GN=DGP2 PE=3 SV=1
TRIAE_CS42_1AL_TGACv1_001829_AA0035670				1	BAJ93569.1	predicted protein [Hordeum vulgare subsp. vulgare]	GO:0006886(intracellular protein transport)	GO:0005622(intracellular)	*	*	*	KOG2199(T)(Signal transducing adaptor protein STAM/STAM2);KOG1087(U)(Cytosolic sorting protein GGA2/TOM1);KOG2199(T)(Signal transducing adaptor protein STAM/STAM2);KOG2199(T)(Signal transducing adaptor protein STAM/STAM2)	sp|Q6ZVM7|TM1L2_HUMAN	sp|Q6ZVM7|TM1L2_HUMAN TOM1-like protein 2 OS=Homo sapiens GN=TOM1L2 PE=1 SV=1
TRIAE_CS42_1AL_TGACv1_001837_AA0035720	1				EMS66021.1	hypothetical protein TRIUR3_08108 [Triticum urartu]	*	*	*	*	*	*	*	*
TRIAE_CS42_1AL_TGACv1_001847_AA0035810		1			AAQ86958.1	ETTIN-like auxin response factor, partial [Triticum aestivum]	GO:0009734(auxin-activated signaling pathway);GO:0006351(transcription, DNA-templated);GO:0006355(regulation of transcription, DNA-templated);GO:0009725(response to hormone)	GO:0005634(nucleus)	GO:0003677(DNA binding)	K14486|K14486, ARF|http://www.genome.jp/dbget-bin/www_bget?ko:K14486	ko04075(Plant hormone signal transduction)	*	sp|Q8S985|ARFO_ORYSJ	sp|Q8S985|ARFO_ORYSJ Auxin response factor 15 OS=Oryza sativa subsp. japonica GN=ARF15 PE=2 SV=1
TRIAE_CS42_1AL_TGACv1_001859_AA0035890	1				EMS55132.1	D-xylose-proton symporter-like 2 [Triticum urartu]	GO:0006810(transport);GO:0046323(glucose import);GO:0035428(hexose transmembrane transport);GO:0055085(transmembrane transport);GO:0008643(carbohydrate transport)	GO:0016020(membrane);GO:0016021(integral component of membrane);GO:0005887(integral component of plasma membrane)	GO:0022891(substrate-specific transmembrane transporter activity);GO:0005355(glucose transmembrane transporter activity);GO:0022857(transmembrane transporter activity);GO:0005215(transporter activity);GO:0005351(sugar:proton symporter activity)	*	*	KOG0254(R)(Predicted transporter (major facilitator superfamily));KOG0254(R)(Predicted transporter (major facilitator superfamily));KOG0254(R)(Predicted transporter (major facilitator superfamily));KOG0254(R)(Predicted transporter (major facilitator superfamily));KOG0254(R)(Predicted transporter (major facilitator superfamily))	sp|Q6AWX0|XYLL2_ARATH	sp|Q6AWX0|XYLL2_ARATH D-xylose-proton symporter-like 2 OS=Arabidopsis thaliana GN=At5g17010 PE=1 SV=1
TRIAE_CS42_1AL_TGACv1_001885_AA0036230		1			EMT15768.1	KH domain-containing protein [Aegilops tauschii]	*	GO:0009536(plastid)	GO:0003676(nucleic acid binding);GO:0003723(RNA binding)	K14945|QKI|http://www.genome.jp/dbget-bin/www_bget?ko:K14945	*	KOG0119(A)(Splicing factor 1/branch point binding protein (RRM superfamily));KOG0119(A)(Splicing factor 1/branch point binding protein (RRM superfamily));KOG0119(A)(Splicing factor 1/branch point binding protein (RRM superfamily))	sp|Q8GWR3|QKIL5_ARATH;sp|Q75GR5|SPIN1_ORYSJ	sp|Q8GWR3|QKIL5_ARATH KH domain-containing protein At1g09660/At1g09670 OS=Arabidopsis thaliana GN=At1g09660/At1g09670 PE=2 SV=1;sp|Q75GR5|SPIN1_ORYSJ KH domain-containing protein SPIN1 OS=Oryza sativa subsp. japonica GN=SPIN1 PE=1 SV=1
TRIAE_CS42_1AL_TGACv1_001888_AA0036300		1	1		XP_002455338.1	hypothetical protein SORBIDRAFT_03g008760 [Sorghum bicolor]	*	*	*	*	*	*	sp|P52580|IFRH_MAIZE	sp|P52580|IFRH_MAIZE Isoflavone reductase homolog IRL OS=Zea mays GN=IRL PE=2 SV=1
TRIAE_CS42_1AL_TGACv1_001900_AA0036420	1				EMS59368.1	putative glutathione S-transferase GSTU6 [Triticum urartu]	GO:0009407(toxin catabolic process);GO:0006749(glutathione metabolic process)	GO:0005737(cytoplasm)	GO:0004364(glutathione transferase activity)	K00799|GST, gst|http://www.genome.jp/dbget-bin/www_bget?ko:K00799	ko00480(Glutathione metabolism)	*	sp|Q06398|GSTU6_ORYSJ	sp|Q06398|GSTU6_ORYSJ Probable glutathione S-transferase GSTU6 OS=Oryza sativa subsp. japonica GN=GSTU6 PE=2 SV=2
TRIAE_CS42_1AL_TGACv1_001900_AA0036430	1				EMT24481.1	hypothetical protein F775_43770 [Aegilops tauschii]	GO:0009407(toxin catabolic process);GO:0006749(glutathione metabolic process)	GO:0005737(cytoplasm)	GO:0004364(glutathione transferase activity)	K00799|GST, gst|http://www.genome.jp/dbget-bin/www_bget?ko:K00799	ko00480(Glutathione metabolism)	*	sp|Q06398|GSTU6_ORYSJ	sp|Q06398|GSTU6_ORYSJ Probable glutathione S-transferase GSTU6 OS=Oryza sativa subsp. japonica GN=GSTU6 PE=2 SV=2
TRIAE_CS42_1AL_TGACv1_001921_AA0036720	1				BAJ94648.1	predicted protein [Hordeum vulgare subsp. vulgare]	GO:0008152(metabolic process);GO:0010143(cutin biosynthetic process);GO:0016311(dephosphorylation)	GO:0016020(membrane);GO:0016021(integral component of membrane)	GO:0016746(transferase activity, transferring acyl groups);GO:0090447(glycerol-3-phosphate 2-O-acyltransferase activity);GO:0016791(phosphatase activity)	K13508|GPAT|http://www.genome.jp/dbget-bin/www_bget?ko:K13508	ko00561(Glycerolipid metabolism);ko00564(Glycerophospholipid metabolism)	*	sp|Q9CAY3|GPAT5_ARATH	sp|Q9CAY3|GPAT5_ARATH Glycerol-3-phosphate acyltransferase 5 OS=Arabidopsis thaliana GN=GPAT5 PE=1 SV=1
TRIAE_CS42_1AL_TGACv1_001924_AA0036850	1	1			EMS59836.1	hypothetical protein TRIUR3_12334 [Triticum urartu]	*	*	*	*	*	*	*	*
TRIAE_CS42_1AL_TGACv1_001928_AA0036910		1			EMS58756.1	hypothetical protein TRIUR3_22405 [Triticum urartu]	*	*	*	*	*	*	*	*
TRIAE_CS42_1AL_TGACv1_001940_AA0037010	1				EMT14123.1	hypothetical protein F775_14238 [Aegilops tauschii]	*	GO:0016020(membrane);GO:0016021(integral component of membrane)	*	*	*	*	*	*
TRIAE_CS42_1AL_TGACv1_001940_AA0037020	1				EMT14122.1	hypothetical protein F775_06797 [Aegilops tauschii]	*	GO:0016020(membrane);GO:0016021(integral component of membrane)	*	*	*	*	*	*
TRIAE_CS42_1AL_TGACv1_001965_AA0037320	1	1			BAJ98156.1	predicted protein [Hordeum vulgare subsp. vulgare]	*	*	*	*	*	*	*	*
TRIAE_CS42_1AL_TGACv1_001993_AA0037630	1				BAJ95398.1	predicted protein [Hordeum vulgare subsp. vulgare]	GO:0006470(protein dephosphorylation)	*	GO:0004722(protein serine/threonine phosphatase activity);GO:0003824(catalytic activity);GO:0004721(phosphoprotein phosphatase activity);GO:0046872(metal ion binding);GO:0016787(hydrolase activity);GO:0043169(cation binding)	K14497|PP2C|http://www.genome.jp/dbget-bin/www_bget?ko:K14497	ko04016(MAPK signaling pathway - plant);ko04075(Plant hormone signal transduction)	KOG0698(T)(Serine/threonine protein phosphatase)	sp|Q65XK7|P2C51_ORYSJ	sp|Q65XK7|P2C51_ORYSJ Probable protein phosphatase 2C 51 OS=Oryza sativa subsp. japonica GN=Os05g0572700 PE=2 SV=1
TRIAE_CS42_1AL_TGACv1_002013_AA0037820			1	1	EMS49007.1	hypothetical protein TRIUR3_02130 [Triticum urartu]	*	*	*	K15032|MTERFD|http://www.genome.jp/dbget-bin/www_bget?ko:K15032	*	*	sp|Q9SZL6|MTEF6_ARATH;sp|Q9FK23|MTEF8_ARATH	sp|Q9SZL6|MTEF6_ARATH Transcription termination factor MTERF6, chloroplastic/mitochondrial OS=Arabidopsis thaliana GN=MTERF6 PE=2 SV=1;sp|Q9FK23|MTEF8_ARATH Transcription termination factor MTERF8, chloroplastic OS=Arabidopsis thaliana GN=MTERF8 PE=1 SV=1
TRIAE_CS42_1AL_TGACv1_002051_AA0038150		1			ALC04268.1	WRKY51 transcriptional factor [Triticum aestivum]	GO:0006355(regulation of transcription, DNA-templated)	*	GO:0043565(sequence-specific DNA binding);GO:0003700(transcription factor activity, sequence-specific DNA binding)	*	*	*	sp|Q93WU9|WRK51_ARATH	sp|Q93WU9|WRK51_ARATH Probable WRKY transcription factor 51 OS=Arabidopsis thaliana GN=WRKY51 PE=1 SV=1
TRIAE_CS42_1AL_TGACv1_002074_AA0038450	1				BAK05836.1	predicted protein [Hordeum vulgare subsp. vulgare]	GO:0000910(cytokinesis);GO:0000226(microtubule cytoskeleton organization)	*	GO:0008017(microtubule binding)	K16732|PRC1|http://www.genome.jp/dbget-bin/www_bget?ko:K16732	*	*	sp|Q9FLP0|MA651_ARATH	sp|Q9FLP0|MA651_ARATH 65-kDa microtubule-associated protein 1 OS=Arabidopsis thaliana GN=MAP65-1 PE=1 SV=1
TRIAE_CS42_1AL_TGACv1_002075_AA0038510	1				CAA74593.1	hypothetical protein [Hordeum vulgare]	*	*	*	*	*	*	sp|C0HJG8|BSP_BOSSE	sp|C0HJG8|BSP_BOSSE Basic secretory protease (Fragments) OS=Boswellia serrata PE=1 SV=1
TRIAE_CS42_1AL_TGACv1_002125_AA0038880		1	1		BAA87054.1	nicotianamine aminotransferase [Hordeum vulgare subsp. vulgare]	GO:0009058(biosynthetic process);GO:0006520(cellular amino acid metabolic process)	*	GO:0008483(transaminase activity);GO:0003824(catalytic activity);GO:0030170(pyridoxal phosphate binding);GO:0016740(transferase activity)	K14271|NAAT|http://www.genome.jp/dbget-bin/www_bget?ko:K14271	*	KOG0257(E)(Kynurenine aminotransferase, glutamine transaminase K);KOG0257(E)(Kynurenine aminotransferase, glutamine transaminase K)	sp|Q9ST03|NAATB_HORVU	sp|Q9ST03|NAATB_HORVU Nicotianamine aminotransferase B OS=Hordeum vulgare GN=naat-B PE=1 SV=2
TRIAE_CS42_1AL_TGACv1_002139_AA0039010	1				BAK08125.1	predicted protein [Hordeum vulgare subsp. vulgare]	GO:0006351(transcription, DNA-templated);GO:0006355(regulation of transcription, DNA-templated)	GO:0005634(nucleus)	GO:0003677(DNA binding)	*	*	*	sp|Q7F2L3|NAC48_ORYSJ	sp|Q7F2L3|NAC48_ORYSJ NAC domain-containing protein 48 OS=Oryza sativa subsp. japonica GN=NAC48 PE=2 SV=1
TRIAE_CS42_1AL_TGACv1_002159_AA0039230		1			BAJ99442.1	predicted protein [Hordeum vulgare subsp. vulgare]	*	GO:0005739(mitochondrion)	*	*	*	*	sp|O22227|MIZ1_ARATH	sp|O22227|MIZ1_ARATH Protein MIZU-KUSSEI 1 OS=Arabidopsis thaliana GN=MIZ1 PE=1 SV=1
TRIAE_CS42_1AL_TGACv1_002161_AA0039270	1	1			ALL27273.1	SNF1-type serine-threonine protein kinase [Triticum polonicum]	GO:0006468(protein phosphorylation);GO:0035556(intracellular signal transduction);GO:0016310(phosphorylation);GO:0009738(abscisic acid-activated signaling pathway)	GO:0005737(cytoplasm);GO:0005634(nucleus)	GO:0004672(protein kinase activity);GO:0004674(protein serine/threonine kinase activity);GO:0005524(ATP binding);GO:0000166(nucleotide binding);GO:0016301(kinase activity);GO:0016740(transferase activity)	K14498|SNRK2|http://www.genome.jp/dbget-bin/www_bget?ko:K14498	ko04016(MAPK signaling pathway - plant);ko04075(Plant hormone signal transduction)	KOG0583(T)(Serine/threonine protein kinase);KOG0583(T)(Serine/threonine protein kinase)	sp|A2ZAB5|SAPK3_ORYSI;sp|P0C5D6|SAPK3_ORYSJ	sp|A2ZAB5|SAPK3_ORYSI Serine/threonine-protein kinase SAPK3 OS=Oryza sativa subsp. indica GN=SAPK3 PE=1 SV=2;sp|P0C5D6|SAPK3_ORYSJ Serine/threonine-protein kinase SAPK3 OS=Oryza sativa subsp. japonica GN=SAPK3 PE=1 SV=1
TRIAE_CS42_1AL_TGACv1_002187_AA0039600		1			EMT03627.1	Calcineurin B-like protein 4 [Aegilops tauschii]	*	GO:0005886(plasma membrane);GO:0016020(membrane)	GO:0005509(calcium ion binding);GO:0046872(metal ion binding)	K06268|PPP3R, CNB|http://www.genome.jp/dbget-bin/www_bget?ko:K06268	*	KOG0034(T)(Ca2+/calmodulin-dependent protein phosphatase (calcineurin subunit B), EF-Hand superfamily protein);KOG0034(T)(Ca2+/calmodulin-dependent protein phosphatase (calcineurin subunit B), EF-Hand superfamily protein);KOG0034(T)(Ca2+/calmodulin-dependent protein phosphatase (calcineurin subunit B), EF-Hand superfamily protein)	sp|Q75KU4|CNBL4_ORYSJ	sp|Q75KU4|CNBL4_ORYSJ Calcineurin B-like protein 4 OS=Oryza sativa subsp. japonica GN=CBL4 PE=1 SV=1
TRIAE_CS42_1AL_TGACv1_002205_AA0039730		1			EMT33671.1	Auxin-responsive protein IAA18 [Aegilops tauschii]	GO:0009734(auxin-activated signaling pathway);GO:0009733(response to auxin);GO:0006351(transcription, DNA-templated);GO:0006355(regulation of transcription, DNA-templated)	GO:0005634(nucleus)	*	K14484|IAA|http://www.genome.jp/dbget-bin/www_bget?ko:K14484	ko04075(Plant hormone signal transduction)	*	sp|Q5W670|IAA18_ORYSJ	sp|Q5W670|IAA18_ORYSJ Auxin-responsive protein IAA18 OS=Oryza sativa subsp. japonica GN=IAA18 PE=2 SV=1
TRIAE_CS42_1AL_TGACv1_002247_AA0040050	1				EMT23096.1	RING-H2 finger protein ATL3F [Aegilops tauschii]	*	GO:0016020(membrane);GO:0016021(integral component of membrane)	GO:0008270(zinc ion binding);GO:0046872(metal ion binding)	*	*	*	sp|Q9LRB7|EL5_ORYSJ	sp|Q9LRB7|EL5_ORYSJ E3 ubiquitin-protein ligase EL5 OS=Oryza sativa subsp. japonica GN=EL5.1 PE=1 SV=1
TRIAE_CS42_1AL_TGACv1_002281_AA0040460	1				XP_002441561.1	hypothetical protein SORBIDRAFT_09g029350 [Sorghum bicolor]	GO:0019915(lipid storage)	GO:0016021(integral component of membrane);GO:0016020(membrane);GO:0012511(monolayer-surrounded lipid storage body)	*	*	*	*	sp|P13436|OLEO1_MAIZE	sp|P13436|OLEO1_MAIZE Oleosin Zm-I OS=Zea mays GN=OLE16 PE=2 SV=2
TRIAE_CS42_1AL_TGACv1_002284_AA0040480	1	1			EMS54387.1	hypothetical protein TRIUR3_12933 [Triticum urartu]	*	*	*	*	*	*	sp|Q8L730|SDI2_ARATH	sp|Q8L730|SDI2_ARATH Protein SULFUR DEFICIENCY-INDUCED 2 OS=Arabidopsis thaliana GN=At1g04770 PE=2 SV=1
TRIAE_CS42_1AL_TGACv1_002286_AA0040510	1				XP_003567843.1	PREDICTED: pentatricopeptide repeat-containing protein At1g15510, chloroplastic [Brachypodium distachyon]	GO:0009451(RNA modification);GO:0040007(growth);GO:0009658(chloroplast organization)	GO:0009507(chloroplast)	GO:0008270(zinc ion binding)	*	*	*	sp|Q9M9E2|PPR45_ARATH	sp|Q9M9E2|PPR45_ARATH Pentatricopeptide repeat-containing protein At1g15510, chloroplastic OS=Arabidopsis thaliana GN=PCMP-H73 PE=1 SV=1
TRIAE_CS42_1AL_TGACv1_002304_AA0040720	1		1		BAK01773.1	predicted protein [Hordeum vulgare subsp. vulgare]	*	*	GO:0016747(transferase activity, transferring acyl groups other than amino-acyl groups);GO:0016740(transferase activity);GO:0016746(transferase activity, transferring acyl groups)	K19747|DCR|http://www.genome.jp/dbget-bin/www_bget?ko:K19747	*	*	sp|Q9FF86|DCR_ARATH	sp|Q9FF86|DCR_ARATH BAHD acyltransferase DCR OS=Arabidopsis thaliana GN=DCR PE=2 SV=1
TRIAE_CS42_1AL_TGACv1_002363_AA0041170	1				BAJ96841.1	predicted protein [Hordeum vulgare subsp. vulgare]	GO:0055114(oxidation-reduction process);GO:0044550(secondary metabolite biosynthetic process)	GO:0016020(membrane);GO:0016021(integral component of membrane)	GO:0004497(monooxygenase activity);GO:0005506(iron ion binding);GO:0016705(oxidoreductase activity, acting on paired donors, with incorporation or reduction of molecular oxygen);GO:0016491(oxidoreductase activity);GO:0020037(heme binding);GO:0046872(metal ion binding);GO:0016709(oxidoreductase activity, acting on paired donors, with incorporation or reduction of molecular oxygen, NAD(P)H as one d…	*	*	*	sp|A6YIH8|C7D55_HYOMU	sp|A6YIH8|C7D55_HYOMU Premnaspirodiene oxygenase OS=Hyoscyamus muticus GN=CYP71D55 PE=1 SV=1
TRIAE_CS42_1AL_TGACv1_002368_AA0041300			1	1	EMT19644.1	hypothetical protein F775_07499 [Aegilops tauschii]	GO:0003333(amino acid transmembrane transport)	GO:0016021(integral component of membrane);GO:0016020(membrane)	GO:0015171(amino acid transmembrane transporter activity)	*	*	*	sp|Q8L4X4|GAT2_ARATH	sp|Q8L4X4|GAT2_ARATH Probable GABA transporter 2 OS=Arabidopsis thaliana GN=At5g41800 PE=1 SV=1
TRIAE_CS42_1AL_TGACv1_002384_AA0041410	1		1		OEL14300.1	hypothetical protein BAE44_0024684 [Dichanthelium oligosanthes]	*	*	*	*	*	*	*	*
TRIAE_CS42_1AL_TGACv1_002415_AA0041640	1				EMS59150.1	Eukaryotic peptide chain release factor subunit 1-2 [Triticum urartu]	GO:0006415(translational termination)	GO:0005737(cytoplasm)	GO:0016149(translation release factor activity, codon specific)	K03265|ETF1, ERF1|http://www.genome.jp/dbget-bin/www_bget?ko:K03265	ko03015(mRNA surveillance pathway)	KOG0688(J)(Peptide chain release factor 1 (eRF1))	sp|P35614|ERF1Z_ARATH	sp|P35614|ERF1Z_ARATH Eukaryotic peptide chain release factor subunit 1-3 OS=Arabidopsis thaliana GN=ERF1-3 PE=1 SV=1
TRIAE_CS42_1AL_TGACv1_002416_AA0041650			1		EMT17634.1	TBC1 domain family member 8B [Aegilops tauschii]	GO:0031338(regulation of vesicle fusion);GO:0090630(activation of GTPase activity);GO:0006886(intracellular protein transport)	GO:0005622(intracellular);GO:0012505(endomembrane system)	GO:0017137(Rab GTPase binding);GO:0005096(GTPase activator activity)	*	*	KOG4347(R)(GTPase-activating protein VRP);KOG4347(R)(GTPase-activating protein VRP)	sp|Q9Z1A9|TBCD8_MOUSE	sp|Q9Z1A9|TBCD8_MOUSE TBC1 domain family member 8 OS=Mus musculus GN=Tbc1d8 PE=1 SV=2
TRIAE_CS42_1AL_TGACv1_002418_AA0041730				1	EMT22819.1	hypothetical protein F775_04123 [Aegilops tauschii]	*	*	*	*	*	*	*	*
TRIAE_CS42_1AL_TGACv1_002427_AA0041800	1				BAJ85914.1	predicted protein [Hordeum vulgare subsp. vulgare]	*	GO:0005737(cytoplasm);GO:0005856(cytoskeleton)	GO:0005524(ATP binding);GO:0000166(nucleotide binding)	K10355|ACTF|http://www.genome.jp/dbget-bin/www_bget?ko:K10355	*	KOG0676(Z)(Actin and related proteins);KOG0676(Z)(Actin and related proteins)	sp|P0C539|ACT2_ORYSI	sp|P0C539|ACT2_ORYSI Actin-2 OS=Oryza sativa subsp. indica GN=ACT2 PE=3 SV=1
TRIAE_CS42_1AL_TGACv1_002449_AA0042080	1	1			EMT32846.1	hypothetical protein F775_00945 [Aegilops tauschii]	*	GO:0016021(integral component of membrane);GO:0016020(membrane)	*	*	*	*	*	*
TRIAE_CS42_1AL_TGACv1_002524_AA0042830	1	1			EMS68739.1	Serine/threonine-protein kinase SAPK4 [Triticum urartu]	GO:0006468(protein phosphorylation);GO:0016310(phosphorylation);GO:0035556(intracellular signal transduction);GO:0009738(abscisic acid-activated signaling pathway)	GO:0005737(cytoplasm);GO:0005634(nucleus)	GO:0004672(protein kinase activity);GO:0004674(protein serine/threonine kinase activity);GO:0005524(ATP binding);GO:0000166(nucleotide binding);GO:0016301(kinase activity);GO:0016740(transferase activity)	K14498|SNRK2|http://www.genome.jp/dbget-bin/www_bget?ko:K14498	ko04016(MAPK signaling pathway - plant);ko04075(Plant hormone signal transduction)	KOG0583(T)(Serine/threonine protein kinase);KOG0588(D)(Serine/threonine protein kinase);KOG0588(D)(Serine/threonine protein kinase);KOG0588(D)(Serine/threonine protein kinase);KOG0588(D)(Serine/threonine protein kinase);KOG0583(T)(Serine/threonine protein kinase);KOG0588(D)(Serine/threonine protein kinase);KOG0583(T)(Serine/threonine protein kinase);KOG0583(T)(Serine/threonine protein kinase);KOG…	sp|Q5N942|SAPK4_ORYSJ	sp|Q5N942|SAPK4_ORYSJ Serine/threonine-protein kinase SAPK4 OS=Oryza sativa subsp. japonica GN=SAPK4 PE=2 SV=2
TRIAE_CS42_1AL_TGACv1_002530_AA0042850	1				XP_014660333.1	PREDICTED: non-specific lipid-transfer protein 1-like, partial [Setaria italica]	GO:0006810(transport);GO:0006869(lipid transport)	*	GO:0008289(lipid binding)	*	*	*	sp|Q42641|NLTPA_BRAOT	sp|Q42641|NLTPA_BRAOT Non-specific lipid-transfer protein A OS=Brassica oleracea var. italica GN=WAX9A PE=3 SV=1
TRIAE_CS42_1AL_TGACv1_002546_AA0042990	1				EMT12599.1	Iron sulfur cluster assembly protein 1, mitochondrial [Aegilops tauschii]	GO:0044571([2Fe-2S] cluster assembly);GO:0097428(protein maturation by iron-sulfur cluster transfer);GO:0016226(iron-sulfur cluster assembly);GO:0006879(cellular iron ion homeostasis)	GO:0005759(mitochondrial matrix);GO:0005739(mitochondrion)	GO:0051537(2 iron, 2 sulfur cluster binding);GO:0046872(metal ion binding);GO:0036455(iron-sulfur transferase activity);GO:0005506(iron ion binding);GO:0008198(ferrous iron binding);GO:0051536(iron-sulfur cluster binding);GO:0051539(4 iron, 4 sulfur cluster binding)	*	*	KOG3361(C)(Iron binding protein involved in Fe-S cluster formation)	sp|O49627|ISU1_ARATH	sp|O49627|ISU1_ARATH Iron-sulfur cluster assembly protein 1 OS=Arabidopsis thaliana GN=ISU1 PE=2 SV=1
TRIAE_CS42_1AL_TGACv1_002580_AA0043300	1				XP_008657926.1	PREDICTED: zinc finger protein ZAT8-like [Zea mays]	*	GO:0005634(nucleus)	GO:0046872(metal ion binding);GO:0043565(sequence-specific DNA binding);GO:0044212(transcription regulatory region DNA binding);GO:0003700(transcription factor activity, sequence-specific DNA binding)	*	*	*	sp|Q42453|ZAT7_ARATH	sp|Q42453|ZAT7_ARATH Zinc finger protein ZAT7 OS=Arabidopsis thaliana GN=ZAT7 PE=2 SV=1
TRIAE_CS42_1AL_TGACv1_002610_AA0043600	1				BAJ98929.1	predicted protein [Hordeum vulgare subsp. vulgare]	*	GO:0016021(integral component of membrane);GO:0016020(membrane)	GO:0008375(acetylglucosaminyltransferase activity)	*	*	*	*	*
TRIAE_CS42_1AL_TGACv1_002632_AA0044010		1			P12782.1	RecName: Full=Phosphoglycerate kinase, chloroplastic; Flags: Precursor	GO:0016310(phosphorylation);GO:0006096(glycolytic process)	*	GO:0016301(kinase activity);GO:0016740(transferase activity);GO:0005524(ATP binding);GO:0004618(phosphoglycerate kinase activity)	K00927|PGK, pgk|http://www.genome.jp/dbget-bin/www_bget?ko:K00927	ko00010(Glycolysis / Gluconeogenesis);ko00710(Carbon fixation in photosynthetic organisms);ko01230(Biosynthesis of amino acids);ko01200(Carbon metabolism)	KOG1367(G)(3-phosphoglycerate kinase);KOG1367(G)(3-phosphoglycerate kinase);KOG1367(G)(3-phosphoglycerate kinase);KOG1367(G)(3-phosphoglycerate kinase);KOG1367(G)(3-phosphoglycerate kinase)	sp|P12782|PGKH_WHEAT	sp|P12782|PGKH_WHEAT Phosphoglycerate kinase, chloroplastic OS=Triticum aestivum PE=2 SV=1
TRIAE_CS42_1AL_TGACv1_002670_AA0044310		1			BAK04984.1	predicted protein [Hordeum vulgare subsp. vulgare]	GO:0006810(transport)	GO:0016021(integral component of membrane)	*	*	*	KOG1471(I)(Phosphatidylinositol transfer protein SEC14 and related proteins)	sp|Q9M0R2|PATL5_ARATH	sp|Q9M0R2|PATL5_ARATH Patellin-5 OS=Arabidopsis thaliana GN=PATL5 PE=1 SV=2
TRIAE_CS42_1AL_TGACv1_002766_AA0045020		1			BAJ90839.1	predicted protein [Hordeum vulgare subsp. vulgare]	*	*	*	*	*	*	*	*
TRIAE_CS42_1AL_TGACv1_002798_AA0045230			1		EMT11308.1	hypothetical protein F775_08425 [Aegilops tauschii]	*	*	*	K19525|VPS13A_C|http://www.genome.jp/dbget-bin/www_bget?ko:K19525	*	KOG1809(U)(Vacuolar protein sorting-associated protein);KOG1809(U)(Vacuolar protein sorting-associated protein)	sp|Q555C6|VP13B_DICDI	sp|Q555C6|VP13B_DICDI Putative vacuolar protein sorting-associated protein 13B OS=Dictyostelium discoideum GN=vps13B PE=3 SV=1
TRIAE_CS42_1AL_TGACv1_002853_AA0045580	1				ABQ23215.1	LSD1-type zinc finger protein [Triticum aestivum]	GO:0034051(negative regulation of plant-type hypersensitive response);GO:0009626(plant-type hypersensitive response);GO:0006952(defense response);GO:0030154(cell differentiation);GO:0045595(regulation of cell differentiation);GO:0031348(negative regulation of defense response)	GO:0005634(nucleus)	*	*	*	*	sp|Q0J7V9|LSD1_ORYSJ	sp|Q0J7V9|LSD1_ORYSJ Protein LSD1 OS=Oryza sativa subsp. japonica GN=LSD1 PE=2 SV=1
TRIAE_CS42_1AL_TGACv1_002859_AA0045630				1	EMT30968.1	Myb-related protein Hv33 [Aegilops tauschii]	*	*	*	K09422|MYBP|http://www.genome.jp/dbget-bin/www_bget?ko:K09422	*	*	sp|P20027|MYB3_HORVU	sp|P20027|MYB3_HORVU Myb-related protein Hv33 OS=Hordeum vulgare GN=MYB2 PE=2 SV=3
TRIAE_CS42_1AL_TGACv1_002863_AA0045650	1				BAK03139.1	predicted protein [Hordeum vulgare subsp. vulgare]	GO:0006351(transcription, DNA-templated);GO:0006355(regulation of transcription, DNA-templated)	GO:0005634(nucleus)	GO:0003677(DNA binding);GO:0003700(transcription factor activity, sequence-specific DNA binding)	K09287|RAV|http://www.genome.jp/dbget-bin/www_bget?ko:K09287	*	*	sp|Q6L4H4|Y5498_ORYSJ	sp|Q6L4H4|Y5498_ORYSJ AP2/ERF and B3 domain-containing protein Os05g0549800 OS=Oryza sativa subsp. japonica GN=Os05g0549800 PE=2 SV=1
TRIAE_CS42_1AL_TGACv1_002876_AA0045790		1	1		CFV04331.1	GA20ox-A4 [Triticum aestivum]	GO:0009686(gibberellin biosynthetic process);GO:0009908(flower development);GO:0009416(response to light stimulus);GO:0055114(oxidation-reduction process);GO:0009740(gibberellic acid mediated signaling pathway);GO:0009826(unidimensional cell growth)	*	GO:0045544(gibberellin 20-oxidase activity);GO:0016491(oxidoreductase activity);GO:0046872(metal ion binding)	*	*	*	sp|P0C5H5|GAOX2_ORYSI;sp|Q0JH50|GAOX2_ORYSJ	sp|P0C5H5|GAOX2_ORYSI Gibberellin 20 oxidase 2 OS=Oryza sativa subsp. indica GN=20ox2 PE=1 SV=1;sp|Q0JH50|GAOX2_ORYSJ Gibberellin 20 oxidase 2 OS=Oryza sativa subsp. japonica GN=20ox2 PE=1 SV=1
TRIAE_CS42_1AL_TGACv1_002879_AA0045800	1	1			BAK02392.1	predicted protein [Hordeum vulgare subsp. vulgare]	*	GO:0016021(integral component of membrane);GO:0016020(membrane)	*	*	*	*	*	*
TRIAE_CS42_1AL_TGACv1_002900_AA0046040	1				BAJ88652.1	predicted protein [Hordeum vulgare subsp. vulgare]	GO:0006355(regulation of transcription, DNA-templated)	*	GO:0003677(DNA binding)	*	*	*	sp|P68350|DOF15_ARATH	sp|P68350|DOF15_ARATH Dof zinc finger protein DOF1.5 OS=Arabidopsis thaliana GN=DOF1.5 PE=1 SV=1
TRIAE_CS42_1AL_TGACv1_002902_AA0046070			1		KQK13950.1	hypothetical protein BRADI_1g13550 [Brachypodium distachyon]	*	GO:0005739(mitochondrion)	*	*	*	*	*	*
TRIAE_CS42_1AL_TGACv1_002910_AA0046270	1		1		EMT04102.1	Chitinase 2 [Aegilops tauschii]	GO:0008152(metabolic process);GO:0005975(carbohydrate metabolic process);GO:0006032(chitin catabolic process)	GO:0005576(extracellular region)	GO:0004553(hydrolase activity, hydrolyzing O-glycosyl compounds);GO:0016798(hydrolase activity, acting on glycosyl bonds);GO:0008061(chitin binding);GO:0016787(hydrolase activity);GO:0004568(chitinase activity)	*	*	*	sp|Q9SLP4|CHIT1_TULBA	sp|Q9SLP4|CHIT1_TULBA Chitinase 1 OS=Tulipa bakeri PE=1 SV=1
TRIAE_CS42_1AL_TGACv1_002925_AA0046470	1				BAJ96930.1	predicted protein [Hordeum vulgare subsp. vulgare]	GO:0006508(proteolysis);GO:0030163(protein catabolic process)	*	GO:0008233(peptidase activity);GO:0004190(aspartic-type endopeptidase activity);GO:0016787(hydrolase activity)	*	*	*	sp|Q9LS40|ASPG1_ARATH	sp|Q9LS40|ASPG1_ARATH Protein ASPARTIC PROTEASE IN GUARD CELL 1 OS=Arabidopsis thaliana GN=ASPG1 PE=1 SV=1
TRIAE_CS42_1AL_TGACv1_002955_AA0046720				1	CAC94004.1	glutathione transferase [Triticum aestivum]	GO:0009407(toxin catabolic process);GO:0006749(glutathione metabolic process)	GO:0005737(cytoplasm)	GO:0016740(transferase activity);GO:0004364(glutathione transferase activity)	K00799|GST, gst|http://www.genome.jp/dbget-bin/www_bget?ko:K00799	ko00480(Glutathione metabolism)	*	sp|Q06398|GSTU6_ORYSJ	sp|Q06398|GSTU6_ORYSJ Probable glutathione S-transferase GSTU6 OS=Oryza sativa subsp. japonica GN=GSTU6 PE=2 SV=2
TRIAE_CS42_1AL_TGACv1_002976_AA0046880	1				EMS53024.1	putative WRKY transcription factor 71 [Triticum urartu]	GO:0006355(regulation of transcription, DNA-templated)	*	GO:0043565(sequence-specific DNA binding);GO:0003700(transcription factor activity, sequence-specific DNA binding)	*	*	*	sp|Q93WV4|WRK71_ARATH	sp|Q93WV4|WRK71_ARATH Probable WRKY transcription factor 71 OS=Arabidopsis thaliana GN=WRKY71 PE=2 SV=1
TRIAE_CS42_1AL_TGACv1_003008_AA0047110	1				CDM80497.1	unnamed protein product [Triticum aestivum]	*	GO:0016021(integral component of membrane);GO:0016020(membrane)	*	*	*	*	sp|Q8H038|KATAM_ORYSJ	sp|Q8H038|KATAM_ORYSJ Xyloglucan galactosyltransferase KATAMARI1 homolog OS=Oryza sativa subsp. japonica GN=Os03g0144800 PE=2 SV=1
TRIAE_CS42_1AL_TGACv1_002675_AA0044370	1	1			BAC41494.1	cold regulated protein [Triticum aestivum]	*	*	*	K06910|K06910|http://www.genome.jp/dbget-bin/www_bget?ko:K06910	*	*	sp|O26373|Y273_METTH	sp|O26373|Y273_METTH UPF0098 protein MTH_273 OS=Methanothermobacter thermautotrophicus (strain ATCC 29096 / DSM 1053 / JCM 10044 / NBRC 100330 / Delta H) GN=MTH_273 PE=3 SV=1
TRIAE_CS42_1AL_TGACv1_003018_AA0047150		1			BAK03143.1	predicted protein [Hordeum vulgare subsp. vulgare]	*	GO:0016021(integral component of membrane);GO:0016020(membrane)	*	*	*	*	*	*
TRIAE_CS42_1AL_TGACv1_003073_AA0047450		1			EMS68295.1	hypothetical protein TRIUR3_14765 [Triticum urartu]	GO:0009556(microsporogenesis);GO:0046621(negative regulation of organ growth);GO:0009555(pollen development);GO:0045732(positive regulation of protein catabolic process)	*	GO:0010997(anaphase-promoting complex binding)	*	*	*	*	*
TRIAE_CS42_1AL_TGACv1_003095_AA0047680	1				BAK02892.1	predicted protein [Hordeum vulgare subsp. vulgare]	GO:0006562(proline catabolic process)	*	GO:0004657(proline dehydrogenase activity)	K00318|PRODH|http://www.genome.jp/dbget-bin/www_bget?ko:K00318	ko00330(Arginine and proline metabolism)	KOG0186(E)(Proline oxidase);KOG0186(E)(Proline oxidase);KOG0186(E)(Proline oxidase)	sp|Q6NKX1|PROD2_ARATH	sp|Q6NKX1|PROD2_ARATH Proline dehydrogenase 2, mitochondrial OS=Arabidopsis thaliana GN=POX2 PE=2 SV=1
TRIAE_CS42_1AL_TGACv1_003100_AA0047720	1				BAJ94113.1	predicted protein [Hordeum vulgare subsp. vulgare]	*	*	*	K20456|OSBP|http://www.genome.jp/dbget-bin/www_bget?ko:K20456	*	KOG1737(I)(Oxysterol-binding protein);KOG1737(I)(Oxysterol-binding protein)	sp|Q940Y1|ORP2A_ARATH	sp|Q940Y1|ORP2A_ARATH Oxysterol-binding protein-related protein 2A OS=Arabidopsis thaliana GN=ORP2A PE=2 SV=1
TRIAE_CS42_1AL_TGACv1_003121_AA0047940	1				EMT19033.1	Subtilisin-like protease [Aegilops tauschii]	GO:0006508(proteolysis)	GO:0005618(cell wall)	GO:0008233(peptidase activity);GO:0008236(serine-type peptidase activity);GO:0016787(hydrolase activity);GO:0004252(serine-type endopeptidase activity)	*	*	*	sp|Q8L7I2|SBT36_ARATH	sp|Q8L7I2|SBT36_ARATH Subtilisin-like protease SBT3.6 OS=Arabidopsis thaliana GN=SBT3.6 PE=2 SV=1
TRIAE_CS42_1AL_TGACv1_003185_AA0048590	1				BAJ95859.1	predicted protein [Hordeum vulgare subsp. vulgare]	*	*	GO:0005506(iron ion binding);GO:0009055(electron carrier activity)	*	*	KOG0712(O)(Molecular chaperone (DnaJ superfamily))	sp|Q8GYX8|DNJ10_ARATH	sp|Q8GYX8|DNJ10_ARATH Chaperone protein dnaJ 10 OS=Arabidopsis thaliana GN=ATJ10 PE=2 SV=2
TRIAE_CS42_1AL_TGACv1_003210_AA0048680	1				BAJ91409.1	predicted protein [Hordeum vulgare subsp. vulgare]	*	*	GO:0005524(ATP binding);GO:0000166(nucleotide binding)	K08900|BCS1|http://www.genome.jp/dbget-bin/www_bget?ko:K08900	*	KOG0743(O)(AAA+-type ATPase)	sp|Q9FLD5|ASD_ARATH	sp|Q9FLD5|ASD_ARATH AAA-ATPase ASD, mitochondrial OS=Arabidopsis thaliana GN=AATP1 PE=1 SV=1
TRIAE_CS42_1AL_TGACv1_003210_AA0048700	1				EMS58096.1	hypothetical protein TRIUR3_17604 [Triticum urartu]	*	*	*	*	*	*	*	*
TRIAE_CS42_1AL_TGACv1_003210_AA0048710				1	EMT04070.1	Putative gibberellin receptor GID1L3 [Aegilops tauschii]	GO:0008152(metabolic process)	*	GO:0016787(hydrolase activity)	*	*	KOG1515(V)(Arylacetamide deacetylase)	sp|Q9LFR7|CXE17_ARATH	sp|Q9LFR7|CXE17_ARATH Probable carboxylesterase 17 OS=Arabidopsis thaliana GN=CXE17 PE=2 SV=1
TRIAE_CS42_1AL_TGACv1_003215_AA0048760	1	1			BAK01300.1	predicted protein [Hordeum vulgare subsp. vulgare]	GO:0007018(microtubule-based movement);GO:0016310(phosphorylation);GO:0009736(cytokinin-activated signaling pathway);GO:0000160(phosphorelay signal transduction system)	GO:0005871(kinesin complex);GO:0005737(cytoplasm);GO:0005634(nucleus)	GO:0008017(microtubule binding);GO:0005524(ATP binding);GO:0000166(nucleotide binding);GO:0016887(ATPase activity);GO:0003777(microtubule motor activity);GO:0043424(protein histidine kinase binding);GO:0004871(signal transducer activity);GO:0009927(histidine phosphotransfer kinase activity)	K10406|KIFC2_3|http://www.genome.jp/dbget-bin/www_bget?ko:K10406	*	KOG0239(Z)(Kinesin (KAR3 subfamily));KOG0239(Z)(Kinesin (KAR3 subfamily));KOG0239(Z)(Kinesin (KAR3 subfamily))	sp|B9FL70|KN14K_ORYSJ	sp|B9FL70|KN14K_ORYSJ Kinesin-like protein KIN-14K OS=Oryza sativa subsp. japonica GN=KIN14K PE=2 SV=1
TRIAE_CS42_1AL_TGACv1_003485_AA0050010	1	1			BAJ99970.1	predicted protein [Hordeum vulgare subsp. vulgare]	*	GO:0005739(mitochondrion)	*	*	*	*	*	*
TRIAE_CS42_1AL_TGACv1_003565_AA0050400				1	OEL22644.1	Wall-associated receptor kinase 2 [Dichanthelium oligosanthes]	GO:0007166(cell surface receptor signaling pathway);GO:0006468(protein phosphorylation)	GO:0005886(plasma membrane);GO:0016021(integral component of membrane);GO:0016020(membrane)	GO:0004672(protein kinase activity);GO:0005524(ATP binding);GO:0004674(protein serine/threonine kinase activity);GO:0005509(calcium ion binding);GO:0030247(polysaccharide binding)	*	*	*	sp|Q9LMP1|WAK2_ARATH	sp|Q9LMP1|WAK2_ARATH Wall-associated receptor kinase 2 OS=Arabidopsis thaliana GN=WAK2 PE=1 SV=1
TRIAE_CS42_1AL_TGACv1_003588_AA0050550		1			XP_003571889.1	PREDICTED: uncharacterized protein LOC100830832 [Brachypodium distachyon]	*	*	*	*	*	*	*	*
TRIAE_CS42_1AL_TGACv1_003749_AA0051360	1	1			EMS53958.1	Chlorophyll a-b binding protein 3C, chloroplastic [Triticum urartu]	GO:0018298(protein-chromophore linkage);GO:0009416(response to light stimulus);GO:0009765(photosynthesis, light harvesting);GO:0015979(photosynthesis);GO:0009768(photosynthesis, light harvesting in photosystem I)	GO:0009522(photosystem I);GO:0009579(thylakoid);GO:0016020(membrane);GO:0009535(chloroplast thylakoid membrane);GO:0016021(integral component of membrane);GO:0009941(chloroplast envelope);GO:0009507(chloroplast);GO:0010287(plastoglobule)	GO:0031409(pigment binding);GO:0016168(chlorophyll binding);GO:0046872(metal ion binding)	K08912|LHCB1|http://www.genome.jp/dbget-bin/www_bget?ko:K08912	ko00196(Photosynthesis - antenna proteins)	*	sp|P07369|CB2G_SOLLC	sp|P07369|CB2G_SOLLC Chlorophyll a-b binding protein 3C, chloroplastic OS=Solanum lycopersicum GN=CAB3C PE=3 SV=1
TRIAE_CS42_1AL_TGACv1_003763_AA0051440	1				EMS45244.1	hypothetical protein TRIUR3_32903 [Triticum urartu]	*	GO:0016021(integral component of membrane);GO:0016020(membrane)	GO:0008270(zinc ion binding);GO:0046872(metal ion binding)	*	*	KOG1609(A)(Protein involved in mRNA turnover and stability);KOG1609(A)(Protein involved in mRNA turnover and stability)	sp|Q32L65|MARH2_BOVIN	sp|Q32L65|MARH2_BOVIN E3 ubiquitin-protein ligase MARCH2 OS=Bos taurus GN=MARCH2 PE=2 SV=1
TRIAE_CS42_1AL_TGACv1_003882_AA0051830			1		BAG72144.1	alpha-glucosidase like protein [Hordeum vulgare subsp. vulgare]	GO:0008152(metabolic process);GO:0005975(carbohydrate metabolic process)	GO:0009536(plastid)	GO:0003824(catalytic activity);GO:0004553(hydrolase activity, hydrolyzing O-glycosyl compounds);GO:0016798(hydrolase activity, acting on glycosyl bonds);GO:0030246(carbohydrate binding);GO:0016787(hydrolase activity)	*	*	KOG1066(GMO)(Glucosidase II catalytic (alpha) subunit and related enzymes, glycosyl hydrolase family 31);KOG1066(GMO)(Glucosidase II catalytic (alpha) subunit and related enzymes, glycosyl hydrolase family 31)	sp|Q9F234|AGL2_BACTQ	sp|Q9F234|AGL2_BACTQ Alpha-glucosidase 2 OS=Bacillus thermoamyloliquefaciens PE=3 SV=1
TRIAE_CS42_1AL_TGACv1_004099_AA0052430		1			EMT21423.1	RING finger protein 141 [Aegilops tauschii]	*	*	GO:0008270(zinc ion binding);GO:0046872(metal ion binding)	*	*	*	sp|Q5ZM74|RN141_CHICK	sp|Q5ZM74|RN141_CHICK RING finger protein 141 OS=Gallus gallus GN=RNF141 PE=2 SV=1
TRIAE_CS42_1AL_TGACv1_004134_AA0052540	1				BAK00950.1	predicted protein [Hordeum vulgare subsp. vulgare]	GO:0017003(protein-heme linkage);GO:0017004(cytochrome complex assembly)	GO:0005886(plasma membrane);GO:0016020(membrane);GO:0016021(integral component of membrane)	*	*	*	*	sp|Q2VZH2|CCME_MAGSA	sp|Q2VZH2|CCME_MAGSA Cytochrome c-type biogenesis protein CcmE OS=Magnetospirillum magneticum (strain AMB-1 / ATCC 700264) GN=ccmE PE=3 SV=1
TRIAE_CS42_1AL_TGACv1_004153_AA0052620	1				BAJ93914.1	predicted protein [Hordeum vulgare subsp. vulgare]	*	*	GO:0016787(hydrolase activity);GO:0003824(catalytic activity)	*	*	*	*	*
TRIAE_CS42_1AL_TGACv1_004219_AA0052810		1			EMS57333.1	hypothetical protein TRIUR3_34287 [Triticum urartu]	*	GO:0016021(integral component of membrane);GO:0016020(membrane)	*	*	*	*	*	*
TRIAE_CS42_1AL_TGACv1_004244_AA0052920		1			BAK04138.1	predicted protein [Hordeum vulgare subsp. vulgare]	*	GO:0005886(plasma membrane);GO:0016021(integral component of membrane);GO:0016020(membrane)	GO:0005509(calcium ion binding);GO:0005544(calcium-dependent phospholipid binding);GO:0016740(transferase activity);GO:0016757(transferase activity, transferring glycosyl groups)	*	*	*	sp|Q9FL59|FTIP1_ARATH	sp|Q9FL59|FTIP1_ARATH FT-interacting protein 1 OS=Arabidopsis thaliana GN=FTIP1 PE=1 SV=1
TRIAE_CS42_1AL_TGACv1_004249_AA0052940	1				XP_003568563.1	PREDICTED: probable calcium-binding protein CML15 [Brachypodium distachyon]	*	GO:0005739(mitochondrion)	GO:0005509(calcium ion binding);GO:0046872(metal ion binding)	K13448|CML|http://www.genome.jp/dbget-bin/www_bget?ko:K13448	ko04626(Plant-pathogen interaction)	KOG0027(T)(Calmodulin and related proteins (EF-Hand superfamily));KOG0027(T)(Calmodulin and related proteins (EF-Hand superfamily));KOG0027(T)(Calmodulin and related proteins (EF-Hand superfamily))	sp|Q6L4D4|CML15_ORYSJ	sp|Q6L4D4|CML15_ORYSJ Probable calcium-binding protein CML15 OS=Oryza sativa subsp. japonica GN=CML15 PE=2 SV=1
TRIAE_CS42_1AL_TGACv1_004420_AA0053440			1	1	BAJ97438.1	predicted protein, partial [Hordeum vulgare subsp. vulgare]	*	*	GO:0016747(transferase activity, transferring acyl groups other than amino-acyl groups)	*	*	*	sp|Q9SND9|Y3028_ARATH	sp|Q9SND9|Y3028_ARATH Uncharacterized acetyltransferase At3g50280 OS=Arabidopsis thaliana GN=At3g50280 PE=3 SV=1
TRIAE_CS42_1AL_TGACv1_004439_AA0053530	1				EMT08263.1	hypothetical protein F775_05985 [Aegilops tauschii]	*	GO:0009536(plastid);GO:0009507(chloroplast)	*	*	*	*	sp|Q7XDY9|RAF1_ORYSJ	sp|Q7XDY9|RAF1_ORYSJ Rubisco accumulation factor 1, chloroplastic OS=Oryza sativa subsp. japonica GN=RAF1 PE=2 SV=1
TRIAE_CS42_1AL_TGACv1_004589_AA0053925	1	1			EMS47679.1	hypothetical protein TRIUR3_26517 [Triticum urartu]	*	*	*	*	*	*	*	*
TRIAE_CS42_1AL_TGACv1_004697_AA0054040	1				OEL15778.1	hypothetical protein BAE44_0023203 [Dichanthelium oligosanthes]	*	GO:0005634(nucleus)	GO:0003676(nucleic acid binding);GO:0003700(transcription factor activity, sequence-specific DNA binding);GO:0046872(metal ion binding);GO:0043565(sequence-specific DNA binding);GO:0044212(transcription regulatory region DNA binding)	*	*	*	sp|Q9LX85|ZAT8_ARATH	sp|Q9LX85|ZAT8_ARATH Zinc finger protein ZAT8 OS=Arabidopsis thaliana GN=ZAT8 PE=2 SV=1
TRIAE_CS42_1AL_TGACv1_004824_AA0054220		1			BAJ94232.1	predicted protein [Hordeum vulgare subsp. vulgare]	GO:0008152(metabolic process);GO:0016114(terpenoid biosynthetic process);GO:0008299(isoprenoid biosynthetic process);GO:0009228(thiamine biosynthetic process);GO:0052865(1-deoxy-D-xylulose 5-phosphate biosynthetic process)	GO:0009507(chloroplast);GO:0009570(chloroplast stroma);GO:0009536(plastid)	GO:0008661(1-deoxy-D-xylulose-5-phosphate synthase activity);GO:0003824(catalytic activity);GO:0016740(transferase activity);GO:0046872(metal ion binding)	K01662|dxs|http://www.genome.jp/dbget-bin/www_bget?ko:K01662	ko00730(Thiamine metabolism);ko00900(Terpenoid backbone biosynthesis)	*	sp|O22567|DXS1_ORYSJ	sp|O22567|DXS1_ORYSJ 1-deoxy-D-xylulose-5-phosphate synthase 1, chloroplastic OS=Oryza sativa subsp. japonica GN=CLA1 PE=2 SV=2
TRIAE_CS42_1AL_TGACv1_004838_AA0054240			1		XP_008652789.1	PREDICTED: uncharacterized protein LOC103632843 [Zea mays]	*	*	GO:0003676(nucleic acid binding);GO:0008270(zinc ion binding)	*	*	*	*	*
TRIAE_CS42_1AL_TGACv1_004995_AA0054460			1		EMT11545.1	Midasin [Aegilops tauschii]	GO:0000027(ribosomal large subunit assembly)	GO:0005634(nucleus)	GO:0005524(ATP binding);GO:0000166(nucleotide binding);GO:0016887(ATPase activity)	K14572|MDN1, REA1|http://www.genome.jp/dbget-bin/www_bget?ko:K14572	ko03008(Ribosome biogenesis in eukaryotes)	KOG1808(R)(AAA ATPase containing von Willebrand factor type A (vWA) domain);KOG1808(R)(AAA ATPase containing von Willebrand factor type A (vWA) domain)	sp|Q869L3|MDN1_DICDI	sp|Q869L3|MDN1_DICDI Midasin OS=Dictyostelium discoideum GN=mdn1 PE=3 SV=2
TRIAE_CS42_1AL_TGACv1_005196_AA0054630		1			EMS51214.1	hypothetical protein TRIUR3_18172 [Triticum urartu]	*	*	*	*	*	*	*	*
TRIAE_CS42_1AL_TGACv1_005785_AA0054990	1				EMT23758.1	GDSL esterase/lipase [Aegilops tauschii]	*	*	GO:0016788(hydrolase activity, acting on ester bonds)	*	*	*	sp|Q9FJ45|GDL83_ARATH	sp|Q9FJ45|GDL83_ARATH GDSL esterase/lipase At5g45910 OS=Arabidopsis thaliana GN=At5g45910 PE=2 SV=1
TRIAE_CS42_1AL_TGACv1_009365_AA0055660	1	1			EMS51039.1	Chlorophyll a-b binding protein 3C, chloroplastic [Triticum urartu]	GO:0018298(protein-chromophore linkage);GO:0009765(photosynthesis, light harvesting);GO:0015979(photosynthesis);GO:0009416(response to light stimulus);GO:0009768(photosynthesis, light harvesting in photosystem I)	GO:0009522(photosystem I);GO:0009579(thylakoid);GO:0016020(membrane);GO:0009535(chloroplast thylakoid membrane);GO:0016021(integral component of membrane);GO:0009507(chloroplast);GO:0009941(chloroplast envelope);GO:0010287(plastoglobule)	GO:0016168(chlorophyll binding);GO:0046872(metal ion binding);GO:0031409(pigment binding)	K08912|LHCB1|http://www.genome.jp/dbget-bin/www_bget?ko:K08912	ko00196(Photosynthesis - antenna proteins)	*	sp|P07369|CB2G_SOLLC	sp|P07369|CB2G_SOLLC Chlorophyll a-b binding protein 3C, chloroplastic OS=Solanum lycopersicum GN=CAB3C PE=3 SV=1
TRIAE_CS42_1AS_TGACv1_018984_AA0057280			1	1	EMT29764.1	hypothetical protein F775_00957 [Aegilops tauschii]	*	*	*	*	*	*	*	*
TRIAE_CS42_1AS_TGACv1_019003_AA0057650			1	1	EMS58552.1	Lecithin-cholesterol acyltransferase-like 1 [Triticum urartu]	GO:0006629(lipid metabolic process)	*	GO:0008374(O-acyltransferase activity)	K06129|LYPLA3|http://www.genome.jp/dbget-bin/www_bget?ko:K06129	ko00564(Glycerophospholipid metabolism)	*	sp|Q10PI6|LCAT1_ORYSJ	sp|Q10PI6|LCAT1_ORYSJ Lecithin-cholesterol acyltransferase-like 1 OS=Oryza sativa subsp. japonica GN=Os03g0232800 PE=2 SV=1
TRIAE_CS42_1AS_TGACv1_019017_AA0058060			1		BAK07143.1	predicted protein [Hordeum vulgare subsp. vulgare]	GO:0006351(transcription, DNA-templated)	GO:0005634(nucleus)	GO:0000981(RNA polymerase II transcription factor activity, sequence-specific DNA binding);GO:0003700(transcription factor activity, sequence-specific DNA binding)	*	*	*	sp|Q9SDW0|TGT3A_ARATH	sp|Q9SDW0|TGT3A_ARATH Trihelix transcription factor GT-3a OS=Arabidopsis thaliana GN=GT-3A PE=1 SV=1
TRIAE_CS42_1AS_TGACv1_019026_AA0058340				1	ACK44479.1	hypothetical protein 1 [Triticum aestivum]	*	*	*	*	*	*	sp|Q9LW55|FB180_ARATH	sp|Q9LW55|FB180_ARATH Putative F-box protein At3g23420 OS=Arabidopsis thaliana GN=At3g23420 PE=4 SV=1
TRIAE_CS42_1AS_TGACv1_019041_AA0058740		1			EMT12807.1	Actin-depolymerizing factor 7 [Aegilops tauschii]	GO:0030042(actin filament depolymerization)	GO:0005622(intracellular);GO:0015629(actin cytoskeleton)	GO:0003779(actin binding)	K05765|CFL|http://www.genome.jp/dbget-bin/www_bget?ko:K05765	*	KOG1735(Z)(Actin depolymerizing factor);KOG1735(Z)(Actin depolymerizing factor)	sp|Q0DLA3|ADF7_ORYSJ	sp|Q0DLA3|ADF7_ORYSJ Actin-depolymerizing factor 7 OS=Oryza sativa subsp. japonica GN=ADF7 PE=3 SV=2
TRIAE_CS42_1AS_TGACv1_019041_AA0058750			1	1	EMS56539.1	hypothetical protein TRIUR3_07714 [Triticum urartu]	*	*	*	*	*	*	*	*
TRIAE_CS42_1AS_TGACv1_019066_AA0059530		1			BAJ95987.1	predicted protein [Hordeum vulgare subsp. vulgare]	*	GO:0016020(membrane);GO:0016021(integral component of membrane)	*	*	*	*	sp|Q9M1E7|TET3_ARATH;sp|Q9LSS4|TET4_ARATH	sp|Q9M1E7|TET3_ARATH Tetraspanin-3 OS=Arabidopsis thaliana GN=TET3 PE=1 SV=1;sp|Q9LSS4|TET4_ARATH Tetraspanin-4 OS=Arabidopsis thaliana GN=TET4 PE=3 SV=1
TRIAE_CS42_1AS_TGACv1_019067_AA0059660			1	1	EMS54785.1	hypothetical protein TRIUR3_27210 [Triticum urartu]	*	*	*	*	*	*	*	*
TRIAE_CS42_1AS_TGACv1_019069_AA0059670				1	XP_003573628.1	PREDICTED: nuclear pore complex protein NUP43 [Brachypodium distachyon]	*	GO:0031080(nuclear pore outer ring);GO:0009507(chloroplast);GO:0005635(nuclear envelope)	*	*	*	*	sp|Q24JJ9|NUP43_ARATH	sp|Q24JJ9|NUP43_ARATH Nuclear pore complex protein NUP43 OS=Arabidopsis thaliana GN=NUP43 PE=1 SV=1
TRIAE_CS42_1AS_TGACv1_019081_AA0060180	1				EMS58664.1	hypothetical protein TRIUR3_01534 [Triticum urartu]	GO:0006152(purine nucleoside catabolic process);GO:0008152(metabolic process)	GO:0005829(cytosol);GO:0005737(cytoplasm)	GO:0008477(purine nucleosidase activity);GO:0045437(uridine nucleosidase activity);GO:0016798(hydrolase activity, acting on glycosyl bonds);GO:0016787(hydrolase activity);GO:0046872(metal ion binding)	K01240|URH1|http://www.genome.jp/dbget-bin/www_bget?ko:K01240	ko00760(Nicotinate and nicotinamide metabolism);ko00240(Pyrimidine metabolism)	KOG2938(F)(Predicted inosine-uridine preferring nucleoside hydrolase)	sp|Q652Q8|URH2_ORYSJ	sp|Q652Q8|URH2_ORYSJ Probable uridine nucleosidase 2 OS=Oryza sativa subsp. japonica GN=URH2 PE=2 SV=1
TRIAE_CS42_1AS_TGACv1_019129_AA0061060		1		1	BAL04916.1	glutamyl tRNA reductase [Triticum aestivum]	GO:0033014(tetrapyrrole biosynthetic process);GO:0055114(oxidation-reduction process);GO:0006782(protoporphyrinogen IX biosynthetic process);GO:0006779(porphyrin-containing compound biosynthetic process)	*	GO:0050661(NADP binding);GO:0008883(glutamyl-tRNA reductase activity);GO:0016491(oxidoreductase activity)	K02492|hemA|http://www.genome.jp/dbget-bin/www_bget?ko:K02492	ko00860(Porphyrin and chlorophyll metabolism)	*	sp|Q42843|HEM11_HORVU	sp|Q42843|HEM11_HORVU Glutamyl-tRNA reductase 1, chloroplastic OS=Hordeum vulgare GN=HEMA1 PE=1 SV=1
TRIAE_CS42_1AS_TGACv1_019154_AA0061750			1		EMT12056.1	hypothetical protein F775_43762 [Aegilops tauschii]	*	*	*	*	*	*	*	*
TRIAE_CS42_1AS_TGACv1_019165_AA0061920			1	1	ADX06722.1	Mla1 [Triticum monococcum]	*	*	*	*	*	*	sp|Q9SX38|DRL4_ARATH;sp|Q7XA42|RGA1_SOLBU	sp|Q9SX38|DRL4_ARATH Putative disease resistance protein At1g50180 OS=Arabidopsis thaliana GN=At1g50180 PE=3 SV=2;sp|Q7XA42|RGA1_SOLBU Putative disease resistance protein RGA1 OS=Solanum bulbocastanum GN=RGA1 PE=2 SV=2
TRIAE_CS42_1AS_TGACv1_019172_AA0062060		1			BAK05356.1	predicted protein [Hordeum vulgare subsp. vulgare]	GO:0009734(auxin-activated signaling pathway);GO:0016567(protein ubiquitination)	GO:0019005(SCF ubiquitin ligase complex);GO:0005634(nucleus)	GO:0010011(auxin binding);GO:0000822(inositol hexakisphosphate binding)	K14485|TIR1|http://www.genome.jp/dbget-bin/www_bget?ko:K14485	ko04075(Plant hormone signal transduction)	KOG1947(R)(Leucine rich repeat proteins, some proteins contain F-box);KOG1947(R)(Leucine rich repeat proteins, some proteins contain F-box);KOG1947(R)(Leucine rich repeat proteins, some proteins contain F-box)	sp|Q0DKP3|TIR1A_ORYSJ	sp|Q0DKP3|TIR1A_ORYSJ Transport inhibitor response 1-like protein Os05g0150500 OS=Oryza sativa subsp. japonica GN=Os05g0150500 PE=2 SV=2
TRIAE_CS42_1AS_TGACv1_019182_AA0062340			1	1	EMT29292.1	hypothetical protein F775_43751 [Aegilops tauschii]	GO:0006351(transcription, DNA-templated);GO:0006367(transcription initiation from RNA polymerase II promoter);GO:0006355(regulation of transcription, DNA-templated);GO:0006413(translational initiation);GO:0006952(defense response);GO:0006412(translation)	GO:0005672(transcription factor TFIIA complex);GO:0005634(nucleus)	GO:0003743(translation initiation factor activity)	K03123|TFIIA2, GTF2A2, TOA2|http://www.genome.jp/dbget-bin/www_bget?ko:K03123	ko03022(Basal transcription factors)	KOG3463(K)(Transcription initiation factor IIA, gamma subunit)	sp|Q0DLD3|T2AG_ORYSJ	sp|Q0DLD3|T2AG_ORYSJ Transcription initiation factor IIA subunit 2 OS=Oryza sativa subsp. japonica GN=TFIIAy PE=3 SV=1
TRIAE_CS42_1AS_TGACv1_019182_AA0062370			1	1	EMT29291.1	hypothetical protein F775_16233 [Aegilops tauschii]	*	*	*	*	*	*	sp|Q7XBA5|DI196_ORYSJ	sp|Q7XBA5|DI196_ORYSJ Protein DEHYDRATION-INDUCED 19 homolog 6 OS=Oryza sativa subsp. japonica GN=DI19-6 PE=2 SV=1
TRIAE_CS42_1AS_TGACv1_019182_AA0062450			1	1	EMT11058.1	Disease resistance protein RPM1 [Aegilops tauschii]	*	*	GO:0043531(ADP binding)	K13457|RPM1, RPS3|http://www.genome.jp/dbget-bin/www_bget?ko:K13457	ko04626(Plant-pathogen interaction)	*	sp|Q39214|RPM1_ARATH	sp|Q39214|RPM1_ARATH Disease resistance protein RPM1 OS=Arabidopsis thaliana GN=RPM1 PE=1 SV=1
TRIAE_CS42_1AS_TGACv1_019190_AA0062640	1	1			EMS62910.1	hypothetical protein TRIUR3_26789 [Triticum urartu]	*	*	*	*	*	*	*	*
TRIAE_CS42_1AS_TGACv1_019191_AA0062660		1			XP_003568735.1	PREDICTED: bidirectional sugar transporter SWEET3a [Brachypodium distachyon]	GO:0006810(transport);GO:0008643(carbohydrate transport)	GO:0016020(membrane);GO:0016021(integral component of membrane);GO:0005886(plasma membrane);GO:0005887(integral component of plasma membrane);GO:0009536(plastid)	GO:0051119(sugar transmembrane transporter activity)	K15382|SLC50A, SWEET|http://www.genome.jp/dbget-bin/www_bget?ko:K15382	*	*	sp|Q0DJY3|SWT3A_ORYSJ	sp|Q0DJY3|SWT3A_ORYSJ Bidirectional sugar transporter SWEET3a OS=Oryza sativa subsp. japonica GN=SWEET3A PE=3 SV=2
TRIAE_CS42_1AS_TGACv1_019203_AA0063100			1		EMT11930.1	Putative receptor-like protein kinase [Aegilops tauschii]	*	*	*	*	*	*	sp|P93604|LRK10_WHEAT	sp|P93604|LRK10_WHEAT Rust resistance kinase Lr10 OS=Triticum aestivum GN=LRK10 PE=2 SV=1
TRIAE_CS42_1AS_TGACv1_019220_AA0063360				1	EMT26097.1	hypothetical protein F775_31817 [Aegilops tauschii]	GO:0030150(protein import into mitochondrial matrix);GO:0045037(protein import into chloroplast stroma);GO:0003333(amino acid transmembrane transport)	GO:0009707(chloroplast outer membrane);GO:0009527(plastid outer membrane);GO:0005744(mitochondrial inner membrane presequence translocase complex);GO:0016020(membrane);GO:0031305(integral component of mitochondrial inner membrane);GO:0009536(plastid);GO:0016021(integral component of membrane);GO:0009941(chloroplast envelope);GO:0009507(chloroplast);GO:0005773(vacuole)	GO:0015171(amino acid transmembrane transporter activity);GO:0015266(protein channel activity)	*	*	*	sp|Q41050|OEP16_PEA	sp|Q41050|OEP16_PEA Outer envelope pore protein 16, chloroplastic OS=Pisum sativum GN=OEP16 PE=1 SV=1
TRIAE_CS42_1AS_TGACv1_019222_AA0063480	1				BAJ87510.1	predicted protein [Hordeum vulgare subsp. vulgare]	GO:0071554(cell wall organization or biogenesis)	GO:0005794(Golgi apparatus);GO:0016020(membrane);GO:0016021(integral component of membrane)	GO:0016413(O-acetyltransferase activity)	*	*	*	sp|O82509|TBL23_ARATH;sp|O04621|TBL26_ARATH	sp|O82509|TBL23_ARATH Protein trichome birefringence-like 23 OS=Arabidopsis thaliana GN=TBL23 PE=2 SV=1;sp|O04621|TBL26_ARATH Protein trichome birefringence-like 26 OS=Arabidopsis thaliana GN=TBL26 PE=2 SV=1
TRIAE_CS42_1AS_TGACv1_019244_AA0063820				1	BAK07459.1	predicted protein [Hordeum vulgare subsp. vulgare]	GO:0015770(sucrose transport)	GO:0016021(integral component of membrane);GO:0016020(membrane);GO:0005887(integral component of plasma membrane)	GO:0008515(sucrose transmembrane transporter activity)	K15378|SLC45A1_2_4|http://www.genome.jp/dbget-bin/www_bget?ko:K15378	*	KOG0637(G)(Sucrose transporter and related proteins)	sp|Q948L0|SUT3_ORYSJ	sp|Q948L0|SUT3_ORYSJ Sucrose transport protein SUT3 OS=Oryza sativa subsp. japonica GN=SUT3 PE=2 SV=1
TRIAE_CS42_1AS_TGACv1_019249_AA0063950	1			1	EMS65097.1	hypothetical protein TRIUR3_16979 [Triticum urartu]	*	GO:0016020(membrane);GO:0016021(integral component of membrane);GO:0005887(integral component of plasma membrane)	GO:0015075(ion transmembrane transporter activity)	K02069|ABC.X2.P|http://www.genome.jp/dbget-bin/www_bget?ko:K02069	*	*	sp|Q5W7C1|STAR2_ORYSJ	sp|Q5W7C1|STAR2_ORYSJ UPF0014 membrane protein STAR2 OS=Oryza sativa subsp. japonica GN=STAR2 PE=1 SV=1
TRIAE_CS42_1AS_TGACv1_019285_AA0064360			1	1	BAK03057.1	predicted protein [Hordeum vulgare subsp. vulgare]	*	GO:0009536(plastid)	*	*	*	*	sp|Q3EDF8|PPR28_ARATH	sp|Q3EDF8|PPR28_ARATH Pentatricopeptide repeat-containing protein At1g09900 OS=Arabidopsis thaliana GN=At1g09900 PE=2 SV=1
TRIAE_CS42_1AS_TGACv1_019317_AA0064810	1				EMT17977.1	hypothetical protein F775_52443 [Aegilops tauschii]	GO:0006749(glutathione metabolic process)	GO:0005737(cytoplasm)	GO:0004364(glutathione transferase activity)	K00799|GST, gst|http://www.genome.jp/dbget-bin/www_bget?ko:K00799	ko00480(Glutathione metabolism)	KOG0867(O)(Glutathione S-transferase)	sp|O65857|GSTF1_ORYSJ	sp|O65857|GSTF1_ORYSJ Probable glutathione S-transferase GSTF1 OS=Oryza sativa subsp. japonica GN=GSTF1 PE=1 SV=2
TRIAE_CS42_1AS_TGACv1_019336_AA0065030	1	1			BAK06592.1	predicted protein, partial [Hordeum vulgare subsp. vulgare]	*	*	*	*	*	*	*	*
TRIAE_CS42_1AS_TGACv1_019355_AA0065430		1			BAJ94018.1	predicted protein [Hordeum vulgare subsp. vulgare]	GO:0031338(regulation of vesicle fusion);GO:0090630(activation of GTPase activity);GO:0006886(intracellular protein transport)	GO:0005622(intracellular);GO:0012505(endomembrane system)	GO:0005096(GTPase activator activity);GO:0017137(Rab GTPase binding)	K20165|TBC1D2|http://www.genome.jp/dbget-bin/www_bget?ko:K20165	*	KOG2222(TR)(Uncharacterized conserved protein, contains TBC, SH3 and RUN domains);KOG2222(TR)(Uncharacterized conserved protein, contains TBC, SH3 and RUN domains);KOG2222(TR)(Uncharacterized conserved protein, contains TBC, SH3 and RUN domains)	sp|B1AVH7|TBD2A_MOUSE;sp|Q9D3N8|GRTP1_MOUSE	sp|B1AVH7|TBD2A_MOUSE TBC1 domain family member 2A OS=Mus musculus GN=Tbc1d2 PE=2 SV=1;sp|Q9D3N8|GRTP1_MOUSE Growth hormone-regulated TBC protein 1 OS=Mus musculus GN=Grtp1 PE=1 SV=1
TRIAE_CS42_1AS_TGACv1_019359_AA0065550		1			EMT10409.1	Nuclear pore complex protein [Aegilops tauschii]	GO:0006810(transport);GO:0000973(posttranscriptional tethering of RNA polymerase II gene DNA at nuclear periphery);GO:0006606(protein import into nucleus);GO:0006355(regulation of transcription, DNA-templated);GO:0006406(mRNA export from nucleus)	GO:0005643(nuclear pore);GO:0005635(nuclear envelope);GO:0031080(nuclear pore outer ring)	GO:0017056(structural constituent of nuclear pore);GO:0005487(nucleocytoplasmic transporter activity)	K14301|NUP107, NUP84|http://www.genome.jp/dbget-bin/www_bget?ko:K14301	ko03013(RNA transport)	KOG1964(YU)(Nuclear pore complex, rNup107 component (sc Nup84));KOG1964(YU)(Nuclear pore complex, rNup107 component (sc Nup84));KOG1964(YU)(Nuclear pore complex, rNup107 component (sc Nup84));KOG1964(YU)(Nuclear pore complex, rNup107 component (sc Nup84));KOG1964(YU)(Nuclear pore complex, rNup107 component (sc Nup84));KOG1964(YU)(Nuclear pore complex, rNup107 component (sc Nup84))	sp|Q8L748|NU107_ARATH	sp|Q8L748|NU107_ARATH Nuclear pore complex protein NUP107 OS=Arabidopsis thaliana GN=NUP107 PE=1 SV=1
TRIAE_CS42_1AS_TGACv1_019361_AA0065590			1		BAK01758.1	predicted protein [Hordeum vulgare subsp. vulgare]	*	*	*	*	*	*	*	*
TRIAE_CS42_1AS_TGACv1_019383_AA0065900	1				XP_010923275.2	PREDICTED: uncharacterized protein ycf45 [Elaeis guineensis]	*	GO:0009507(chloroplast);GO:0005739(mitochondrion);GO:0009536(plastid)	GO:0005524(ATP binding);GO:0000166(nucleotide binding)	*	*	*	sp|P51281|YCF45_PORPU	sp|P51281|YCF45_PORPU Uncharacterized protein ycf45 OS=Porphyra purpurea GN=ycf45 PE=3 SV=1
TRIAE_CS42_1AS_TGACv1_019383_AA0065910	1	1			BAK02337.1	predicted protein, partial [Hordeum vulgare subsp. vulgare]	GO:0008152(metabolic process);GO:0055088(lipid homeostasis);GO:0055114(oxidation-reduction process);GO:0033539(fatty acid beta-oxidation using acyl-CoA dehydrogenase);GO:0006552(leucine catabolic process);GO:0006468(protein phosphorylation);GO:0016310(phosphorylation)	GO:0005739(mitochondrion)	GO:0052890(oxidoreductase activity, acting on the CH-CH group of donors, with a flavin as acceptor);GO:0050660(flavin adenine dinucleotide binding);GO:0000062(fatty-acyl-CoA binding);GO:0003995(acyl-CoA dehydrogenase activity);GO:0009055(electron carrier activity);GO:0008470(isovaleryl-CoA dehydrogenase activity);GO:0016491(oxidoreductase activity);GO:0016627(oxidoreductase activity, acting on th…	K00253|IVD, ivd|http://www.genome.jp/dbget-bin/www_bget?ko:K00253	ko00280(Valine, leucine and isoleucine degradation)	KOG0137(I)(Very-long-chain acyl-CoA dehydrogenase);KOG0137(I)(Very-long-chain acyl-CoA dehydrogenase);KOG0139(I)(Short-chain acyl-CoA dehydrogenase);KOG0137(I)(Very-long-chain acyl-CoA dehydrogenase);KOG0137(I)(Very-long-chain acyl-CoA dehydrogenase);KOG0139(I)(Short-chain acyl-CoA dehydrogenase)	sp|Q75IM9|IVD_ORYSJ	sp|Q75IM9|IVD_ORYSJ Isovaleryl-CoA dehydrogenase, mitochondrial OS=Oryza sativa subsp. japonica GN=Os05g0125500 PE=2 SV=2
TRIAE_CS42_1AS_TGACv1_019391_AA0066070	1				XP_015648536.1	PREDICTED: pre-rRNA-processing protein TSR2 [Oryza sativa Japonica Group]	GO:0000462(maturation of SSU-rRNA from tricistronic rRNA transcript (SSU-rRNA, 5.8S rRNA, LSU-rRNA))	GO:0005634(nucleus)	*	K14800|TSR2|http://www.genome.jp/dbget-bin/www_bget?ko:K14800	*	KOG4032(S)(Uncharacterized conserved protein)	sp|Q06672|TSR2_YEAST	sp|Q06672|TSR2_YEAST Pre-rRNA-processing protein TSR2 OS=Saccharomyces cerevisiae (strain ATCC 204508 / S288c) GN=TSR2 PE=1 SV=2
TRIAE_CS42_1AS_TGACv1_019490_AA0067280			1	1	EMS57860.1	hypothetical protein TRIUR3_20716 [Triticum urartu]	*	*	*	*	*	*	*	*
TRIAE_CS42_1AS_TGACv1_019533_AA0067700	1				EMT01309.1	T-complex protein 1 subunit epsilon [Aegilops tauschii]	*	*	*	*	*	*	*	*
TRIAE_CS42_1AS_TGACv1_019598_AA0068870	1				EMT17111.1	hypothetical protein F775_32912 [Aegilops tauschii]	*	*	*	*	*	*	*	*
TRIAE_CS42_1AS_TGACv1_019626_AA0069070		1			EMT25993.1	Obtusifoliol 14-alpha demethylase [Aegilops tauschii]	GO:0055114(oxidation-reduction process);GO:0016126(sterol biosynthetic process)	GO:0005886(plasma membrane);GO:0016020(membrane);GO:0005783(endoplasmic reticulum);GO:0016021(integral component of membrane)	GO:0004497(monooxygenase activity);GO:0016705(oxidoreductase activity, acting on paired donors, with incorporation or reduction of molecular oxygen);GO:0020037(heme binding);GO:0046872(metal ion binding);GO:0008398(sterol 14-demethylase activity);GO:0005506(iron ion binding);GO:0016491(oxidoreductase activity)	K05917|CYP51|http://www.genome.jp/dbget-bin/www_bget?ko:K05917	ko00100(Steroid biosynthesis)	KOG0157(QI)(Cytochrome P450 CYP4/CYP19/CYP26 subfamilies)	sp|P93846|CP51_SORBI	sp|P93846|CP51_SORBI Obtusifoliol 14-alpha demethylase OS=Sorghum bicolor GN=CYP51 PE=1 SV=1
TRIAE_CS42_1AS_TGACv1_019638_AA0069190	1		1		EMS47598.1	Anthocyanidin 5,3-O-glucosyltransferase [Triticum urartu]	GO:0008152(metabolic process);GO:0052696(flavonoid glucuronidation);GO:0009813(flavonoid biosynthetic process)	GO:0043231(intracellular membrane-bounded organelle)	GO:0016758(transferase activity, transferring hexosyl groups);GO:0080044(quercetin 7-O-glucosyltransferase activity);GO:0016740(transferase activity);GO:0016757(transferase activity, transferring glycosyl groups);GO:0080043(quercetin 3-O-glucosyltransferase activity)	*	*	*	sp|Q9LK73|U88A1_ARATH	sp|Q9LK73|U88A1_ARATH UDP-glycosyltransferase 88A1 OS=Arabidopsis thaliana GN=UGT88A1 PE=2 SV=1
TRIAE_CS42_1AS_TGACv1_019639_AA0069270	1	1			XP_003566543.1	PREDICTED: translocator protein homolog [Brachypodium distachyon]	GO:0006778(porphyrin-containing compound metabolic process)	GO:0005795(Golgi stack);GO:0016021(integral component of membrane);GO:0016020(membrane);GO:0005783(endoplasmic reticulum);GO:0005794(Golgi apparatus)	GO:0020037(heme binding)	K05770|TSPO, BZRP|http://www.genome.jp/dbget-bin/www_bget?ko:K05770	*	*	*	*
TRIAE_CS42_1AS_TGACv1_019651_AA0069610	1				BAK07478.1	predicted protein [Hordeum vulgare subsp. vulgare]	GO:0008152(metabolic process);GO:0052696(flavonoid glucuronidation);GO:0009813(flavonoid biosynthetic process)	GO:0043231(intracellular membrane-bounded organelle)	GO:0008194(UDP-glycosyltransferase activity);GO:0016758(transferase activity, transferring hexosyl groups);GO:0016740(transferase activity);GO:0016757(transferase activity, transferring glycosyl groups)	*	*	*	sp|Q6VAA9|U73E1_STERE	sp|Q6VAA9|U73E1_STERE UDP-glycosyltransferase 73E1 OS=Stevia rebaudiana GN=UGT73E1 PE=2 SV=1
TRIAE_CS42_1AS_TGACv1_019662_AA0069700			1	1	EMS57125.1	hypothetical protein TRIUR3_10792 [Triticum urartu]	*	*	*	*	*	*	*	*
TRIAE_CS42_1AS_TGACv1_019685_AA0069860	1	1			BAK00849.1	predicted protein [Hordeum vulgare subsp. vulgare]	GO:0009693(ethylene biosynthetic process);GO:0055114(oxidation-reduction process)	*	GO:0051213(dioxygenase activity);GO:0016491(oxidoreductase activity);GO:0046872(metal ion binding)	K05933|E1.14.17.4|http://www.genome.jp/dbget-bin/www_bget?ko:K05933	ko00270(Cysteine and methionine metabolism)	*	sp|Q9FR99|ACCO_MUSAC	sp|Q9FR99|ACCO_MUSAC 1-aminocyclopropane-1-carboxylate oxidase OS=Musa acuminata GN=MAO1B PE=3 SV=1
TRIAE_CS42_1AS_TGACv1_019686_AA0069910	1				EMT21814.1	Charged multivesicular body protein 5 [Aegilops tauschii]	GO:0007034(vacuolar transport)	*	*	K12198|CHMP5, VPS60|http://www.genome.jp/dbget-bin/www_bget?ko:K12198	ko04144(Endocytosis)	KOG1656(U)(Protein involved in glucose derepression and pre-vacuolar endosome protein sorting)	sp|Q54JK4|CHMP5_DICDI	sp|Q54JK4|CHMP5_DICDI Charged multivesicular body protein 5 OS=Dictyostelium discoideum GN=chmp5 PE=3 SV=1
TRIAE_CS42_1AS_TGACv1_019733_AA0070770		1			EMT01980.1	hypothetical protein F775_05826 [Aegilops tauschii]	*	GO:0016020(membrane);GO:0016021(integral component of membrane)	*	*	*	*	sp|Q9C7C1|TET6_ARATH	sp|Q9C7C1|TET6_ARATH Tetraspanin-6 OS=Arabidopsis thaliana GN=TET6 PE=2 SV=1
TRIAE_CS42_1AS_TGACv1_019783_AA0071430			1	1	ADX06722.1	Mla1 [Triticum monococcum]	*	*	*	*	*	*	sp|Q9STE7|R13L3_ARATH;sp|Q9SX38|DRL4_ARATH	sp|Q9STE7|R13L3_ARATH Putative disease resistance RPP13-like protein 3 OS=Arabidopsis thaliana GN=RPP13L3 PE=3 SV=1;sp|Q9SX38|DRL4_ARATH Putative disease resistance protein At1g50180 OS=Arabidopsis thaliana GN=At1g50180 PE=3 SV=2
TRIAE_CS42_1AS_TGACv1_019798_AA0071500		1			EMT09043.1	Putative LRR receptor-like serine/threonine-protein kinase [Aegilops tauschii]	*	*	*	*	*	*	sp|Q9LP24|Y1571_ARATH	sp|Q9LP24|Y1571_ARATH Probable leucine-rich repeat receptor-like protein kinase At1g35710 OS=Arabidopsis thaliana GN=At1g35710 PE=2 SV=1
TRIAE_CS42_1AS_TGACv1_019798_AA0071520	1		1		EMT22712.1	Putative LRR receptor-like serine/threonine-protein kinase [Aegilops tauschii]	*	*	*	*	*	*	sp|Q9LP24|Y1571_ARATH	sp|Q9LP24|Y1571_ARATH Probable leucine-rich repeat receptor-like protein kinase At1g35710 OS=Arabidopsis thaliana GN=At1g35710 PE=2 SV=1
TRIAE_CS42_1AS_TGACv1_019816_AA0071780	1				EMS51491.1	Alcohol dehydrogenase-like 3 [Triticum urartu]	GO:0055114(oxidation-reduction process)	*	GO:0008270(zinc ion binding);GO:0046872(metal ion binding);GO:0016491(oxidoreductase activity)	K00001|E1.1.1.1, adh|http://www.genome.jp/dbget-bin/www_bget?ko:K00001	ko00350(Tyrosine metabolism);ko00010(Glycolysis / Gluconeogenesis);ko00071(Fatty acid degradation)	KOG0022(Q)(Alcohol dehydrogenase, class III)	sp|A1L4Y2|ADHL3_ARATH	sp|A1L4Y2|ADHL3_ARATH Alcohol dehydrogenase-like 3 OS=Arabidopsis thaliana GN=At1g32780 PE=2 SV=1
TRIAE_CS42_1AS_TGACv1_019833_AA0071880				1	EMT15676.1	hypothetical protein F775_30698 [Aegilops tauschii]	*	*	*	*	*	*	sp|B9FM64|UFL1_ORYSJ	sp|B9FM64|UFL1_ORYSJ E3 UFM1-protein ligase 1 homolog OS=Oryza sativa subsp. japonica GN=Os05g0117600 PE=3 SV=1
TRIAE_CS42_1AS_TGACv1_019833_AA0071890			1	1	EMS46104.1	hypothetical protein TRIUR3_17287 [Triticum urartu]	*	*	GO:0016874(ligase activity)	*	*	*	sp|B9FM64|UFL1_ORYSJ	sp|B9FM64|UFL1_ORYSJ E3 UFM1-protein ligase 1 homolog OS=Oryza sativa subsp. japonica GN=Os05g0117600 PE=3 SV=1
TRIAE_CS42_1AS_TGACv1_019836_AA0071990			1	1	EMS45249.1	putative L-type lectin-domain containing receptor kinase S.7 [Triticum urartu]	GO:0006468(protein phosphorylation)	*	GO:0004672(protein kinase activity);GO:0005524(ATP binding);GO:0004674(protein serine/threonine kinase activity);GO:0000166(nucleotide binding)	K17302|COPB2, SEC27|http://www.genome.jp/dbget-bin/www_bget?ko:K17302	*	*	sp|Q9S972|SD16_ARATH;sp|Q9LSL5|LRK92_ARATH;sp|Q8GYA4|CRK10_ARATH	sp|Q9S972|SD16_ARATH Receptor-like serine/threonine-protein kinase SD1-6 OS=Arabidopsis thaliana GN=SD16 PE=1 SV=2;sp|Q9LSL5|LRK92_ARATH L-type lectin-domain containing receptor kinase IX.2 OS=Arabidopsis thaliana GN=LECRK92 PE=1 SV=1;sp|Q8GYA4|CRK10_ARATH Cysteine-rich receptor-like protein kinase 10 OS=Arabidopsis thaliana GN=CRK10 PE=1 SV=3
TRIAE_CS42_1AS_TGACv1_019861_AA0072290	1	1			BAJ85628.1	predicted protein [Hordeum vulgare subsp. vulgare]	*	*	GO:0016829(lyase activity)	*	*	*	*	*
TRIAE_CS42_1AS_TGACv1_019912_AA0072760			1		EMT29302.1	Speckle-type POZ protein-like protein A [Aegilops tauschii]	*	*	*	K10523|SPOP|http://www.genome.jp/dbget-bin/www_bget?ko:K10523	*	KOG4350(R)(Uncharacterized conserved protein, contains BTB/POZ domain)	sp|Q8L765|BPM1_ARATH	sp|Q8L765|BPM1_ARATH BTB/POZ and MATH domain-containing protein 1 OS=Arabidopsis thaliana GN=BPM1 PE=1 SV=1
TRIAE_CS42_1AS_TGACv1_019922_AA0072860				1	EMS45849.1	Disease resistance protein RPP13 [Triticum urartu]	*	*	*	*	*	*	sp|Q9M667|RPP13_ARATH;sp|Q8W474|DRL7_ARATH	sp|Q9M667|RPP13_ARATH Disease resistance protein RPP13 OS=Arabidopsis thaliana GN=RPP13 PE=2 SV=2;sp|Q8W474|DRL7_ARATH Probable disease resistance protein At1g58390 OS=Arabidopsis thaliana GN=At1g58390 PE=2 SV=4
TRIAE_CS42_1AS_TGACv1_019926_AA0072900			1	1	BAJ86099.1	predicted protein [Hordeum vulgare subsp. vulgare]	*	*	*	*	*	KOG2973(S)(Uncharacterized conserved protein);KOG2973(S)(Uncharacterized conserved protein);KOG2973(S)(Uncharacterized conserved protein);KOG2973(S)(Uncharacterized conserved protein);KOG2973(S)(Uncharacterized conserved protein)	sp|Q76NW7|HGH1_DICDI;sp|Q6AY79|HGH1_RAT	sp|Q76NW7|HGH1_DICDI Protein HGH1 homolog OS=Dictyostelium discoideum GN=DDB_G0276861 PE=3 SV=1;sp|Q6AY79|HGH1_RAT Protein HGH1 homolog OS=Rattus norvegicus GN=Hgh1 PE=2 SV=1
TRIAE_CS42_1AS_TGACv1_019928_AA0072940	1	1			EMT08486.1	hypothetical protein F775_01054 [Aegilops tauschii]	*	GO:0009536(plastid)	*	*	*	*	*	*
TRIAE_CS42_1AS_TGACv1_019982_AA0073540	1				BAJ87102.1	predicted protein [Hordeum vulgare subsp. vulgare]	*	*	GO:0016747(transferase activity, transferring acyl groups other than amino-acyl groups);GO:0016740(transferase activity)	*	*	*	sp|Q8LMI4|THT2_ORYSJ	sp|Q8LMI4|THT2_ORYSJ Tryptamine hydroxycinnamoyltransferase 2 OS=Oryza sativa subsp. japonica GN=THT2 PE=1 SV=1
TRIAE_CS42_1AS_TGACv1_020003_AA0073770	1				XP_015640253.1	PREDICTED: hydrophobic protein LTI6B [Oryza sativa Japonica Group]	*	GO:0016020(membrane);GO:0016021(integral component of membrane)	*	*	*	*	sp|A2Y075|LTI6B_ORYSI	sp|A2Y075|LTI6B_ORYSI Hydrophobic protein LTI6B OS=Oryza sativa subsp. indica GN=LTI6B PE=3 SV=2
TRIAE_CS42_1AS_TGACv1_020066_AA0074480			1		BAJ94157.1	predicted protein [Hordeum vulgare subsp. vulgare]	*	GO:0016020(membrane);GO:0016021(integral component of membrane);GO:0009536(plastid)	*	K20359|RABAC1, PRAF1|http://www.genome.jp/dbget-bin/www_bget?ko:K20359	*	*	sp|Q9LIC6|PR1F3_ARATH	sp|Q9LIC6|PR1F3_ARATH PRA1 family protein F3 OS=Arabidopsis thaliana GN=PRA1F3 PE=1 SV=1
TRIAE_CS42_1AS_TGACv1_020088_AA0074610			1		EMS48158.1	Disease resistance protein RPM1 [Triticum urartu]	*	*	GO:0043531(ADP binding)	K13457|RPM1, RPS3|http://www.genome.jp/dbget-bin/www_bget?ko:K13457	ko04626(Plant-pathogen interaction)	*	sp|Q39214|RPM1_ARATH	sp|Q39214|RPM1_ARATH Disease resistance protein RPM1 OS=Arabidopsis thaliana GN=RPM1 PE=1 SV=1
TRIAE_CS42_1AS_TGACv1_020088_AA0074620				1	EMT11059.1	hypothetical protein F775_08253 [Aegilops tauschii]	*	*	GO:0008270(zinc ion binding);GO:0046872(metal ion binding)	*	*	KOG2043(KTDL)(Signaling protein SWIFT and related BRCT domain proteins);KOG2043(KTDL)(Signaling protein SWIFT and related BRCT domain proteins)	sp|O04251|Y4211_ARATH	sp|O04251|Y4211_ARATH BRCT domain-containing protein At4g02110 OS=Arabidopsis thaliana GN=At4g02110 PE=4 SV=3
TRIAE_CS42_1AS_TGACv1_020114_AA0074820	1	1			BAK00849.1	predicted protein [Hordeum vulgare subsp. vulgare]	GO:0009693(ethylene biosynthetic process);GO:0055114(oxidation-reduction process)	*	GO:0051213(dioxygenase activity);GO:0016491(oxidoreductase activity);GO:0046872(metal ion binding)	K05933|E1.14.17.4|http://www.genome.jp/dbget-bin/www_bget?ko:K05933	ko00270(Cysteine and methionine metabolism)	*	sp|Q9FR99|ACCO_MUSAC	sp|Q9FR99|ACCO_MUSAC 1-aminocyclopropane-1-carboxylate oxidase OS=Musa acuminata GN=MAO1B PE=3 SV=1
TRIAE_CS42_1AS_TGACv1_020211_AA0075660	1				EMS58496.1	DNA-directed RNA polymerase II subunit RPB7 [Triticum urartu]	GO:0006351(transcription, DNA-templated);GO:0006367(transcription initiation from RNA polymerase II promoter);GO:0060213(positive regulation of nuclear-transcribed mRNA poly(A) tail shortening);GO:0000291(nuclear-transcribed mRNA catabolic process, exonucleolytic);GO:0045948(positive regulation of translational initiation);GO:0006950(response to stress)	GO:0005665(DNA-directed RNA polymerase II, core complex);GO:0000932(P-body);GO:0000428(DNA-directed RNA polymerase complex)	GO:0003899(DNA-directed 5'-3' RNA polymerase activity);GO:0003697(single-stranded DNA binding);GO:0003727(single-stranded RNA binding);GO:0031369(translation initiation factor binding)	K16253|NRPD7, NRPE7|http://www.genome.jp/dbget-bin/www_bget?ko:K16253	*	KOG3298(K)(DNA-directed RNA polymerase subunit E')	sp|A6QRA1|NRPE7_ARATH	sp|A6QRA1|NRPE7_ARATH DNA-directed RNA polymerase V subunit 7 OS=Arabidopsis thaliana GN=NRPE7 PE=1 SV=1
TRIAE_CS42_1AS_TGACv1_020215_AA0075720			1		XP_003568765.1	PREDICTED: probable beta-1,3-galactosyltransferase 12 [Brachypodium distachyon]	GO:0006486(protein glycosylation)	GO:0016020(membrane);GO:0000139(Golgi membrane);GO:0016021(integral component of membrane);GO:0005794(Golgi apparatus)	GO:0016740(transferase activity);GO:0016757(transferase activity, transferring glycosyl groups);GO:0008378(galactosyltransferase activity)	*	*	*	sp|Q66GS2|B3GTC_ARATH	sp|Q66GS2|B3GTC_ARATH Probable beta-1,3-galactosyltransferase 12 OS=Arabidopsis thaliana GN=B3GALT12 PE=2 SV=1
TRIAE_CS42_1AS_TGACv1_020217_AA0075760				1	EMS45849.1	Disease resistance protein RPP13 [Triticum urartu]	*	*	*	*	*	*	sp|Q9SX38|DRL4_ARATH	sp|Q9SX38|DRL4_ARATH Putative disease resistance protein At1g50180 OS=Arabidopsis thaliana GN=At1g50180 PE=3 SV=2
TRIAE_CS42_1AS_TGACv1_020330_AA0076690	1				BAJ92547.1	predicted protein [Hordeum vulgare subsp. vulgare]	GO:0006468(protein phosphorylation)	GO:0016020(membrane);GO:0016021(integral component of membrane)	GO:0004672(protein kinase activity);GO:0004674(protein serine/threonine kinase activity);GO:0005524(ATP binding)	*	*	*	sp|Q9CAL3|CRK2_ARATH	sp|Q9CAL3|CRK2_ARATH Cysteine-rich receptor-like protein kinase 2 OS=Arabidopsis thaliana GN=CRK2 PE=2 SV=1
TRIAE_CS42_1AS_TGACv1_020370_AA0077060	1	1			KQK07208.1	hypothetical protein BRADI_2g33940 [Brachypodium distachyon]	GO:0008152(metabolic process);GO:0052696(flavonoid glucuronidation);GO:0009813(flavonoid biosynthetic process)	GO:0043231(intracellular membrane-bounded organelle)	GO:0016740(transferase activity);GO:0016757(transferase activity, transferring glycosyl groups);GO:0016758(transferase activity, transferring hexosyl groups);GO:0080044(quercetin 7-O-glucosyltransferase activity);GO:0080043(quercetin 3-O-glucosyltransferase activity)	*	*	*	sp|F8WKW0|UGT1_GARJA	sp|F8WKW0|UGT1_GARJA Crocetin glucosyltransferase, chloroplastic OS=Gardenia jasminoides GN=UGT75L6 PE=1 SV=1
TRIAE_CS42_1AS_TGACv1_020379_AA0077100		1			EMS66397.1	hypothetical protein TRIUR3_33954 [Triticum urartu]	*	*	*	*	*	*	*	*
TRIAE_CS42_1AS_TGACv1_020446_AA0077540				1	EMT30617.1	Patatin group A-3 [Aegilops tauschii]	GO:0008152(metabolic process);GO:0016042(lipid catabolic process);GO:0006629(lipid metabolic process)	GO:0005737(cytoplasm);GO:0016020(membrane)	GO:0047372(acylglycerol lipase activity);GO:0004620(phospholipase activity);GO:0016787(hydrolase activity)	*	*	*	sp|Q6ZJD3|PLP2_ORYSJ	sp|Q6ZJD3|PLP2_ORYSJ Patatin-like protein 2 OS=Oryza sativa subsp. japonica GN=PLP2 PE=3 SV=1
TRIAE_CS42_1AS_TGACv1_020470_AA0077680	1	1			XP_003566590.1	PREDICTED: uncharacterized protein LOC100822944 isoform X1 [Brachypodium distachyon]	*	*	*	*	*	*	*	*
TRIAE_CS42_1AS_TGACv1_020492_AA0077790			1		CDM86215.1	unnamed protein product [Triticum aestivum]	GO:0055114(oxidation-reduction process)	*	GO:0046872(metal ion binding);GO:0051213(dioxygenase activity);GO:0016491(oxidoreductase activity)	*	*	*	sp|Q9C5K7|ACCH2_ARATH;sp|Q8H1S4|ACCH3_ARATH	sp|Q9C5K7|ACCH2_ARATH 1-aminocyclopropane-1-carboxylate oxidase homolog 2 OS=Arabidopsis thaliana GN=At1g06640 PE=2 SV=1;sp|Q8H1S4|ACCH3_ARATH 1-aminocyclopropane-1-carboxylate oxidase homolog 3 OS=Arabidopsis thaliana GN=At1g06650 PE=2 SV=1
TRIAE_CS42_1AS_TGACv1_020495_AA0077840		1			BAJ86582.1	predicted protein [Hordeum vulgare subsp. vulgare]	*	GO:0016021(integral component of membrane);GO:0016020(membrane);GO:0009536(plastid)	*	*	*	*	*	*
TRIAE_CS42_1AS_TGACv1_020524_AA0078090				1	EMT31079.1	Non-specific lipid-transfer protein-like protein [Aegilops tauschii]	GO:0006869(lipid transport);GO:0006508(proteolysis)	*	GO:0008289(lipid binding);GO:0008233(peptidase activity)	*	*	*	sp|Q9LZH5|LTPG2_ARATH	sp|Q9LZH5|LTPG2_ARATH Non-specific lipid transfer protein GPI-anchored 2 OS=Arabidopsis thaliana GN=LTPG2 PE=2 SV=1
TRIAE_CS42_1AS_TGACv1_020544_AA0078240		1			BAJ96111.1	predicted protein [Hordeum vulgare subsp. vulgare]	*	GO:0016021(integral component of membrane);GO:0016020(membrane);GO:0005887(integral component of plasma membrane);GO:0005783(endoplasmic reticulum)	GO:0005524(ATP binding);GO:0000166(nucleotide binding);GO:0016787(hydrolase activity);GO:0046872(metal ion binding);GO:0019829(cation-transporting ATPase activity)	K01537|E3.6.3.8|http://www.genome.jp/dbget-bin/www_bget?ko:K01537	*	KOG0202(P)(Ca2+ transporting ATPase);KOG0202(P)(Ca2+ transporting ATPase);KOG0202(P)(Ca2+ transporting ATPase);KOG0202(P)(Ca2+ transporting ATPase);KOG0202(P)(Ca2+ transporting ATPase);KOG0202(P)(Ca2+ transporting ATPase);KOG0202(P)(Ca2+ transporting ATPase)	sp|Q9XES1|ECA4_ARATH	sp|Q9XES1|ECA4_ARATH Calcium-transporting ATPase 4, endoplasmic reticulum-type OS=Arabidopsis thaliana GN=ECA4 PE=2 SV=2
TRIAE_CS42_1AS_TGACv1_020611_AA0078800	1		1		BAJ94806.1	predicted protein [Hordeum vulgare subsp. vulgare]	GO:0006810(transport)	GO:0016020(membrane);GO:0016021(integral component of membrane);GO:0043190(ATP-binding cassette (ABC) transporter complex);GO:0005886(plasma membrane)	GO:0005524(ATP binding);GO:0000166(nucleotide binding);GO:0016887(ATPase activity);GO:0042626(ATPase activity, coupled to transmembrane movement of substances)	*	*	KOG0061(Q)(Transporter, ABC superfamily (Breast cancer resistance protein));KOG0061(Q)(Transporter, ABC superfamily (Breast cancer resistance protein))	sp|Q8H8V7|AB5G_ORYSJ;sp|Q9M2V7|AB16G_ARATH	sp|Q8H8V7|AB5G_ORYSJ ABC transporter G family member 5 OS=Oryza sativa subsp. japonica GN=RCN1 PE=1 SV=1;sp|Q9M2V7|AB16G_ARATH ABC transporter G family member 16 OS=Arabidopsis thaliana GN=ABCG16 PE=2 SV=2
TRIAE_CS42_1AS_TGACv1_020673_AA0079230			1		BAJ88854.1	predicted protein [Hordeum vulgare subsp. vulgare]	GO:0006810(transport)	GO:0005886(plasma membrane);GO:0016021(integral component of membrane);GO:0016020(membrane)	GO:0022857(transmembrane transporter activity)	*	*	*	sp|Q9FGG3|WTR45_ARATH	sp|Q9FGG3|WTR45_ARATH WAT1-related protein At5g64700 OS=Arabidopsis thaliana GN=At5g64700 PE=2 SV=1
TRIAE_CS42_1AS_TGACv1_020737_AA0079650			1	1	BAJ99506.1	predicted protein [Hordeum vulgare subsp. vulgare]	*	GO:0016020(membrane);GO:0009535(chloroplast thylakoid membrane);GO:0016021(integral component of membrane)	GO:0051082(unfolded protein binding);GO:0031072(heat shock protein binding)	*	*	*	*	*
TRIAE_CS42_1AS_TGACv1_020848_AA0080220				1	BAK07005.1	predicted protein, partial [Hordeum vulgare subsp. vulgare]	GO:0006289(nucleotide-excision repair);GO:0006355(regulation of transcription, DNA-templated)	GO:0000439(core TFIIH complex)	*	K10845|TTDA, GTF2H5, TFB5|http://www.genome.jp/dbget-bin/www_bget?ko:K10845	ko03420(Nucleotide excision repair);ko03022(Basal transcription factors)	KOG3451(S)(Uncharacterized conserved protein)	sp|Q6NNM0|TFB5_ARATH	sp|Q6NNM0|TFB5_ARATH RNA polymerase II transcription factor B subunit 5 OS=Arabidopsis thaliana GN=TFB5 PE=3 SV=1
TRIAE_CS42_1AS_TGACv1_021173_AA0081210		1			BAJ87875.1	predicted protein [Hordeum vulgare subsp. vulgare]	*	*	*	*	*	*	sp|Q8LGS1|MARD1_ARATH	sp|Q8LGS1|MARD1_ARATH Protein MARD1 OS=Arabidopsis thaliana GN=MARD1 PE=2 SV=2
TRIAE_CS42_1AS_TGACv1_021270_AA0081440	1		1		EMS52007.1	hypothetical protein TRIUR3_26459 [Triticum urartu]	*	GO:0031011(Ino80 complex)	*	K11671|NFRKB, INO80G|http://www.genome.jp/dbget-bin/www_bget?ko:K11671	*	*	sp|Q6P4L9|NFRKB_XENTR	sp|Q6P4L9|NFRKB_XENTR Nuclear factor related to kappa-B-binding protein OS=Xenopus tropicalis GN=nfrkb PE=2 SV=1
TRIAE_CS42_1AS_TGACv1_021532_AA0081830	1				CAD29476.1	glutathione transferase F3 [Triticum aestivum]	GO:0006749(glutathione metabolic process)	GO:0005737(cytoplasm)	GO:0004364(glutathione transferase activity)	K00799|GST, gst|http://www.genome.jp/dbget-bin/www_bget?ko:K00799	ko00480(Glutathione metabolism)	KOG0867(O)(Glutathione S-transferase)	sp|P46420|GSTF4_MAIZE	sp|P46420|GSTF4_MAIZE Glutathione S-transferase 4 OS=Zea mays GN=GST4 PE=1 SV=2
TRIAE_CS42_1AS_TGACv1_021860_AA0082220	1				XP_014754590.1	PREDICTED: 125 kDa kinesin-related protein isoform X2 [Brachypodium distachyon]	GO:0007018(microtubule-based movement)	GO:0005871(kinesin complex);GO:0005737(cytoplasm);GO:0005856(cytoskeleton);GO:0005874(microtubule);GO:0005819(spindle)	GO:0005524(ATP binding);GO:0008017(microtubule binding);GO:0000166(nucleotide binding);GO:0003777(microtubule motor activity);GO:0008574(ATP-dependent microtubule motor activity, plus-end-directed)	K10398|KIF11, EG5|http://www.genome.jp/dbget-bin/www_bget?ko:K10398	*	KOG4280(Z)(Kinesin-like protein);KOG4280(Z)(Kinesin-like protein);KOG4280(Z)(Kinesin-like protein)	sp|Q5W7C6|KN5A_ORYSJ	sp|Q5W7C6|KN5A_ORYSJ Kinesin-like protein KIN-5A OS=Oryza sativa subsp. japonica GN=KIN5A PE=2 SV=1
TRIAE_CS42_1AS_TGACv1_022397_AA0082470	1				EMS65232.1	hypothetical protein TRIUR3_12653 [Triticum urartu]	*	*	*	*	*	*	*	*
TRIAE_CS42_1BL_TGACv1_030247_AA0083780	1				EMT28821.1	hypothetical protein F775_33038 [Aegilops tauschii]	*	GO:0016020(membrane);GO:0016021(integral component of membrane)	*	*	*	*	sp|Q9LMY5|PPR41_ARATH	sp|Q9LMY5|PPR41_ARATH Putative pentatricopeptide repeat-containing protein At1g13630 OS=Arabidopsis thaliana GN=At1g13630 PE=3 SV=3
TRIAE_CS42_1BL_TGACv1_030250_AA0083870	1				EMS49282.1	Histone chaperone ASF1B [Triticum urartu]	GO:0006333(chromatin assembly or disassembly)	GO:0005634(nucleus)	*	K10753|ASF1|http://www.genome.jp/dbget-bin/www_bget?ko:K10753	*	KOG3265(KB)(Histone chaperone involved in gene silencing);KOG3265(KB)(Histone chaperone involved in gene silencing);KOG3265(KB)(Histone chaperone involved in gene silencing)	sp|Q9LS09|ASF1B_ARATH	sp|Q9LS09|ASF1B_ARATH Histone chaperone ASF1B OS=Arabidopsis thaliana GN=ASF1B PE=1 SV=1
TRIAE_CS42_1BL_TGACv1_030254_AA0084010	1				BAJ89917.1	predicted protein [Hordeum vulgare subsp. vulgare]	*	*	*	*	*	*	sp|Q9C8E6|PMI1_ARATH	sp|Q9C8E6|PMI1_ARATH Protein PLASTID MOVEMENT IMPAIRED 1 OS=Arabidopsis thaliana GN=PMI1 PE=1 SV=1
TRIAE_CS42_1BL_TGACv1_030263_AA0084320	1				EMT24065.1	Serine/threonine-protein kinase Nek4 [Aegilops tauschii]	GO:0006468(protein phosphorylation);GO:0016310(phosphorylation)	*	GO:0004672(protein kinase activity);GO:0004674(protein serine/threonine kinase activity);GO:0005524(ATP binding);GO:0000166(nucleotide binding);GO:0016301(kinase activity);GO:0016740(transferase activity)	K08857|NEK|http://www.genome.jp/dbget-bin/www_bget?ko:K08857	*	KOG0589(R)(Serine/threonine protein kinase);KOG0589(R)(Serine/threonine protein kinase)	sp|Q60DG4|NEK4_ORYSJ	sp|Q60DG4|NEK4_ORYSJ Serine/threonine-protein kinase Nek4 OS=Oryza sativa subsp. japonica GN=NEK4 PE=2 SV=1
TRIAE_CS42_1BL_TGACv1_030266_AA0084520			1	1	EMT08110.1	hypothetical protein F775_14598 [Aegilops tauschii]	GO:0031146(SCF-dependent proteasomal ubiquitin-dependent protein catabolic process)	GO:0019005(SCF ubiquitin ligase complex)	GO:0004842(ubiquitin-protein transferase activity)	*	*	*	sp|Q9FLS0|FB253_ARATH	sp|Q9FLS0|FB253_ARATH F-box protein At5g07610 OS=Arabidopsis thaliana GN=At5g07610 PE=2 SV=1
TRIAE_CS42_1BL_TGACv1_030266_AA0084540			1	1	EMS56269.1	putative galacturonosyltransferase 4 [Triticum urartu]	GO:0045489(pectin biosynthetic process);GO:0071555(cell wall organization)	GO:0000139(Golgi membrane);GO:0005794(Golgi apparatus)	GO:0016740(transferase activity);GO:0016757(transferase activity, transferring glycosyl groups);GO:0047262(polygalacturonate 4-alpha-galacturonosyltransferase activity)	K13648|GAUT|http://www.genome.jp/dbget-bin/www_bget?ko:K13648	ko00520(Amino sugar and nucleotide sugar metabolism)	*	sp|Q93ZX7|GAUT4_ARATH	sp|Q93ZX7|GAUT4_ARATH Probable galacturonosyltransferase 4 OS=Arabidopsis thaliana GN=GAUT4 PE=2 SV=1
TRIAE_CS42_1BL_TGACv1_030281_AA0085160	1				BAK02209.1	predicted protein [Hordeum vulgare subsp. vulgare]	*	GO:0016021(integral component of membrane);GO:0016020(membrane)	*	*	*	*	*	*
TRIAE_CS42_1BL_TGACv1_030290_AA0085570	1	1			EMS59150.1	Eukaryotic peptide chain release factor subunit 1-2 [Triticum urartu]	GO:0006415(translational termination)	GO:0005737(cytoplasm)	GO:0016149(translation release factor activity, codon specific)	K03265|ETF1, ERF1|http://www.genome.jp/dbget-bin/www_bget?ko:K03265	ko03015(mRNA surveillance pathway)	KOG0688(J)(Peptide chain release factor 1 (eRF1));KOG0688(J)(Peptide chain release factor 1 (eRF1));KOG0688(J)(Peptide chain release factor 1 (eRF1))	sp|Q9LPV8|ERF1Y_ARATH	sp|Q9LPV8|ERF1Y_ARATH Eukaryotic peptide chain release factor subunit 1-2 OS=Arabidopsis thaliana GN=ERF1-2 PE=1 SV=1
TRIAE_CS42_1BL_TGACv1_030290_AA0085630	1	1			EMS53053.1	Diacylglycerol kinase 1 [Triticum urartu]	GO:0007205(protein kinase C-activating G-protein coupled receptor signaling pathway);GO:0016310(phosphorylation);GO:0035556(intracellular signal transduction)	GO:0016020(membrane);GO:0016021(integral component of membrane)	GO:0016301(kinase activity);GO:0016740(transferase activity);GO:0005524(ATP binding);GO:0000166(nucleotide binding);GO:0004143(diacylglycerol kinase activity)	K00901|dgkA, DGK|http://www.genome.jp/dbget-bin/www_bget?ko:K00901	ko04070(Phosphatidylinositol signaling system);ko00561(Glycerolipid metabolism);ko00564(Glycerophospholipid metabolism)	KOG1169(IT)(Diacylglycerol kinase);KOG1169(IT)(Diacylglycerol kinase);KOG1170(I)(Diacylglycerol kinase);KOG1170(I)(Diacylglycerol kinase);KOG1170(I)(Diacylglycerol kinase)	sp|Q39017|DGK1_ARATH	sp|Q39017|DGK1_ARATH Diacylglycerol kinase 1 OS=Arabidopsis thaliana GN=DGK1 PE=1 SV=2
TRIAE_CS42_1BL_TGACv1_030293_AA0085660	1				EMT18948.1	hypothetical protein F775_28211 [Aegilops tauschii]	*	GO:0016021(integral component of membrane);GO:0016020(membrane)	*	*	*	*	*	*
TRIAE_CS42_1BL_TGACv1_030295_AA0085760	1	1			EMS64426.1	Coatomer subunit zeta-1 [Triticum urartu]	GO:0006810(transport);GO:0015031(protein transport);GO:0016192(vesicle-mediated transport)	GO:0005737(cytoplasm);GO:0016020(membrane);GO:0031410(cytoplasmic vesicle);GO:0030663(COPI-coated vesicle membrane);GO:0000139(Golgi membrane);GO:0005794(Golgi apparatus);GO:0019028(viral capsid)	*	K20472|COPZ, RET3|http://www.genome.jp/dbget-bin/www_bget?ko:K20472	*	KOG3343(U)(Vesicle coat complex COPI, zeta subunit)	sp|Q9MAX5|COPZ1_ORYSJ	sp|Q9MAX5|COPZ1_ORYSJ Coatomer subunit zeta-1 OS=Oryza sativa subsp. japonica GN=COPZ1 PE=2 SV=1
TRIAE_CS42_1BL_TGACv1_030301_AA0085990	1				EMT12718.1	hypothetical protein F775_19985 [Aegilops tauschii]	*	*	*	*	*	*	sp|B9F4I8|LPA1_ORYSJ	sp|B9F4I8|LPA1_ORYSJ P-loop NTPase domain-containing protein LPA1 OS=Oryza sativa subsp. japonica GN=LPA1 PE=2 SV=1
TRIAE_CS42_1BL_TGACv1_030304_AA0086170	1				XP_003571979.2	PREDICTED: probable trehalase [Brachypodium distachyon]	GO:0008152(metabolic process);GO:0005991(trehalose metabolic process);GO:0005993(trehalose catabolic process)	GO:0005886(plasma membrane)	GO:0003824(catalytic activity);GO:0016798(hydrolase activity, acting on glycosyl bonds);GO:0004555(alpha,alpha-trehalase activity);GO:0016787(hydrolase activity)	K01194|TREH, treA, treF|http://www.genome.jp/dbget-bin/www_bget?ko:K01194	ko00500(Starch and sucrose metabolism)	KOG0602(G)(Neutral trehalase)	sp|Q9FWC1|TRE_ORYSJ	sp|Q9FWC1|TRE_ORYSJ Probable trehalase OS=Oryza sativa subsp. japonica GN=Os10g0521000 PE=2 SV=1
TRIAE_CS42_1BL_TGACv1_030307_AA0086230			1		EMT27673.1	hypothetical protein F775_11085 [Aegilops tauschii]	*	GO:0005737(cytoplasm);GO:0005739(mitochondrion)	*	*	*	*	sp|Q6AUW3|HS223_ORYSJ	sp|Q6AUW3|HS223_ORYSJ 22.3 kDa class VI heat shock protein OS=Oryza sativa subsp. japonica GN=HSP22.3 PE=2 SV=1
TRIAE_CS42_1BL_TGACv1_030315_AA0086460			1		ABA91070.1	hypothetical protein LOC_Os11g01460 [Oryza sativa Japonica Group]	*	*	*	K07466|RFA1, RPA1, rpa|http://www.genome.jp/dbget-bin/www_bget?ko:K07466	ko03030(DNA replication);ko03440(Homologous recombination);ko03430(Mismatch repair);ko03420(Nucleotide excision repair)	*	sp|Q65XV7|RFA1C_ORYSJ	sp|Q65XV7|RFA1C_ORYSJ Replication protein A 70 kDa DNA-binding subunit C OS=Oryza sativa subsp. japonica GN=RPA1C PE=1 SV=1
TRIAE_CS42_1BL_TGACv1_030324_AA0086730		1			BAJ85179.1	predicted protein [Hordeum vulgare subsp. vulgare]	GO:0006810(transport);GO:0030001(metal ion transport);GO:0071577(zinc II ion transmembrane transport);GO:0055085(transmembrane transport);GO:0006811(ion transport);GO:0006829(zinc II ion transport)	GO:0016020(membrane);GO:0016021(integral component of membrane);GO:0005886(plasma membrane)	GO:0005385(zinc ion transmembrane transporter activity);GO:0046873(metal ion transmembrane transporter activity);GO:0008270(zinc ion binding)	K14709|SLC39A1_2_3, ZIP1_2_3|http://www.genome.jp/dbget-bin/www_bget?ko:K14709	*	KOG1558(P)(Fe2+/Zn2+ regulated transporter);KOG1558(P)(Fe2+/Zn2+ regulated transporter)	sp|Q6L8G0|ZIP5_ORYSJ	sp|Q6L8G0|ZIP5_ORYSJ Zinc transporter 5 OS=Oryza sativa subsp. japonica GN=ZIP5 PE=2 SV=1
TRIAE_CS42_1BL_TGACv1_030324_AA0086740		1			XP_006655401.1	PREDICTED: zinc transporter 9-like [Oryza brachyantha]	*	*	*	K14709|SLC39A1_2_3, ZIP1_2_3|http://www.genome.jp/dbget-bin/www_bget?ko:K14709	*	KOG1558(P)(Fe2+/Zn2+ regulated transporter);KOG1558(P)(Fe2+/Zn2+ regulated transporter)	sp|Q9SLG3|ZIP3_ARATH	sp|Q9SLG3|ZIP3_ARATH Zinc transporter 3 OS=Arabidopsis thaliana GN=ZIP3 PE=2 SV=1
TRIAE_CS42_1BL_TGACv1_030330_AA0086930			1	1	XP_003567922.1	PREDICTED: 50S ribosomal protein L21, mitochondrial [Brachypodium distachyon]	GO:0009553(embryo sac development);GO:0010197(polar nucleus fusion);GO:0006412(translation);GO:0009555(pollen development);GO:0000741(karyogamy);GO:0009567(double fertilization forming a zygote and endosperm)	GO:0005622(intracellular);GO:0005840(ribosome);GO:0005739(mitochondrion);GO:0005762(mitochondrial large ribosomal subunit)	GO:0003735(structural constituent of ribosome);GO:0003723(RNA binding)	K02888|RP-L21, MRPL21, rplU|http://www.genome.jp/dbget-bin/www_bget?ko:K02888	ko03010(Ribosome)	KOG1686(J)(Mitochondrial/chloroplast ribosomal L21 protein)	sp|Q8L9A0|RM21_ARATH	sp|Q8L9A0|RM21_ARATH 50S ribosomal protein L21, mitochondrial OS=Arabidopsis thaliana GN=RPL21M PE=2 SV=1
TRIAE_CS42_1BL_TGACv1_030330_AA0086940				1	BAJ94571.1	predicted protein, partial [Hordeum vulgare subsp. vulgare]	GO:0055062(phosphate ion homeostasis);GO:0006817(phosphate ion transport);GO:0016036(cellular response to phosphate starvation);GO:0044257(cellular protein catabolic process);GO:2000185(regulation of phosphate transmembrane transport)	GO:0005737(cytoplasm);GO:0005783(endoplasmic reticulum);GO:0005794(Golgi apparatus)	GO:0061630(ubiquitin protein ligase activity);GO:0031625(ubiquitin protein ligase binding)	K10581|UBE2O|http://www.genome.jp/dbget-bin/www_bget?ko:K10581	ko04120(Ubiquitin mediated proteolysis)	KOG0895(O)(Ubiquitin-conjugating enzyme);KOG0895(O)(Ubiquitin-conjugating enzyme);KOG0895(O)(Ubiquitin-conjugating enzyme);KOG0895(O)(Ubiquitin-conjugating enzyme);KOG0895(O)(Ubiquitin-conjugating enzyme);KOG0895(O)(Ubiquitin-conjugating enzyme);KOG0895(O)(Ubiquitin-conjugating enzyme);KOG0895(O)(Ubiquitin-conjugating enzyme);KOG0895(O)(Ubiquitin-conjugating enzyme);KOG0895(O)(Ubiquitin-conjugati…	sp|Q8VY10|UBC24_ARATH	sp|Q8VY10|UBC24_ARATH Probable ubiquitin-conjugating enzyme E2 24 OS=Arabidopsis thaliana GN=UBC24 PE=1 SV=1
TRIAE_CS42_1BL_TGACv1_030350_AA0087800		1			EMT28336.1	Putative LRR receptor-like serine/threonine-protein kinase [Aegilops tauschii]	GO:0016310(phosphorylation);GO:0006468(protein phosphorylation)	GO:0016021(integral component of membrane);GO:0016020(membrane)	GO:0004672(protein kinase activity);GO:0005524(ATP binding);GO:0004674(protein serine/threonine kinase activity);GO:0016301(kinase activity);GO:0016740(transferase activity);GO:0000166(nucleotide binding)	*	*	*	sp|C0LGP4|Y3475_ARATH;sp|Q1MX30|XA21_ORYSI	sp|C0LGP4|Y3475_ARATH Probable LRR receptor-like serine/threonine-protein kinase At3g47570 OS=Arabidopsis thaliana GN=At3g47570 PE=2 SV=1;sp|Q1MX30|XA21_ORYSI Receptor kinase-like protein Xa21 OS=Oryza sativa subsp. indica GN=XA21 PE=1 SV=1
TRIAE_CS42_1BL_TGACv1_030355_AA0087860	1				BAJ98118.1	predicted protein [Hordeum vulgare subsp. vulgare]	GO:0006952(defense response)	GO:0009536(plastid)	*	*	*	*	sp|Q9ZVI6|LOR8_ARATH	sp|Q9ZVI6|LOR8_ARATH Protein LURP-one-related 8 OS=Arabidopsis thaliana GN=At2g38640 PE=2 SV=1
TRIAE_CS42_1BL_TGACv1_030370_AA0088260			1	1	EMT09301.1	Myb family transcription factor APL [Aegilops tauschii]	GO:0006351(transcription, DNA-templated);GO:0006355(regulation of transcription, DNA-templated)	GO:0005634(nucleus)	GO:0003677(DNA binding)	*	*	*	sp|Q9SJW0|PHL7_ARATH;sp|Q949U2|PHL6_ARATH	sp|Q9SJW0|PHL7_ARATH Myb family transcription factor PHL7 OS=Arabidopsis thaliana GN=PHL7 PE=2 SV=1;sp|Q949U2|PHL6_ARATH Myb family transcription factor PHL6 OS=Arabidopsis thaliana GN=PHL6 PE=2 SV=1
TRIAE_CS42_1BL_TGACv1_030380_AA0088660		1			BAJ92019.1	predicted protein [Hordeum vulgare subsp. vulgare]	*	GO:0016021(integral component of membrane);GO:0016020(membrane)	*	*	*	*	sp|F4I9E1|NFD4_ARATH	sp|F4I9E1|NFD4_ARATH Protein NUCLEAR FUSION DEFECTIVE 4 OS=Arabidopsis thaliana GN=NFD4 PE=3 SV=1
TRIAE_CS42_1BL_TGACv1_030384_AA0088810			1		EMT20293.1	hypothetical protein F775_28689 [Aegilops tauschii]	*	*	*	*	*	*	*	*
TRIAE_CS42_1BL_TGACv1_030384_AA0088830			1	1	EMT23864.1	Translationally-controlled tumor protein-like protein [Aegilops tauschii]	*	*	*	*	*	*	*	*
TRIAE_CS42_1BL_TGACv1_030398_AA0089530	1				EMS54926.1	hypothetical protein TRIUR3_13829 [Triticum urartu]	*	*	*	*	*	*	*	*
TRIAE_CS42_1BL_TGACv1_030410_AA0089840	1	1			EMT16419.1	Formimidoyltransferase-cyclodeaminase [Aegilops tauschii]	GO:0008152(metabolic process)	*	GO:0005542(folic acid binding);GO:0016740(transferase activity)	*	*	*	sp|Q9HI69|GLFT_THEAC	sp|Q9HI69|GLFT_THEAC Glutamate formimidoyltransferase OS=Thermoplasma acidophilum (strain ATCC 25905 / DSM 1728 / JCM 9062 / NBRC 15155 / AMRC-C165) GN=Ta1476 PE=1 SV=1
TRIAE_CS42_1BL_TGACv1_030421_AA0090240	1			1	BAJ95398.1	predicted protein [Hordeum vulgare subsp. vulgare]	GO:0006470(protein dephosphorylation)	*	GO:0004722(protein serine/threonine phosphatase activity);GO:0003824(catalytic activity);GO:0016787(hydrolase activity);GO:0004721(phosphoprotein phosphatase activity);GO:0043169(cation binding);GO:0046872(metal ion binding)	K14497|PP2C|http://www.genome.jp/dbget-bin/www_bget?ko:K14497	ko04016(MAPK signaling pathway - plant);ko04075(Plant hormone signal transduction)	KOG0698(T)(Serine/threonine protein phosphatase)	sp|Q5SN75|P2C08_ORYSJ;sp|Q65XK7|P2C51_ORYSJ	sp|Q5SN75|P2C08_ORYSJ Probable protein phosphatase 2C 8 OS=Oryza sativa subsp. japonica GN=Os01g0656200 PE=2 SV=1;sp|Q65XK7|P2C51_ORYSJ Probable protein phosphatase 2C 51 OS=Oryza sativa subsp. japonica GN=Os05g0572700 PE=2 SV=1
TRIAE_CS42_1BL_TGACv1_030426_AA0090380	1		1		XP_003571871.1	PREDICTED: long-chain-alcohol oxidase FAO2-like [Brachypodium distachyon]	GO:0055114(oxidation-reduction process)	GO:0016020(membrane);GO:0016021(integral component of membrane);GO:0009536(plastid)	GO:0050660(flavin adenine dinucleotide binding);GO:0016614(oxidoreductase activity, acting on CH-OH group of donors);GO:0016491(oxidoreductase activity);GO:0046577(long-chain-alcohol oxidase activity)	K17756|FAO3|http://www.genome.jp/dbget-bin/www_bget?ko:K17756	*	*	sp|B5WWZ8|FAO1_LOTJA	sp|B5WWZ8|FAO1_LOTJA Long-chain-alcohol oxidase FAO1 OS=Lotus japonicus GN=FAO1 PE=1 SV=1
TRIAE_CS42_1BL_TGACv1_030450_AA0090950	1	1			BAK04599.1	predicted protein [Hordeum vulgare subsp. vulgare]	*	*	GO:0050662(coenzyme binding);GO:0003824(catalytic activity)	*	*	*	sp|Q0JKZ0|SNL6_ORYSJ	sp|Q0JKZ0|SNL6_ORYSJ Cinnamoyl-CoA reductase-like SNL6 OS=Oryza sativa subsp. japonica GN=SNL6 PE=3 SV=1
TRIAE_CS42_1BL_TGACv1_030454_AA0091040			1	1	EMT19581.1	Photosystem I reaction center subunit VI, chloroplastic [Aegilops tauschii]	GO:0015979(photosynthesis)	GO:0009538(photosystem I reaction center);GO:0009522(photosystem I);GO:0009579(thylakoid);GO:0016020(membrane);GO:0009536(plastid);GO:0009535(chloroplast thylakoid membrane);GO:0016021(integral component of membrane);GO:0009507(chloroplast)	*	K02695|psaH|http://www.genome.jp/dbget-bin/www_bget?ko:K02695	ko00195(Photosynthesis)	*	sp|P20143|PSAH_HORVU	sp|P20143|PSAH_HORVU Photosystem I reaction center subunit VI, chloroplastic OS=Hordeum vulgare GN=PSAH PE=1 SV=1
TRIAE_CS42_1BL_TGACv1_030454_AA0091140			1	1	EMT19581.1	Photosystem I reaction center subunit VI, chloroplastic [Aegilops tauschii]	GO:0015979(photosynthesis)	GO:0009538(photosystem I reaction center);GO:0009522(photosystem I);GO:0009579(thylakoid);GO:0016020(membrane);GO:0009536(plastid);GO:0009535(chloroplast thylakoid membrane);GO:0016021(integral component of membrane);GO:0009507(chloroplast)	*	K02695|psaH|http://www.genome.jp/dbget-bin/www_bget?ko:K02695	ko00195(Photosynthesis)	*	sp|P20143|PSAH_HORVU	sp|P20143|PSAH_HORVU Photosystem I reaction center subunit VI, chloroplastic OS=Hordeum vulgare GN=PSAH PE=1 SV=1
TRIAE_CS42_1BL_TGACv1_030458_AA0091270	1				EMT32646.1	Bifunctional purine biosynthesis protein purH [Aegilops tauschii]	GO:0006164(purine nucleotide biosynthetic process)	*	GO:0004643(phosphoribosylaminoimidazolecarboxamide formyltransferase activity);GO:0003937(IMP cyclohydrolase activity);GO:0003824(catalytic activity)	K00602|purH|http://www.genome.jp/dbget-bin/www_bget?ko:K00602	ko00670(One carbon pool by folate);ko00230(Purine metabolism)	KOG2555(F)(AICAR transformylase/IMP cyclohydrolase/methylglyoxal synthase);KOG2555(F)(AICAR transformylase/IMP cyclohydrolase/methylglyoxal synthase);KOG2555(F)(AICAR transformylase/IMP cyclohydrolase/methylglyoxal synthase);KOG2555(F)(AICAR transformylase/IMP cyclohydrolase/methylglyoxal synthase)	sp|A4XKZ2|PUR9_CALS8	sp|A4XKZ2|PUR9_CALS8 Bifunctional purine biosynthesis protein PurH OS=Caldicellulosiruptor saccharolyticus (strain ATCC 43494 / DSM 8903 / Tp8T 6331) GN=purH PE=3 SV=1
TRIAE_CS42_1BL_TGACv1_030460_AA0091440	1				BAJ87462.1	predicted protein [Hordeum vulgare subsp. vulgare]	*	*	*	*	*	*	sp|Q9FZ80|SOT17_ARATH	sp|Q9FZ80|SOT17_ARATH Cytosolic sulfotransferase 17 OS=Arabidopsis thaliana GN=SOT17 PE=1 SV=1
TRIAE_CS42_1BL_TGACv1_030462_AA0091470			1	1	EMS65417.1	Peptidyl-prolyl cis-trans isomerase FKBP4 [Triticum urartu]	GO:0061077(chaperone-mediated protein folding);GO:0006457(protein folding)	GO:0005789(endoplasmic reticulum membrane)	GO:0005528(FK506 binding);GO:0016853(isomerase activity);GO:0003755(peptidyl-prolyl cis-trans isomerase activity)	K01802|E5.2.1.8|http://www.genome.jp/dbget-bin/www_bget?ko:K01802	*	KOG0543(O)(FKBP-type peptidyl-prolyl cis-trans isomerase);KOG0543(O)(FKBP-type peptidyl-prolyl cis-trans isomerase);KOG0543(O)(FKBP-type peptidyl-prolyl cis-trans isomerase);KOG0543(O)(FKBP-type peptidyl-prolyl cis-trans isomerase)	sp|Q9M2S7|FK201_ARATH	sp|Q9M2S7|FK201_ARATH Peptidyl-prolyl cis-trans isomerase FKBP20-1 OS=Arabidopsis thaliana GN=FKBP20-1 PE=1 SV=1
TRIAE_CS42_1BL_TGACv1_030467_AA0091630			1	1	EMS51757.1	ABC transporter B family member 11 [Triticum urartu]	GO:0006810(transport);GO:0055085(transmembrane transport)	GO:0016020(membrane);GO:0016021(integral component of membrane)	GO:0005524(ATP binding);GO:0000166(nucleotide binding);GO:0016887(ATPase activity);GO:0042626(ATPase activity, coupled to transmembrane movement of substances)	K05658|ABCB1|http://www.genome.jp/dbget-bin/www_bget?ko:K05658	ko02010(ABC transporters)	KOG0055(Q)(Multidrug/pheromone exporter, ABC superfamily);KOG0055(Q)(Multidrug/pheromone exporter, ABC superfamily);KOG0055(Q)(Multidrug/pheromone exporter, ABC superfamily);KOG0055(Q)(Multidrug/pheromone exporter, ABC superfamily);KOG0055(Q)(Multidrug/pheromone exporter, ABC superfamily);KOG0055(Q)(Multidrug/pheromone exporter, ABC superfamily);KOG0055(Q)(Multidrug/pheromone exporter, ABC superf…	sp|Q9FWX7|AB11B_ARATH;sp|Q9M1Q9|AB21B_ARATH;sp|O80725|AB4B_ARATH	sp|Q9FWX7|AB11B_ARATH ABC transporter B family member 11 OS=Arabidopsis thaliana GN=ABCB11 PE=2 SV=1;sp|Q9M1Q9|AB21B_ARATH ABC transporter B family member 21 OS=Arabidopsis thaliana GN=ABCB21 PE=1 SV=2;sp|O80725|AB4B_ARATH ABC transporter B family member 4 OS=Arabidopsis thaliana GN=ABCB4 PE=1 SV=1
TRIAE_CS42_1BL_TGACv1_030468_AA0091680			1		EMT02085.1	Serine/threonine-protein kinase SMG1 [Aegilops tauschii]	*	*	*	*	*	*	sp|P0C2F6|RNHX1_ARATH	sp|P0C2F6|RNHX1_ARATH Putative ribonuclease H protein At1g65750 OS=Arabidopsis thaliana GN=At1g65750 PE=3 SV=1
TRIAE_CS42_1BL_TGACv1_030468_AA0091740			1	1	ADB85380.1	putative retrotransposon protein [Phyllostachys edulis]	*	*	*	*	*	*	sp|Q9H611|PIF1_HUMAN	sp|Q9H611|PIF1_HUMAN ATP-dependent DNA helicase PIF1 OS=Homo sapiens GN=PIF1 PE=1 SV=2
TRIAE_CS42_1BL_TGACv1_030473_AA0091930	1				BAK03127.1	predicted protein [Hordeum vulgare subsp. vulgare]	GO:0051289(protein homotetramerization)	GO:0005829(cytosol)	GO:0018826(methionine gamma-lyase activity);GO:0003824(catalytic activity);GO:0030170(pyridoxal phosphate binding);GO:0016829(lyase activity)	K01761|E4.4.1.11|http://www.genome.jp/dbget-bin/www_bget?ko:K01761	ko00270(Cysteine and methionine metabolism);ko00450(Selenocompound metabolism)	KOG0053(E)(Cystathionine beta-lyases/cystathionine gamma-synthases);KOG0053(E)(Cystathionine beta-lyases/cystathionine gamma-synthases)	sp|Q9SGU9|MGL_ARATH	sp|Q9SGU9|MGL_ARATH Methionine gamma-lyase OS=Arabidopsis thaliana GN=MGL PE=1 SV=1
TRIAE_CS42_1BL_TGACv1_030502_AA0092510		1			BAK03204.1	predicted protein [Hordeum vulgare subsp. vulgare]	*	*	*	*	*	*	sp|Q9LQQ1|PPR20_ARATH	sp|Q9LQQ1|PPR20_ARATH Pentatricopeptide repeat-containing protein At1g07740, mitochondrial OS=Arabidopsis thaliana GN=At1g07740 PE=2 SV=1
TRIAE_CS42_1BL_TGACv1_030535_AA0093430			1	1	BAK01593.1	predicted protein [Hordeum vulgare subsp. vulgare]	GO:0006629(lipid metabolic process)	GO:0016020(membrane)	GO:0016298(lipase activity)	*	*	KOG1455(I)(Lysophospholipase);KOG1455(I)(Lysophospholipase);KOG1455(I)(Lysophospholipase);KOG1455(I)(Lysophospholipase);KOG1455(I)(Lysophospholipase);KOG1455(I)(Lysophospholipase);KOG1455(I)(Lysophospholipase);KOG1455(I)(Lysophospholipase)	sp|Q9C942|CSE_ARATH	sp|Q9C942|CSE_ARATH Caffeoylshikimate esterase OS=Arabidopsis thaliana GN=CSE PE=1 SV=1
TRIAE_CS42_1BL_TGACv1_030536_AA0093450	1				EMS58604.1	Protein WAX2 [Triticum urartu]	GO:0055114(oxidation-reduction process);GO:0006633(fatty acid biosynthetic process);GO:0010025(wax biosynthetic process);GO:0010143(cutin biosynthetic process);GO:0048653(anther development)	GO:0016020(membrane);GO:0016021(integral component of membrane);GO:0005783(endoplasmic reticulum);GO:0043668(exine)	GO:0005506(iron ion binding);GO:0016491(oxidoreductase activity)	K15404|K15404, CER1|http://www.genome.jp/dbget-bin/www_bget?ko:K15404	ko00073(Cutin, suberine and wax biosynthesis)	*	sp|F4HVY0|CER1_ARATH;sp|F4HVX7|CERL1_ARATH	sp|F4HVY0|CER1_ARATH Protein ECERIFERUM 1 OS=Arabidopsis thaliana GN=CER1 PE=1 SV=1;sp|F4HVX7|CERL1_ARATH Protein CER1-like 1 OS=Arabidopsis thaliana GN=At1g02190 PE=2 SV=1
TRIAE_CS42_1BL_TGACv1_030541_AA0093530	1				XP_003567574.1	PREDICTED: polygalacturonase At1g48100 [Brachypodium distachyon]	GO:0008152(metabolic process);GO:0005975(carbohydrate metabolic process);GO:0071555(cell wall organization)	GO:0005576(extracellular region)	GO:0004650(polygalacturonase activity);GO:0016798(hydrolase activity, acting on glycosyl bonds);GO:0016787(hydrolase activity)	*	*	*	sp|Q949Z1|PGLR4_ARATH	sp|Q949Z1|PGLR4_ARATH Polygalacturonase At1g48100 OS=Arabidopsis thaliana GN=At1g48100 PE=2 SV=1
TRIAE_CS42_1BL_TGACv1_030547_AA0093660			1	1	AOR06323.1	Argonaute 4B [Secale cereale]	GO:0031047(gene silencing by RNA)	*	GO:0003676(nucleic acid binding)	K11593|ELF2C, AGO|http://www.genome.jp/dbget-bin/www_bget?ko:K11593	*	KOG1041(J)(Translation initiation factor 2C (eIF-2C) and related proteins);KOG1041(J)(Translation initiation factor 2C (eIF-2C) and related proteins);KOG1041(J)(Translation initiation factor 2C (eIF-2C) and related proteins)	sp|Q0JF58|AGO4B_ORYSJ	sp|Q0JF58|AGO4B_ORYSJ Protein argonaute 4B OS=Oryza sativa subsp. japonica GN=AGO4B PE=2 SV=1
TRIAE_CS42_1BL_TGACv1_030549_AA0093770	1				BAJ98568.1	predicted protein [Hordeum vulgare subsp. vulgare]	GO:0055085(transmembrane transport)	GO:0016020(membrane);GO:0016021(integral component of membrane)	*	*	*	*	*	*
TRIAE_CS42_1BL_TGACv1_030567_AA0094160	1				BAJ86736.1	predicted protein [Hordeum vulgare subsp. vulgare]	*	GO:0005737(cytoplasm);GO:0016020(membrane);GO:0016021(integral component of membrane)	*	*	*	*	sp|Q8W486|Y1491_ARATH	sp|Q8W486|Y1491_ARATH Uncharacterized protein At1g04910 OS=Arabidopsis thaliana GN=At1g04910 PE=2 SV=1
TRIAE_CS42_1BL_TGACv1_030573_AA0094520			1		EMT16394.1	hypothetical protein F775_15025 [Aegilops tauschii]	*	*	*	*	*	*	sp|F4JVB8|RADL1_ARATH	sp|F4JVB8|RADL1_ARATH Protein RADIALIS-like 1 OS=Arabidopsis thaliana GN=RL1 PE=2 SV=1
TRIAE_CS42_1BL_TGACv1_030573_AA0094530			1		EMT19029.1	hypothetical protein F775_15149 [Aegilops tauschii]	*	*	*	*	*	*	sp|Q6NNN0|RADL3_ARATH	sp|Q6NNN0|RADL3_ARATH Protein RADIALIS-like 3 OS=Arabidopsis thaliana GN=RL3 PE=2 SV=1
TRIAE_CS42_1BL_TGACv1_030573_AA0094570				1	BAK02652.1	predicted protein [Hordeum vulgare subsp. vulgare]	GO:0006810(transport);GO:0046323(glucose import);GO:0035428(hexose transmembrane transport);GO:0055085(transmembrane transport)	GO:0016021(integral component of membrane);GO:0016020(membrane);GO:0005887(integral component of plasma membrane)	GO:0022891(substrate-specific transmembrane transporter activity);GO:0005215(transporter activity);GO:0005355(glucose transmembrane transporter activity);GO:0005351(sugar:proton symporter activity);GO:0022857(transmembrane transporter activity)	K08145|SLC2A8, GLUT8|http://www.genome.jp/dbget-bin/www_bget?ko:K08145	*	KOG0254(R)(Predicted transporter (major facilitator superfamily))	sp|Q93YP9|ERDL4_ARATH	sp|Q93YP9|ERDL4_ARATH Sugar transporter ERD6-like 4 OS=Arabidopsis thaliana GN=At1g19450 PE=2 SV=1
TRIAE_CS42_1BL_TGACv1_030594_AA0095080	1	1			EMT05976.1	CTP synthase [Aegilops tauschii]	GO:0006541(glutamine metabolic process);GO:0006221(pyrimidine nucleotide biosynthetic process);GO:0044210('de novo' CTP biosynthetic process)	*	GO:0005524(ATP binding);GO:0003883(CTP synthase activity);GO:0000166(nucleotide binding);GO:0016874(ligase activity)	K01937|pyrG, CTPS|http://www.genome.jp/dbget-bin/www_bget?ko:K01937	ko00240(Pyrimidine metabolism)	KOG2387(F)(CTP synthase (UTP-ammonia lyase));KOG2387(F)(CTP synthase (UTP-ammonia lyase));KOG2387(F)(CTP synthase (UTP-ammonia lyase));KOG2387(F)(CTP synthase (UTP-ammonia lyase));KOG2387(F)(CTP synthase (UTP-ammonia lyase));KOG2387(F)(CTP synthase (UTP-ammonia lyase));KOG2387(F)(CTP synthase (UTP-ammonia lyase));KOG2387(F)(CTP synthase (UTP-ammonia lyase))	sp|Q54V77|PYRG_DICDI;sp|Q6GME1|PYRG2_XENLA	sp|Q54V77|PYRG_DICDI CTP synthase OS=Dictyostelium discoideum GN=ctps PE=3 SV=1;sp|Q6GME1|PYRG2_XENLA CTP synthase 2 OS=Xenopus laevis GN=ctps2 PE=2 SV=1
TRIAE_CS42_1BL_TGACv1_030599_AA0095300	1				EMS59647.1	GTPase-activating protein GYP7 [Triticum urartu]	GO:0031338(regulation of vesicle fusion);GO:0090630(activation of GTPase activity);GO:0006886(intracellular protein transport)	GO:0016020(membrane);GO:0005622(intracellular);GO:0016021(integral component of membrane);GO:0012505(endomembrane system)	GO:0005096(GTPase activator activity);GO:0017137(Rab GTPase binding)	*	*	KOG2197(T)(Ypt/Rab-specific GTPase-activating protein GYP7 and related proteins)	sp|P09379|GYP7_YARLI	sp|P09379|GYP7_YARLI GTPase-activating protein GYP7 OS=Yarrowia lipolytica (strain CLIB 122 / E 150) GN=GYP7 PE=3 SV=2
TRIAE_CS42_1BL_TGACv1_030603_AA0095440	1	1			EMT25652.1	hypothetical protein F775_43704 [Aegilops tauschii]	*	*	*	K08912|LHCB1|http://www.genome.jp/dbget-bin/www_bget?ko:K08912	ko00196(Photosynthesis - antenna proteins)	*	sp|P04784|CB21_WHEAT	sp|P04784|CB21_WHEAT Chlorophyll a-b binding protein, chloroplastic OS=Triticum aestivum GN=WHAB1.6 PE=3 SV=1
TRIAE_CS42_1BL_TGACv1_030626_AA0096230	1		1	1	AAB99745.1	HSP70 [Triticum aestivum]	*	*	GO:0005524(ATP binding);GO:0000166(nucleotide binding)	K03283|HSPA1_8|http://www.genome.jp/dbget-bin/www_bget?ko:K03283	ko04144(Endocytosis);ko04141(Protein processing in endoplasmic reticulum);ko03040(Spliceosome)	KOG0101(O)(Molecular chaperones HSP70/HSC70, HSP70 superfamily);KOG0101(O)(Molecular chaperones HSP70/HSC70, HSP70 superfamily)	sp|P27322|HSP72_SOLLC	sp|P27322|HSP72_SOLLC Heat shock cognate 70 kDa protein 2 OS=Solanum lycopersicum GN=HSC-2 PE=2 SV=1
TRIAE_CS42_1BL_TGACv1_030627_AA0096290		1			CDM83836.1	unnamed protein product [Triticum aestivum]	GO:0006810(transport);GO:0006886(intracellular protein transport);GO:0015031(protein transport);GO:0016192(vesicle-mediated transport)	GO:0005737(cytoplasm);GO:0016020(membrane);GO:0000139(Golgi membrane);GO:0030117(membrane coat);GO:0031410(cytoplasmic vesicle);GO:0030663(COPI-coated vesicle membrane);GO:0030126(COPI vesicle coat);GO:0005794(Golgi apparatus)	GO:0005198(structural molecule activity)	K17301|COPB1, SEC26|http://www.genome.jp/dbget-bin/www_bget?ko:K17301	*	KOG1058(U)(Vesicle coat complex COPI, beta subunit);KOG1058(U)(Vesicle coat complex COPI, beta subunit);KOG1058(U)(Vesicle coat complex COPI, beta subunit);KOG1058(U)(Vesicle coat complex COPI, beta subunit);KOG1058(U)(Vesicle coat complex COPI, beta subunit);KOG1058(U)(Vesicle coat complex COPI, beta subunit);KOG1058(U)(Vesicle coat complex COPI, beta subunit);KOG1058(U)(Vesicle coat complex COP…	sp|Q53PC7|COPB1_ORYSJ	sp|Q53PC7|COPB1_ORYSJ Coatomer subunit beta-1 OS=Oryza sativa subsp. japonica GN=Os11g0174000 PE=2 SV=1
TRIAE_CS42_1BL_TGACv1_030648_AA0096850		1			XP_003571956.1	PREDICTED: electron transfer flavoprotein-ubiquinone oxidoreductase, mitochondrial isoform X1 [Brachypodium distachyon]	GO:0055114(oxidation-reduction process);GO:0006552(leucine catabolic process)	GO:0005743(mitochondrial inner membrane);GO:0005739(mitochondrion);GO:0016020(membrane)	GO:0051536(iron-sulfur cluster binding);GO:0016491(oxidoreductase activity);GO:0004174(electron-transferring-flavoprotein dehydrogenase activity);GO:0046872(metal ion binding)	K00311|ETFDH|http://www.genome.jp/dbget-bin/www_bget?ko:K00311	*	KOG2415(C)(Electron transfer flavoprotein ubiquinone oxidoreductase);KOG2415(C)(Electron transfer flavoprotein ubiquinone oxidoreductase);KOG2415(C)(Electron transfer flavoprotein ubiquinone oxidoreductase);KOG2415(C)(Electron transfer flavoprotein ubiquinone oxidoreductase)	sp|Q337B8|ETFQO_ORYSJ	sp|Q337B8|ETFQO_ORYSJ Electron transfer flavoprotein-ubiquinone oxidoreductase, mitochondrial OS=Oryza sativa subsp. japonica GN=Os10g0516300 PE=3 SV=1
TRIAE_CS42_1BL_TGACv1_030679_AA0097760			1	1	EMS47962.1	Ribonuclease P protein subunit p29 [Triticum urartu]	GO:0008033(tRNA processing);GO:0006379(mRNA cleavage);GO:0006364(rRNA processing)	GO:0030677(ribonuclease P complex);GO:0000172(ribonuclease MRP complex);GO:0005655(nucleolar ribonuclease P complex)	GO:0004540(ribonuclease activity);GO:0033204(ribonuclease P RNA binding);GO:0000171(ribonuclease MRP activity);GO:0004526(ribonuclease P activity);GO:0003723(RNA binding)	K03538|POP4, RPP29|http://www.genome.jp/dbget-bin/www_bget?ko:K03538	ko03013(RNA transport);ko03008(Ribosome biogenesis in eukaryotes)	KOG4046(A)(RNase MRP and P, subunit POP4/p29)	sp|Q2KIB9|RPP29_BOVIN	sp|Q2KIB9|RPP29_BOVIN Ribonuclease P protein subunit p29 OS=Bos taurus GN=POP4 PE=2 SV=1
TRIAE_CS42_1BL_TGACv1_030683_AA0097840	1		1		EMS53024.1	putative WRKY transcription factor 71 [Triticum urartu]	GO:0006355(regulation of transcription, DNA-templated)	*	GO:0043565(sequence-specific DNA binding);GO:0003700(transcription factor activity, sequence-specific DNA binding)	*	*	*	sp|Q93WV4|WRK71_ARATH	sp|Q93WV4|WRK71_ARATH Probable WRKY transcription factor 71 OS=Arabidopsis thaliana GN=WRKY71 PE=2 SV=1
TRIAE_CS42_1BL_TGACv1_030689_AA0097930				1	EMT18350.1	hypothetical protein F775_29239 [Aegilops tauschii]	GO:0000398(mRNA splicing, via spliceosome);GO:0000244(spliceosomal tri-snRNP complex assembly)	GO:0005681(spliceosomal complex);GO:0071013(catalytic step 2 spliceosome);GO:0005682(U5 snRNP)	GO:0030623(U5 snRNA binding);GO:0003723(RNA binding);GO:0003676(nucleic acid binding);GO:0017070(U6 snRNA binding);GO:0097157(pre-mRNA intronic binding);GO:0030619(U1 snRNA binding);GO:0030620(U2 snRNA binding);GO:0000386(second spliceosomal transesterification activity)	K12856|PRPF8, PRP8|http://www.genome.jp/dbget-bin/www_bget?ko:K12856	ko03040(Spliceosome)	KOG1795(A)(U5 snRNP spliceosome subunit);KOG1795(A)(U5 snRNP spliceosome subunit);KOG1795(A)(U5 snRNP spliceosome subunit);KOG1795(A)(U5 snRNP spliceosome subunit);KOG1795(A)(U5 snRNP spliceosome subunit)	sp|Q9SSD2|PRP8A_ARATH	sp|Q9SSD2|PRP8A_ARATH Pre-mRNA-processing-splicing factor 8A OS=Arabidopsis thaliana GN=PRP8A PE=1 SV=1
TRIAE_CS42_1BL_TGACv1_030691_AA0098000	1				EMT30485.1	Non-specific lipid-transfer protein 2G [Aegilops tauschii]	GO:0006508(proteolysis)	*	GO:0008233(peptidase activity)	*	*	*	sp|P82900|NLT2G_WHEAT	sp|P82900|NLT2G_WHEAT Non-specific lipid-transfer protein 2G OS=Triticum aestivum PE=1 SV=2
TRIAE_CS42_1BL_TGACv1_030695_AA0098100	1	1			EMT15977.1	hypothetical protein F775_27637 [Aegilops tauschii]	*	*	*	*	*	*	*	*
TRIAE_CS42_1BL_TGACv1_030695_AA0098130	1				BAK01806.1	predicted protein [Hordeum vulgare subsp. vulgare]	*	*	*	*	*	*	*	*
TRIAE_CS42_1BL_TGACv1_030700_AA0098300				1	BAJ96961.1	predicted protein [Hordeum vulgare subsp. vulgare]	*	*	*	*	*	*	*	*
TRIAE_CS42_1BL_TGACv1_030713_AA0098740	1				BAK03799.1	predicted protein [Hordeum vulgare subsp. vulgare]	GO:0010466(negative regulation of peptidase activity);GO:0006952(defense response)	GO:0009536(plastid)	GO:0030414(peptidase inhibitor activity);GO:0004869(cysteine-type endopeptidase inhibitor activity)	*	*	*	sp|Q9LEI7|CYT1_HORVU	sp|Q9LEI7|CYT1_HORVU Cysteine proteinase inhibitor OS=Hordeum vulgare GN=ICY PE=1 SV=1
TRIAE_CS42_1BL_TGACv1_030715_AA0098910			1	1	EMT08312.1	hypothetical protein F775_19068 [Aegilops tauschii]	*	*	GO:0016829(lyase activity)	*	*	*	sp|Q9LJF9|FDL44_ARATH;sp|Q9LSJ3|FBL48_ARATH	sp|Q9LJF9|FDL44_ARATH F-box/FBD/LRR-repeat protein At3g26920 OS=Arabidopsis thaliana GN=At3g26920 PE=2 SV=3;sp|Q9LSJ3|FBL48_ARATH Putative F-box/LRR-repeat protein At3g28410 OS=Arabidopsis thaliana GN=At3g28410 PE=4 SV=2
TRIAE_CS42_1BL_TGACv1_030748_AA0099740	1	1			BAK03655.1	predicted protein, partial [Hordeum vulgare subsp. vulgare]	*	GO:0016020(membrane);GO:0016021(integral component of membrane)	*	*	*	*	*	*
TRIAE_CS42_1BL_TGACv1_030749_AA0099780	1		1		EMT19656.1	Putative calcium-transporting ATPase 6, plasma membrane-type [Aegilops tauschii]	GO:0006810(transport);GO:0070588(calcium ion transmembrane transport);GO:0006811(ion transport);GO:0006816(calcium ion transport)	GO:0016021(integral component of membrane);GO:0016020(membrane);GO:0005887(integral component of plasma membrane);GO:0043231(intracellular membrane-bounded organelle)	GO:0005524(ATP binding);GO:0005516(calmodulin binding);GO:0000166(nucleotide binding);GO:0016787(hydrolase activity);GO:0005388(calcium-transporting ATPase activity);GO:0046872(metal ion binding)	K01537|E3.6.3.8|http://www.genome.jp/dbget-bin/www_bget?ko:K01537	*	KOG0204(P)(Calcium transporting ATPase);KOG0204(P)(Calcium transporting ATPase);KOG0204(P)(Calcium transporting ATPase);KOG0204(P)(Calcium transporting ATPase);KOG0204(P)(Calcium transporting ATPase)	sp|Q65X71|ACA6_ORYSJ	sp|Q65X71|ACA6_ORYSJ Probable calcium-transporting ATPase 6, plasma membrane-type OS=Oryza sativa subsp. japonica GN=ACA6 PE=3 SV=1
TRIAE_CS42_1BL_TGACv1_030762_AA0100080	1				BAJ97049.1	predicted protein, partial [Hordeum vulgare subsp. vulgare]	GO:0006468(protein phosphorylation)	GO:0005737(cytoplasm)	GO:0004672(protein kinase activity);GO:0005524(ATP binding);GO:0004674(protein serine/threonine kinase activity);GO:0004702(signal transducer, downstream of receptor, with serine/threonine kinase activity);GO:0000166(nucleotide binding)	*	*	*	sp|O22040|ANP1_ARATH	sp|O22040|ANP1_ARATH Mitogen-activated protein kinase kinase kinase ANP1 OS=Arabidopsis thaliana GN=ANP1 PE=1 SV=2
TRIAE_CS42_1BL_TGACv1_030772_AA0100420		1			EMS56651.1	Malate dehydrogenase, chloroplastic [Triticum urartu]	GO:0005975(carbohydrate metabolic process);GO:0055114(oxidation-reduction process);GO:0006108(malate metabolic process);GO:0019752(carboxylic acid metabolic process);GO:0006099(tricarboxylic acid cycle)	GO:0005739(mitochondrion)	GO:0003824(catalytic activity);GO:0030060(L-malate dehydrogenase activity);GO:0016491(oxidoreductase activity);GO:0016616(oxidoreductase activity, acting on the CH-OH group of donors, NAD or NADP as acceptor);GO:0016615(malate dehydrogenase activity)	K00026|MDH2|http://www.genome.jp/dbget-bin/www_bget?ko:K00026	ko00270(Cysteine and methionine metabolism);ko00020(Citrate cycle (TCA cycle));ko00630(Glyoxylate and dicarboxylate metabolism);ko00620(Pyruvate metabolism);ko00710(Carbon fixation in photosynthetic organisms);ko01200(Carbon metabolism)	KOG1494(C)(NAD-dependent malate dehydrogenase);KOG1494(C)(NAD-dependent malate dehydrogenase)	sp|Q9SN86|MDHP_ARATH	sp|Q9SN86|MDHP_ARATH Malate dehydrogenase, chloroplastic OS=Arabidopsis thaliana GN=At3g47520 PE=1 SV=1
TRIAE_CS42_1BL_TGACv1_030777_AA0100580				1	XP_015638627.1	PREDICTED: UPF0503 protein At3g09070, chloroplastic [Oryza sativa Japonica Group]	*	*	*	*	*	*	sp|Q9SS80|U503A_ARATH	sp|Q9SS80|U503A_ARATH UPF0503 protein At3g09070, chloroplastic OS=Arabidopsis thaliana GN=At3g09070 PE=1 SV=1
TRIAE_CS42_1BL_TGACv1_030782_AA0100720	1				EAY78773.1	hypothetical protein OsI_33875 [Oryza sativa Indica Group]	*	*	*	K00059|fabG|http://www.genome.jp/dbget-bin/www_bget?ko:K00059	ko01040(Biosynthesis of unsaturated fatty acids);ko00061(Fatty acid biosynthesis);ko00780(Biotin metabolism);ko01212(Fatty acid metabolism)	KOG0725(R)(Reductases with broad range of substrate specificities)	sp|Q9SQR4|ADRC3_ARATH	sp|Q9SQR4|ADRC3_ARATH NADPH-dependent aldehyde reductase-like protein, chloroplastic OS=Arabidopsis thaliana GN=At3g03980 PE=3 SV=1
TRIAE_CS42_1BL_TGACv1_030818_AA0101430			1	1	AFG73682.1	receptor kinase [Triticum urartu]	*	*	*	*	*	*	sp|C0LGP4|Y3475_ARATH;sp|Q9SD62|Y3471_ARATH	sp|C0LGP4|Y3475_ARATH Probable LRR receptor-like serine/threonine-protein kinase At3g47570 OS=Arabidopsis thaliana GN=At3g47570 PE=2 SV=1;sp|Q9SD62|Y3471_ARATH Putative receptor-like protein kinase At3g47110 OS=Arabidopsis thaliana GN=At3g47110 PE=3 SV=1
TRIAE_CS42_1BL_TGACv1_030819_AA0101510		1			EMT26237.1	Squamosa promoter-binding-like protein 9 [Aegilops tauschii]	GO:0006351(transcription, DNA-templated);GO:0006355(regulation of transcription, DNA-templated)	GO:0005634(nucleus);GO:0016021(integral component of membrane);GO:0016020(membrane)	GO:0003677(DNA binding);GO:0046872(metal ion binding)	*	*	*	sp|Q6I576|SPL9_ORYSJ	sp|Q6I576|SPL9_ORYSJ Squamosa promoter-binding-like protein 9 OS=Oryza sativa subsp. japonica GN=SPL9 PE=2 SV=1
TRIAE_CS42_1BL_TGACv1_030856_AA0102410				1	XP_015697200.1	PREDICTED: serine carboxypeptidase-like 34 [Oryza brachyantha]	GO:0006508(proteolysis)	*	GO:0008233(peptidase activity);GO:0004180(carboxypeptidase activity);GO:0004185(serine-type carboxypeptidase activity);GO:0016787(hydrolase activity)	K16297|SCPL-II|http://www.genome.jp/dbget-bin/www_bget?ko:K16297	*	*	sp|Q0WPR4|SCP34_ARATH	sp|Q0WPR4|SCP34_ARATH Serine carboxypeptidase-like 34 OS=Arabidopsis thaliana GN=SCPL34 PE=2 SV=2
TRIAE_CS42_1BL_TGACv1_030873_AA0102800			1	1	EMS47940.1	Serine/threonine-protein kinase ATR [Triticum urartu]	GO:0016310(phosphorylation);GO:0006974(cellular response to DNA damage stimulus);GO:0006281(DNA repair);GO:0007049(cell cycle);GO:0032204(regulation of telomere maintenance);GO:0010044(response to aluminum ion);GO:0033044(regulation of chromosome organization);GO:0006303(double-strand break repair via nonhomologous end joining);GO:0010332(response to gamma radiation);GO:0007004(telomere maintenan…	GO:0009536(plastid);GO:0005634(nucleus);GO:0009506(plasmodesma)	GO:0005524(ATP binding);GO:0004674(protein serine/threonine kinase activity);GO:0016301(kinase activity);GO:0016740(transferase activity);GO:0000166(nucleotide binding)	K06640|ATR|http://www.genome.jp/dbget-bin/www_bget?ko:K06640	*	KOG0890(TBLD)(Protein kinase of the PI-3 kinase family involved in mitotic growth, DNA repair and meiotic recombination);KOG0890(TBLD)(Protein kinase of the PI-3 kinase family involved in mitotic growth, DNA repair and meiotic recombination);KOG0890(TBLD)(Protein kinase of the PI-3 kinase family involved in mitotic growth, DNA repair and meiotic recombination);KOG0890(TBLD)(Protein kinase of the …	sp|Q5Z987|ATR_ORYSJ;sp|A2YH41|ATR_ORYSI	sp|Q5Z987|ATR_ORYSJ Serine/threonine-protein kinase ATR OS=Oryza sativa subsp. japonica GN=Os06g0724700 PE=2 SV=1;sp|A2YH41|ATR_ORYSI Serine/threonine-protein kinase ATR OS=Oryza sativa subsp. indica GN=OsI_023634 PE=3 SV=2
TRIAE_CS42_1BL_TGACv1_030886_AA0103090			1	1	EMT06213.1	hypothetical protein F775_26740 [Aegilops tauschii]	*	*	*	*	*	*	*	*
TRIAE_CS42_1BL_TGACv1_030886_AA0103140			1	1	EMT00899.1	DNA replication complex GINS protein PSF2 [Aegilops tauschii]	GO:0006260(DNA replication);GO:1902975(mitotic DNA replication initiation);GO:0000727(double-strand break repair via break-induced replication)	GO:0031298(replication fork protection complex);GO:0000811(GINS complex);GO:0005634(nucleus)	GO:0043138(3'-5' DNA helicase activity)	K10733|GINS2, PSF2|http://www.genome.jp/dbget-bin/www_bget?ko:K10733	*	KOG4071(S)(Uncharacterized conserved protein)	sp|Q9C7A8|PSF2_ARATH	sp|Q9C7A8|PSF2_ARATH DNA replication complex GINS protein PSF2 OS=Arabidopsis thaliana GN=GINS2 PE=2 SV=2
TRIAE_CS42_1BL_TGACv1_030886_AA0103150			1	1	EMT05155.1	hypothetical protein F775_03153 [Aegilops tauschii]	*	*	*	*	*	*	sp|Q9LPW2|FBK2_ARATH	sp|Q9LPW2|FBK2_ARATH Putative F-box/kelch-repeat protein At1g12870 OS=Arabidopsis thaliana GN=At1g12870 PE=4 SV=2
TRIAE_CS42_1BL_TGACv1_030886_AA0103180	1		1		BAK00372.1	predicted protein [Hordeum vulgare subsp. vulgare]	GO:0055114(oxidation-reduction process)	GO:0005739(mitochondrion)	GO:0016491(oxidoreductase activity);GO:0051213(dioxygenase activity);GO:0046872(metal ion binding)	*	*	*	*	*
TRIAE_CS42_1BL_TGACv1_030888_AA0103220	1				EMT10320.1	hypothetical protein F775_15406 [Aegilops tauschii]	*	*	*	*	*	*	*	*
TRIAE_CS42_1BL_TGACv1_030908_AA0103520			1	1	BAJ94715.1	predicted protein [Hordeum vulgare subsp. vulgare]	*	*	GO:0003677(DNA binding)	K09422|MYBP|http://www.genome.jp/dbget-bin/www_bget?ko:K09422	*	KOG0048(K)(Transcription factor, Myb superfamily);KOG0048(K)(Transcription factor, Myb superfamily);KOG0048(K)(Transcription factor, Myb superfamily)	sp|Q6R032|MB3R5_ARATH	sp|Q6R032|MB3R5_ARATH Transcription factor MYB3R-5 OS=Arabidopsis thaliana GN=MYB3R5 PE=2 SV=1
TRIAE_CS42_1BL_TGACv1_030910_AA0103590	1	1			BAJ90643.1	predicted protein [Hordeum vulgare subsp. vulgare]	GO:0018298(protein-chromophore linkage);GO:0009765(photosynthesis, light harvesting);GO:0015979(photosynthesis)	GO:0009522(photosystem I);GO:0009579(thylakoid);GO:0016020(membrane);GO:0009535(chloroplast thylakoid membrane);GO:0016021(integral component of membrane);GO:0009507(chloroplast)	GO:0016168(chlorophyll binding);GO:0046872(metal ion binding)	K08912|LHCB1|http://www.genome.jp/dbget-bin/www_bget?ko:K08912	ko00196(Photosynthesis - antenna proteins)	*	sp|P04784|CB21_WHEAT	sp|P04784|CB21_WHEAT Chlorophyll a-b binding protein, chloroplastic OS=Triticum aestivum GN=WHAB1.6 PE=3 SV=1
TRIAE_CS42_1BL_TGACv1_030910_AA0103600	1	1		1	BAJ90643.1	predicted protein [Hordeum vulgare subsp. vulgare]	*	*	*	K08912|LHCB1|http://www.genome.jp/dbget-bin/www_bget?ko:K08912	ko00196(Photosynthesis - antenna proteins)	*	sp|P04782|CB24_PETSP;sp|P04784|CB21_WHEAT	sp|P04782|CB24_PETSP Chlorophyll a-b binding protein 25, chloroplastic OS=Petunia sp. GN=CAB25 PE=3 SV=1;sp|P04784|CB21_WHEAT Chlorophyll a-b binding protein, chloroplastic OS=Triticum aestivum GN=WHAB1.6 PE=3 SV=1
TRIAE_CS42_1BL_TGACv1_030913_AA0103750	1				EMS53836.1	Calmodulin-like protein 5 [Triticum urartu]	*	GO:0016020(membrane);GO:0016021(integral component of membrane)	GO:0005509(calcium ion binding)	K02183|CALM|http://www.genome.jp/dbget-bin/www_bget?ko:K02183	ko04016(MAPK signaling pathway - plant);ko04070(Phosphatidylinositol signaling system);ko04626(Plant-pathogen interaction)	KOG0027(T)(Calmodulin and related proteins (EF-Hand superfamily))	sp|Q93Z27|CML45_ARATH	sp|Q93Z27|CML45_ARATH Probable calcium-binding protein CML45 OS=Arabidopsis thaliana GN=CML45 PE=1 SV=1
TRIAE_CS42_1BL_TGACv1_030923_AA0103850				1	AJK31596.1	flowering locus T3 B1 [Triticum aestivum]	*	*	*	K16223|FT|http://www.genome.jp/dbget-bin/www_bget?ko:K16223	ko04712(Circadian rhythm - plant)	KOG3346(R)(Phosphatidylethanolamine binding protein)	sp|Q8VWH2|RFT1_ORYSJ	sp|Q8VWH2|RFT1_ORYSJ Protein RICE FLOWERING LOCUS T 1 OS=Oryza sativa subsp. japonica GN=RFT1 PE=2 SV=1
TRIAE_CS42_1BL_TGACv1_030923_AA0103860	1			1	EMT14977.1	Cyclic phosphodiesterase [Aegilops tauschii]	*	*	GO:0004112(cyclic-nucleotide phosphodiesterase activity)	*	*	*	sp|O04147|CPD_ARATH	sp|O04147|CPD_ARATH Cyclic phosphodiesterase OS=Arabidopsis thaliana GN=At4g18930 PE=1 SV=1
TRIAE_CS42_1BL_TGACv1_030930_AA0103950	1				EMT24434.1	hypothetical protein F775_32163 [Aegilops tauschii]	GO:0009407(toxin catabolic process);GO:0006749(glutathione metabolic process)	GO:0005737(cytoplasm)	GO:0016740(transferase activity);GO:0004364(glutathione transferase activity)	K00799|GST, gst|http://www.genome.jp/dbget-bin/www_bget?ko:K00799	ko00480(Glutathione metabolism)	*	sp|Q9FUS8|GSTUH_ARATH	sp|Q9FUS8|GSTUH_ARATH Glutathione S-transferase U17 OS=Arabidopsis thaliana GN=GSTU17 PE=2 SV=1
TRIAE_CS42_1BL_TGACv1_030974_AA0104860	1				CAP74530.1	putative TdS40 protein, partial [Triticum turgidum subsp. durum]	*	*	*	*	*	*	*	*
TRIAE_CS42_1BL_TGACv1_030977_AA0104890	1	1			ALL27273.1	SNF1-type serine-threonine protein kinase [Triticum polonicum]	GO:0006468(protein phosphorylation);GO:0035556(intracellular signal transduction);GO:0016310(phosphorylation);GO:0009738(abscisic acid-activated signaling pathway)	GO:0005737(cytoplasm);GO:0005634(nucleus)	GO:0004672(protein kinase activity);GO:0004674(protein serine/threonine kinase activity);GO:0005524(ATP binding);GO:0000166(nucleotide binding);GO:0016301(kinase activity);GO:0016740(transferase activity)	K14498|SNRK2|http://www.genome.jp/dbget-bin/www_bget?ko:K14498	ko04016(MAPK signaling pathway - plant);ko04075(Plant hormone signal transduction)	KOG0583(T)(Serine/threonine protein kinase)	sp|A2ZAB5|SAPK3_ORYSI	sp|A2ZAB5|SAPK3_ORYSI Serine/threonine-protein kinase SAPK3 OS=Oryza sativa subsp. indica GN=SAPK3 PE=1 SV=2
TRIAE_CS42_1BL_TGACv1_030978_AA0104940			1	1	XP_014753657.1	PREDICTED: probable magnesium transporter NIPA6 isoform X1 [Brachypodium distachyon]	GO:0015693(magnesium ion transport)	GO:0016020(membrane);GO:0016021(integral component of membrane)	GO:0015095(magnesium ion transmembrane transporter activity)	*	*	*	sp|F4JKQ7|NIPA5_ARATH;sp|B3LFA3|NIPA2_ARATH	sp|F4JKQ7|NIPA5_ARATH Probable magnesium transporter NIPA5 OS=Arabidopsis thaliana GN=At4g09640 PE=2 SV=1;sp|B3LFA3|NIPA2_ARATH Probable magnesium transporter NIPA2 OS=Arabidopsis thaliana GN=At4g13800 PE=2 SV=1
TRIAE_CS42_1BL_TGACv1_030979_AA0104980	1	1			BAJ90222.1	predicted protein [Hordeum vulgare subsp. vulgare]	GO:0008152(metabolic process);GO:0005975(carbohydrate metabolic process);GO:0005983(starch catabolic process);GO:0000024(maltose biosynthetic process);GO:0000272(polysaccharide catabolic process)	GO:0009570(chloroplast stroma);GO:0009536(plastid)	GO:0016161(beta-amylase activity);GO:0016798(hydrolase activity, acting on glycosyl bonds);GO:0016787(hydrolase activity)	K01177|E3.2.1.2|http://www.genome.jp/dbget-bin/www_bget?ko:K01177	ko00500(Starch and sucrose metabolism)	*	sp|O23553|BAM3_ARATH	sp|O23553|BAM3_ARATH Beta-amylase 3, chloroplastic OS=Arabidopsis thaliana GN=BAM3 PE=1 SV=3
TRIAE_CS42_1BL_TGACv1_030998_AA0105480	1				BAJ87737.1	predicted protein [Hordeum vulgare subsp. vulgare]	*	*	*	*	*	*	sp|Q9ST43|PH1_ARATH	sp|Q9ST43|PH1_ARATH Pleckstrin homology domain-containing protein 1 OS=Arabidopsis thaliana GN=PH1 PE=2 SV=2
TRIAE_CS42_1BL_TGACv1_031028_AA0106150				1	BAJ88549.1	predicted protein [Hordeum vulgare subsp. vulgare]	*	*	GO:0046872(metal ion binding);GO:0051536(iron-sulfur cluster binding);GO:0009055(electron carrier activity)	*	*	*	sp|Q9LU21|PNSB3_ARATH	sp|Q9LU21|PNSB3_ARATH Photosynthetic NDH subunit of subcomplex B 3, chloroplastic OS=Arabidopsis thaliana GN=PNSB3 PE=2 SV=1
TRIAE_CS42_1BL_TGACv1_031033_AA0106350	1				ABI95405.1	fasciclin-like protein FLA15 [Triticum aestivum]	*	*	*	*	*	*	sp|Q8LEJ6|FLA11_ARATH	sp|Q8LEJ6|FLA11_ARATH Fasciclin-like arabinogalactan protein 11 OS=Arabidopsis thaliana GN=FLA11 PE=2 SV=2
TRIAE_CS42_1BL_TGACv1_031064_AA0107040	1	1			BAJ98851.1	predicted protein [Hordeum vulgare subsp. vulgare]	GO:0006810(transport);GO:0048653(anther development);GO:0055085(transmembrane transport);GO:0006412(translation);GO:0015867(ATP transport)	GO:0005743(mitochondrial inner membrane);GO:0016020(membrane);GO:0016021(integral component of membrane)	GO:0003735(structural constituent of ribosome);GO:0005215(transporter activity);GO:0005347(ATP transmembrane transporter activity)	K05863|SLC25A4S, ANT|http://www.genome.jp/dbget-bin/www_bget?ko:K05863	*	KOG0749(C)(Mitochondrial ADP/ATP carrier proteins);KOG0749(C)(Mitochondrial ADP/ATP carrier proteins)	sp|Q9FM86|ADT5_ARATH	sp|Q9FM86|ADT5_ARATH Probable ADP,ATP carrier protein At5g56450 OS=Arabidopsis thaliana GN=At5g56450 PE=2 SV=1
TRIAE_CS42_1BL_TGACv1_031075_AA0107190	1				EMT31777.1	Putative WRKY transcription factor 23 [Aegilops tauschii]	GO:0006355(regulation of transcription, DNA-templated)	*	GO:0003700(transcription factor activity, sequence-specific DNA binding);GO:0043565(sequence-specific DNA binding)	*	*	*	sp|O22900|WRK23_ARATH	sp|O22900|WRK23_ARATH Probable WRKY transcription factor 23 OS=Arabidopsis thaliana GN=WRKY23 PE=2 SV=1
TRIAE_CS42_1BL_TGACv1_031094_AA0107420			1	1	EMT33264.1	Disease resistance protein RPS2 [Aegilops tauschii]	*	*	GO:0043531(ADP binding)	K03094|SKP1, CBF3D|http://www.genome.jp/dbget-bin/www_bget?ko:K03094	ko04141(Protein processing in endoplasmic reticulum);ko04120(Ubiquitin mediated proteolysis)	*	sp|O64973|RPS5_ARATH	sp|O64973|RPS5_ARATH Disease resistance protein RPS5 OS=Arabidopsis thaliana GN=RPS5 PE=1 SV=2
TRIAE_CS42_1BL_TGACv1_031095_AA0107450			1	1	EMS67749.1	hypothetical protein TRIUR3_01764 [Triticum urartu]	*	GO:0016020(membrane);GO:0016021(integral component of membrane)	*	*	*	*	*	*
TRIAE_CS42_1BL_TGACv1_031095_AA0107480				1	EMT11469.1	hypothetical protein F775_43385 [Aegilops tauschii]	*	GO:0009536(plastid)	*	*	*	*	*	*
TRIAE_CS42_1BL_TGACv1_031095_AA0107500				1	EMT11469.1	hypothetical protein F775_43385 [Aegilops tauschii]	*	GO:0009536(plastid)	*	*	*	*	*	*
TRIAE_CS42_1BL_TGACv1_031102_AA0107780	1	1			AHC00229.1	SNF1-type serine-threonine protein kinase, partial [Triticum polonicum]	GO:0006468(protein phosphorylation);GO:0016310(phosphorylation);GO:0035556(intracellular signal transduction);GO:0009738(abscisic acid-activated signaling pathway)	GO:0005737(cytoplasm);GO:0005634(nucleus)	GO:0004672(protein kinase activity);GO:0004674(protein serine/threonine kinase activity);GO:0005524(ATP binding);GO:0000166(nucleotide binding);GO:0016301(kinase activity);GO:0016740(transferase activity)	K14498|SNRK2|http://www.genome.jp/dbget-bin/www_bget?ko:K14498	ko04016(MAPK signaling pathway - plant);ko04075(Plant hormone signal transduction)	KOG0583(T)(Serine/threonine protein kinase);KOG0583(T)(Serine/threonine protein kinase);KOG0583(T)(Serine/threonine protein kinase)	sp|Q5N942|SAPK4_ORYSJ;sp|Q39192|SRK2D_ARATH	sp|Q5N942|SAPK4_ORYSJ Serine/threonine-protein kinase SAPK4 OS=Oryza sativa subsp. japonica GN=SAPK4 PE=2 SV=2;sp|Q39192|SRK2D_ARATH Serine/threonine-protein kinase SRK2D OS=Arabidopsis thaliana GN=SRK2D PE=1 SV=1
TRIAE_CS42_1BL_TGACv1_031120_AA0108130				1	EMS47766.1	hypothetical protein TRIUR3_09309 [Triticum urartu]	GO:0009846(pollen germination);GO:0009555(pollen development);GO:0006465(signal peptide processing);GO:0033619(membrane protein proteolysis)	GO:0016020(membrane);GO:0005789(endoplasmic reticulum membrane);GO:0005783(endoplasmic reticulum);GO:0016021(integral component of membrane);GO:0005765(lysosomal membrane);GO:0071458(integral component of cytoplasmic side of endoplasmic reticulum membrane);GO:0030660(Golgi-associated vesicle membrane);GO:0071556(integral component of lumenal side of endoplasmic reticulum membrane)	GO:0004190(aspartic-type endopeptidase activity);GO:0042500(aspartic endopeptidase activity, intramembrane cleaving)	K09595|HM13|http://www.genome.jp/dbget-bin/www_bget?ko:K09595	*	*	sp|Q6ZGL9|SIP1_ORYSJ	sp|Q6ZGL9|SIP1_ORYSJ Signal peptide peptidase 1 OS=Oryza sativa subsp. japonica GN=SPP1 PE=2 SV=1
TRIAE_CS42_1BL_TGACv1_031127_AA0108280	1	1			EMS51308.1	hypothetical protein TRIUR3_17822 [Triticum urartu]	*	*	GO:0003677(DNA binding)	*	*	*	*	*
TRIAE_CS42_1BL_TGACv1_031129_AA0108320	1		1	1	BAK01773.1	predicted protein [Hordeum vulgare subsp. vulgare]	*	*	GO:0016747(transferase activity, transferring acyl groups other than amino-acyl groups);GO:0016740(transferase activity);GO:0016746(transferase activity, transferring acyl groups)	K19747|DCR|http://www.genome.jp/dbget-bin/www_bget?ko:K19747	*	*	sp|Q9FF86|DCR_ARATH	sp|Q9FF86|DCR_ARATH BAHD acyltransferase DCR OS=Arabidopsis thaliana GN=DCR PE=2 SV=1
TRIAE_CS42_1BL_TGACv1_031131_AA0108370	1	1			EMT17678.1	Xylem serine proteinase 1 [Aegilops tauschii]	GO:0006508(proteolysis)	*	GO:0008233(peptidase activity);GO:0008236(serine-type peptidase activity);GO:0016787(hydrolase activity);GO:0004252(serine-type endopeptidase activity)	*	*	*	sp|Q8L7I2|SBT36_ARATH	sp|Q8L7I2|SBT36_ARATH Subtilisin-like protease SBT3.6 OS=Arabidopsis thaliana GN=SBT3.6 PE=2 SV=1
TRIAE_CS42_1BL_TGACv1_031139_AA0108480	1				XP_003573951.1	PREDICTED: beta-glucuronosyltransferase GlcAT14A-like [Brachypodium distachyon]	*	GO:0016021(integral component of membrane);GO:0016020(membrane)	GO:0008375(acetylglucosaminyltransferase activity);GO:0016740(transferase activity)	*	*	KOG0799(G)(Branching enzyme);KOG0799(G)(Branching enzyme);KOG0799(G)(Branching enzyme)	sp|Q9FLD7|GT14A_ARATH	sp|Q9FLD7|GT14A_ARATH Beta-glucuronosyltransferase GlcAT14A OS=Arabidopsis thaliana GN=GLCAT14A PE=2 SV=1
TRIAE_CS42_1BL_TGACv1_031145_AA0108590	1				EMT02061.1	50S ribosomal protein L12-1, chloroplastic [Aegilops tauschii]	GO:0006412(translation)	GO:0009536(plastid);GO:0005840(ribosome);GO:0005622(intracellular);GO:0030529(intracellular ribonucleoprotein complex);GO:0009507(chloroplast)	GO:0003735(structural constituent of ribosome)	K02935|RP-L7, MRPL12, rplL|http://www.genome.jp/dbget-bin/www_bget?ko:K02935	ko03010(Ribosome)	*	sp|O22386|RK12_ORYSJ	sp|O22386|RK12_ORYSJ 50S ribosomal protein L12, chloroplastic OS=Oryza sativa subsp. japonica GN=RPL12-2 PE=2 SV=2
TRIAE_CS42_1BL_TGACv1_031145_AA0108610	1			1	EMT12599.1	Iron sulfur cluster assembly protein 1, mitochondrial [Aegilops tauschii]	GO:0044571([2Fe-2S] cluster assembly);GO:0097428(protein maturation by iron-sulfur cluster transfer);GO:0016226(iron-sulfur cluster assembly);GO:0006879(cellular iron ion homeostasis)	GO:0005759(mitochondrial matrix);GO:0005739(mitochondrion)	GO:0051537(2 iron, 2 sulfur cluster binding);GO:0046872(metal ion binding);GO:0036455(iron-sulfur transferase activity);GO:0005506(iron ion binding);GO:0008198(ferrous iron binding);GO:0051536(iron-sulfur cluster binding);GO:0051539(4 iron, 4 sulfur cluster binding)	*	*	KOG3361(C)(Iron binding protein involved in Fe-S cluster formation)	sp|O49627|ISU1_ARATH	sp|O49627|ISU1_ARATH Iron-sulfur cluster assembly protein 1 OS=Arabidopsis thaliana GN=ISU1 PE=2 SV=1
TRIAE_CS42_1BL_TGACv1_031209_AA0109650			1	1	XP_003568137.1	PREDICTED: putative rRNA methylase YtqB [Brachypodium distachyon]	*	GO:0009507(chloroplast)	*	*	*	*	sp|O34614|YTQB_BACSU	sp|O34614|YTQB_BACSU Putative rRNA methylase YtqB OS=Bacillus subtilis (strain 168) GN=ytqB PE=3 SV=1
TRIAE_CS42_1BL_TGACv1_031224_AA0109930			1	1	EMT01691.1	hypothetical protein F775_20196 [Aegilops tauschii]	*	*	*	*	*	*	*	*
TRIAE_CS42_1BL_TGACv1_031230_AA0109990			1	1	XP_002441567.1	hypothetical protein SORBIDRAFT_09g029430 [Sorghum bicolor]	*	*	GO:0005509(calcium ion binding);GO:0046872(metal ion binding)	K13448|CML|http://www.genome.jp/dbget-bin/www_bget?ko:K13448	ko04626(Plant-pathogen interaction)	KOG0027(T)(Calmodulin and related proteins (EF-Hand superfamily))	sp|Q6L5F4|CML14_ORYSJ	sp|Q6L5F4|CML14_ORYSJ Probable calcium-binding protein CML14 OS=Oryza sativa subsp. japonica GN=CML14 PE=2 SV=1
TRIAE_CS42_1BL_TGACv1_031238_AA0110140			1	1	BAJ61742.1	putative citrate efflux MATE transporter [Secale cereale]	GO:0006855(drug transmembrane transport);GO:0055085(transmembrane transport)	GO:0016020(membrane);GO:0016021(integral component of membrane)	GO:0015297(antiporter activity);GO:0015238(drug transmembrane transporter activity)	*	*	*	sp|Q9SYD6|DTX42_ARATH	sp|Q9SYD6|DTX42_ARATH Protein DETOXIFICATION 42 OS=Arabidopsis thaliana GN=DTX42 PE=2 SV=2
TRIAE_CS42_1BL_TGACv1_031247_AA0110330	1				EMT12093.1	hypothetical protein F775_05482 [Aegilops tauschii]	*	GO:0005576(extracellular region)	GO:0004867(serine-type endopeptidase inhibitor activity)	*	*	*	*	*
TRIAE_CS42_1BL_TGACv1_031249_AA0110360	1				EMT10872.1	Chitinase 2 [Aegilops tauschii]	GO:0008152(metabolic process);GO:0005975(carbohydrate metabolic process)	*	GO:0004553(hydrolase activity, hydrolyzing O-glycosyl compounds);GO:0016798(hydrolase activity, acting on glycosyl bonds);GO:0016787(hydrolase activity);GO:0004568(chitinase activity)	*	*	*	sp|Q7M443|CHIT2_TULBA	sp|Q7M443|CHIT2_TULBA Chitinase 2 OS=Tulipa bakeri PE=1 SV=1
TRIAE_CS42_1BL_TGACv1_031254_AA0110410	1				XP_003568563.1	PREDICTED: probable calcium-binding protein CML15 [Brachypodium distachyon]	*	*	GO:0005509(calcium ion binding);GO:0046872(metal ion binding)	K13448|CML|http://www.genome.jp/dbget-bin/www_bget?ko:K13448	ko04626(Plant-pathogen interaction)	KOG0027(T)(Calmodulin and related proteins (EF-Hand superfamily))	sp|Q6L4D4|CML15_ORYSJ	sp|Q6L4D4|CML15_ORYSJ Probable calcium-binding protein CML15 OS=Oryza sativa subsp. japonica GN=CML15 PE=2 SV=1
TRIAE_CS42_1BL_TGACv1_031274_AA0110750			1	1	XP_003579110.1	PREDICTED: phytoene synthase 2, chloroplastic-like [Brachypodium distachyon]	GO:0009058(biosynthetic process)	GO:0016020(membrane);GO:0016021(integral component of membrane);GO:0005739(mitochondrion);GO:0009536(plastid)	GO:0016740(transferase activity);GO:0016765(transferase activity, transferring alkyl or aryl (other than methyl) groups)	K02291|crtB|http://www.genome.jp/dbget-bin/www_bget?ko:K02291	ko00906(Carotenoid biosynthesis)	*	sp|Q41558|HBP1C_WHEAT	sp|Q41558|HBP1C_WHEAT Transcription factor HBP-1b(c1) (Fragment) OS=Triticum aestivum PE=1 SV=2
TRIAE_CS42_1BL_TGACv1_031275_AA0110760	1				EMT23068.1	Coatomer subunit delta-1 [Aegilops tauschii]	GO:0006810(transport);GO:0006890(retrograde vesicle-mediated transport, Golgi to ER);GO:0015031(protein transport);GO:0016192(vesicle-mediated transport)	GO:0030126(COPI vesicle coat);GO:0005737(cytoplasm);GO:0016020(membrane);GO:0000139(Golgi membrane);GO:0031410(cytoplasmic vesicle);GO:0030663(COPI-coated vesicle membrane);GO:0005794(Golgi apparatus)	*	K20471|COPD, ARCN1, RET2|http://www.genome.jp/dbget-bin/www_bget?ko:K20471	*	KOG2635(U)(Medium subunit of clathrin adaptor complex)	sp|Q0DJA0|COPD1_ORYSJ	sp|Q0DJA0|COPD1_ORYSJ Coatomer subunit delta-1 OS=Oryza sativa subsp. japonica GN=Os05g0310800 PE=2 SV=1
TRIAE_CS42_1BL_TGACv1_031294_AA0110980			1	1	EMT25904.1	hypothetical protein F775_31754 [Aegilops tauschii]	GO:0009749(response to glucose);GO:0006396(RNA processing);GO:0035194(posttranscriptional gene silencing by RNA);GO:0031124(mRNA 3'-end processing);GO:0000398(mRNA splicing, via spliceosome);GO:0006406(mRNA export from nucleus)	GO:0005686(U2 snRNP);GO:0071013(catalytic step 2 spliceosome);GO:0071011(precatalytic spliceosome);GO:0070274(RES complex)	GO:0003723(RNA binding);GO:0000384(first spliceosomal transesterification activity)	*	*	*	*	*
TRIAE_CS42_1BL_TGACv1_031297_AA0111040	1				EMT05664.1	hypothetical protein F775_16727 [Aegilops tauschii]	*	*	*	*	*	*	*	*
TRIAE_CS42_1BL_TGACv1_031299_AA0111060		1			EMS67355.1	Ribonuclease 1 [Triticum urartu]	*	*	GO:0033897(ribonuclease T2 activity);GO:0003723(RNA binding)	K01166|E3.1.27.1|http://www.genome.jp/dbget-bin/www_bget?ko:K01166	*	*	sp|P42813|RNS1_ARATH	sp|P42813|RNS1_ARATH Ribonuclease 1 OS=Arabidopsis thaliana GN=RNS1 PE=1 SV=1
TRIAE_CS42_1BL_TGACv1_031328_AA0111680		1			BAK00872.1	predicted protein, partial [Hordeum vulgare subsp. vulgare]	GO:0009094(L-phenylalanine biosynthetic process)	*	GO:0004664(prephenate dehydratase activity)	*	*	*	sp|Q9SGD6|AROD6_ARATH	sp|Q9SGD6|AROD6_ARATH Arogenate dehydratase/prephenate dehydratase 6, chloroplastic OS=Arabidopsis thaliana GN=ADT6 PE=1 SV=1
TRIAE_CS42_1BL_TGACv1_031346_AA0112090	1				AGH18698.1	AP2/ERF domain-containing transcription factor [Triticum turgidum subsp. durum]	GO:0006351(transcription, DNA-templated);GO:0006355(regulation of transcription, DNA-templated)	GO:0005634(nucleus)	GO:0003677(DNA binding);GO:0003700(transcription factor activity, sequence-specific DNA binding)	*	*	*	sp|Q9C7W2|ERF61_ARATH	sp|Q9C7W2|ERF61_ARATH Ethylene-responsive transcription factor ERF061 OS=Arabidopsis thaliana GN=ERF061 PE=2 SV=1
TRIAE_CS42_1BL_TGACv1_031348_AA0112130	1				XP_003574298.1	PREDICTED: UDP-N-acetylmuramoyl-L-alanyl-D-glutamate--2,6-diaminopimelate ligase [Brachypodium distachyon]	GO:0008360(regulation of cell shape);GO:0051301(cell division);GO:0009058(biosynthetic process);GO:0010020(chloroplast fission);GO:0009658(chloroplast organization)	GO:0005737(cytoplasm);GO:0009507(chloroplast);GO:0009295(nucleoid);GO:0009536(plastid)	GO:0005524(ATP binding);GO:0016881(acid-amino acid ligase activity);GO:0016874(ligase activity)	*	*	*	sp|Q65JY4|MURE_BACLD;sp|Q929X9|MURE_LISIN	sp|Q65JY4|MURE_BACLD UDP-N-acetylmuramoyl-L-alanyl-D-glutamate--2,6-diaminopimelate ligase OS=Bacillus licheniformis (strain ATCC 14580 / DSM 13 / JCM 2505 / NBRC 12200 / NCIMB 9375 / NRRL NRS-1264 / Gibson 46) GN=murE PE=3 SV=1;sp|Q929X9|MURE_LISIN UDP-N-acetylmuramoyl-L-alanyl-D-glutamate--2,6-diaminopimelate ligase OS=Listeria innocua serovar 6a (strain ATCC BAA-680 / CLIP 11262) GN=murE PE=3 …
TRIAE_CS42_1BL_TGACv1_031356_AA0112250				1	EMS58756.1	hypothetical protein TRIUR3_22405 [Triticum urartu]	*	*	*	*	*	*	*	*
TRIAE_CS42_1BL_TGACv1_031365_AA0112470		1	1		ACB56485.1	respiratory burst oxidase-like protein F2 [Hordeum vulgare subsp. vulgare]	GO:0055114(oxidation-reduction process)	GO:0016021(integral component of membrane);GO:0016020(membrane)	GO:0005509(calcium ion binding);GO:0016491(oxidoreductase activity);GO:0004601(peroxidase activity);GO:0050664(oxidoreductase activity, acting on NAD(P)H, oxygen as acceptor)	K13447|RBOH|http://www.genome.jp/dbget-bin/www_bget?ko:K13447	ko04016(MAPK signaling pathway - plant);ko04626(Plant-pathogen interaction)	KOG0039(PQ)(Ferric reductase, NADH/NADPH oxidase and related proteins);KOG0039(PQ)(Ferric reductase, NADH/NADPH oxidase and related proteins);KOG0039(PQ)(Ferric reductase, NADH/NADPH oxidase and related proteins);KOG0039(PQ)(Ferric reductase, NADH/NADPH oxidase and related proteins);KOG0039(PQ)(Ferric reductase, NADH/NADPH oxidase and related proteins);KOG0039(PQ)(Ferric reductase, NADH/NADPH oxi…	sp|Q948U0|RBOHA_SOLTU	sp|Q948U0|RBOHA_SOLTU Respiratory burst oxidase homolog protein A OS=Solanum tuberosum GN=RBOHA PE=1 SV=1
TRIAE_CS42_1BL_TGACv1_031368_AA0112610	1				EMT11832.1	AP-2 complex subunit sigma-1 [Aegilops tauschii]	GO:0006810(transport);GO:0015031(protein transport)	*	GO:0008565(protein transporter activity)	K11827|AP2S1|http://www.genome.jp/dbget-bin/www_bget?ko:K11827	ko04144(Endocytosis)	KOG0934(U)(Clathrin adaptor complex, small subunit)	sp|O50016|AP2S1_MAIZE	sp|O50016|AP2S1_MAIZE AP-2 complex subunit sigma OS=Zea mays GN=AP-17 PE=2 SV=1
TRIAE_CS42_1BL_TGACv1_031387_AA0112950	1		1		XP_003568453.1	PREDICTED: glutathione transferase GST 23-like [Brachypodium distachyon]	GO:0009407(toxin catabolic process);GO:0006749(glutathione metabolic process)	GO:0005737(cytoplasm)	GO:0004364(glutathione transferase activity);GO:0016740(transferase activity)	K00799|GST, gst|http://www.genome.jp/dbget-bin/www_bget?ko:K00799	ko00480(Glutathione metabolism)	*	sp|Q9FQA3|GST23_MAIZE	sp|Q9FQA3|GST23_MAIZE Glutathione transferase GST 23 OS=Zea mays PE=2 SV=1
TRIAE_CS42_1BL_TGACv1_031393_AA0113010	1				BAJ94536.1	predicted protein [Hordeum vulgare subsp. vulgare]	*	GO:0016020(membrane);GO:0016021(integral component of membrane);GO:0009536(plastid)	*	*	*	*	*	*
TRIAE_CS42_1BL_TGACv1_031403_AA0113220			1	1	EMS67261.1	Histone H4 [Triticum urartu]	*	*	*	K11254|H4|http://www.genome.jp/dbget-bin/www_bget?ko:K11254	*	KOG3467(B)(Histone H4)	sp|P0CG89|H4_SOYBN	sp|P0CG89|H4_SOYBN Histone H4 OS=Glycine max PE=3 SV=1
TRIAE_CS42_1BL_TGACv1_031408_AA0113420	1	1			WP_072354045.1	hypothetical protein [Klebsiella pneumoniae]	GO:0018298(protein-chromophore linkage);GO:0009765(photosynthesis, light harvesting);GO:0009416(response to light stimulus);GO:0015979(photosynthesis);GO:0009768(photosynthesis, light harvesting in photosystem I)	GO:0009522(photosystem I);GO:0009535(chloroplast thylakoid membrane);GO:0016021(integral component of membrane);GO:0009579(thylakoid);GO:0016020(membrane);GO:0009941(chloroplast envelope);GO:0009507(chloroplast);GO:0010287(plastoglobule)	GO:0031409(pigment binding);GO:0016168(chlorophyll binding);GO:0046872(metal ion binding)	K08914|LHCB3|http://www.genome.jp/dbget-bin/www_bget?ko:K08914	ko00196(Photosynthesis - antenna proteins)	*	sp|P27523|CB23_HORVU	sp|P27523|CB23_HORVU Chlorophyll a-b binding protein of LHCII type III, chloroplastic OS=Hordeum vulgare GN=LHBC PE=2 SV=1
TRIAE_CS42_1BL_TGACv1_031417_AA0113600			1	1	EMT05939.1	hypothetical protein F775_00376 [Aegilops tauschii]	*	*	*	*	*	*	*	*
TRIAE_CS42_1BL_TGACv1_031417_AA0113610	1	1			EMS54387.1	hypothetical protein TRIUR3_12933 [Triticum urartu]	*	*	*	*	*	*	sp|Q8L730|SDI2_ARATH	sp|Q8L730|SDI2_ARATH Protein SULFUR DEFICIENCY-INDUCED 2 OS=Arabidopsis thaliana GN=At1g04770 PE=2 SV=1
TRIAE_CS42_1BL_TGACv1_031419_AA0113650		1			XP_004983870.1	PREDICTED: ethylene-responsive transcription factor ERF026 [Setaria italica]	GO:0006351(transcription, DNA-templated);GO:0006355(regulation of transcription, DNA-templated)	GO:0005634(nucleus)	GO:0003677(DNA binding);GO:0003700(transcription factor activity, sequence-specific DNA binding)	*	*	*	sp|A2WZI4|DRE1F_ORYSI	sp|A2WZI4|DRE1F_ORYSI Dehydration-responsive element-binding protein 1F OS=Oryza sativa subsp. indica GN=DREB1F PE=2 SV=1
TRIAE_CS42_1BL_TGACv1_031424_AA0113790				1	EMS51213.1	hypothetical protein TRIUR3_18170 [Triticum urartu]	*	GO:0016021(integral component of membrane);GO:0016020(membrane)	GO:0005509(calcium ion binding);GO:0043022(ribosome binding)	K17800|LETM1, MDM38|http://www.genome.jp/dbget-bin/www_bget?ko:K17800	*	*	sp|B9FDR3|TNPO1_ORYSJ;sp|B8ARW2|TNPO1_ORYSI	sp|B9FDR3|TNPO1_ORYSJ Transportin-1 OS=Oryza sativa subsp. japonica GN=TRN1 PE=3 SV=2;sp|B8ARW2|TNPO1_ORYSI Transportin-1 OS=Oryza sativa subsp. indica GN=OsI_18044 PE=2 SV=1
TRIAE_CS42_1BL_TGACv1_031433_AA0113940				1	XP_015632631.1	PREDICTED: serine carboxypeptidase-like 18 isoform X2 [Oryza sativa Japonica Group]	GO:0006508(proteolysis)	GO:0005739(mitochondrion)	GO:0004185(serine-type carboxypeptidase activity)	K16296|SCPL-I|http://www.genome.jp/dbget-bin/www_bget?ko:K16296	*	*	sp|Q9C7Z9|SCP18_ARATH	sp|Q9C7Z9|SCP18_ARATH Serine carboxypeptidase-like 18 OS=Arabidopsis thaliana GN=SCPL18 PE=2 SV=2
TRIAE_CS42_1BL_TGACv1_031433_AA0113960			1	1	BAK01252.1	predicted protein, partial [Hordeum vulgare subsp. vulgare]	GO:0055114(oxidation-reduction process)	GO:0009536(plastid)	GO:0016491(oxidoreductase activity)	*	*	*	sp|Q9SZ83|Y4967_ARATH	sp|Q9SZ83|Y4967_ARATH Uncharacterized oxidoreductase At4g09670 OS=Arabidopsis thaliana GN=At4g09670 PE=1 SV=1
TRIAE_CS42_1BL_TGACv1_031444_AA0114260	1				BAK05735.1	predicted protein [Hordeum vulgare subsp. vulgare]	*	*	*	*	*	*	*	*
TRIAE_CS42_1BL_TGACv1_031448_AA0114300		1	1		XP_009415178.1	PREDICTED: probable alpha,alpha-trehalose-phosphate synthase [UDP-forming] 7 [Musa acuminata subsp. malaccensis]	GO:0005992(trehalose biosynthetic process)	*	GO:0003824(catalytic activity)	K16055|TPS|http://www.genome.jp/dbget-bin/www_bget?ko:K16055	ko00500(Starch and sucrose metabolism)	KOG1050(G)(Trehalose-6-phosphate synthase component TPS1 and related subunits)	sp|Q9LRA7|TPS9_ARATH	sp|Q9LRA7|TPS9_ARATH Probable alpha,alpha-trehalose-phosphate synthase [UDP-forming] 9 OS=Arabidopsis thaliana GN=TPS9 PE=2 SV=1
TRIAE_CS42_1BL_TGACv1_031448_AA0114310	1			1	BAJ93186.1	predicted protein [Hordeum vulgare subsp. vulgare]	GO:0006541(glutamine metabolic process);GO:0046900(tetrahydrofolylpolyglutamate metabolic process)	GO:0005773(vacuole)	GO:0003824(catalytic activity);GO:0034722(gamma-glutamyl-peptidase activity);GO:0008242(omega peptidase activity);GO:0016787(hydrolase activity)	K01307|GGH|http://www.genome.jp/dbget-bin/www_bget?ko:K01307	ko00790(Folate biosynthesis)	*	sp|Q9SYL6|GGH1_ARATH	sp|Q9SYL6|GGH1_ARATH Gamma-glutamyl hydrolase 1 OS=Arabidopsis thaliana GN=GGH1 PE=2 SV=1
TRIAE_CS42_1BL_TGACv1_031454_AA0114440			1		OEL19166.1	Cation/H(+) antiporter 15 [Dichanthelium oligosanthes]	GO:0006810(transport);GO:0006885(regulation of pH);GO:0055085(transmembrane transport);GO:0006812(cation transport)	GO:0016020(membrane);GO:0016021(integral component of membrane);GO:0012505(endomembrane system)	GO:0015299(solute:proton antiporter activity);GO:0005451(monovalent cation:proton antiporter activity)	*	*	KOG1650(P)(Predicted K+/H+-antiporter);KOG1650(P)(Predicted K+/H+-antiporter);KOG1650(P)(Predicted K+/H+-antiporter);KOG1650(P)(Predicted K+/H+-antiporter)	sp|Q9SIT5|CHX15_ARATH	sp|Q9SIT5|CHX15_ARATH Cation/H(+) antiporter 15 OS=Arabidopsis thaliana GN=CHX15 PE=2 SV=1
TRIAE_CS42_1BL_TGACv1_031459_AA0114540			1	1	EMS58685.1	Aldo-keto reductase family 4 member C10 [Triticum urartu]	GO:0055114(oxidation-reduction process)	*	GO:0016491(oxidoreductase activity)	*	*	KOG1577(R)(Aldo/keto reductase family proteins);KOG1577(R)(Aldo/keto reductase family proteins)	sp|Q0PGJ6|AKRC9_ARATH	sp|Q0PGJ6|AKRC9_ARATH NADPH-dependent aldo-keto reductase, chloroplastic OS=Arabidopsis thaliana GN=AKR4C9 PE=1 SV=1
TRIAE_CS42_1BL_TGACv1_031508_AA0115230		1			EMT26884.1	GTP-binding protein yptV3 [Aegilops tauschii]	GO:0007264(small GTPase mediated signal transduction)	*	GO:0005525(GTP binding)	K07910|RAB18|http://www.genome.jp/dbget-bin/www_bget?ko:K07910	*	KOG0080(R)(GTPase Rab18, small G protein superfamily);KOG0084(TU)(GTPase Rab1/YPT1, small G protein superfamily, and related GTP-binding proteins);KOG0080(R)(GTPase Rab18, small G protein superfamily)	sp|O49841|RAC2A_ARATH	sp|O49841|RAC2A_ARATH Ras-related protein RABC2a OS=Arabidopsis thaliana GN=RABC2A PE=1 SV=1
TRIAE_CS42_1BL_TGACv1_031510_AA0115290	1				XP_003565751.1	PREDICTED: acyltransferase-like protein At1g54570, chloroplastic [Brachypodium distachyon]	GO:0033306(phytol metabolic process);GO:0008152(metabolic process)	GO:0010287(plastoglobule);GO:0009536(plastid)	GO:0016747(transferase activity, transferring acyl groups other than amino-acyl groups);GO:0004144(diacylglycerol O-acyltransferase activity);GO:0016746(transferase activity, transferring acyl groups)	*	*	*	sp|Q9ZVN2|Y1457_ARATH	sp|Q9ZVN2|Y1457_ARATH Acyltransferase-like protein At1g54570, chloroplastic OS=Arabidopsis thaliana GN=At1g54570 PE=2 SV=1
TRIAE_CS42_1BL_TGACv1_031525_AA0115610	1				BAK02392.1	predicted protein [Hordeum vulgare subsp. vulgare]	*	GO:0016021(integral component of membrane);GO:0016020(membrane)	*	*	*	*	*	*
TRIAE_CS42_1BL_TGACv1_031537_AA0115800		1			BAJ85729.1	predicted protein [Hordeum vulgare subsp. vulgare]	GO:0016310(phosphorylation);GO:0006468(protein phosphorylation)	GO:0016020(membrane);GO:0016021(integral component of membrane)	GO:0004672(protein kinase activity);GO:0004674(protein serine/threonine kinase activity);GO:0016301(kinase activity);GO:0005524(ATP binding);GO:0000166(nucleotide binding)	*	*	*	sp|Q9SJG2|Y2296_ARATH	sp|Q9SJG2|Y2296_ARATH Probable receptor-like protein kinase At2g42960 OS=Arabidopsis thaliana GN=At2g42960 PE=3 SV=1
TRIAE_CS42_1BL_TGACv1_031556_AA0116040	1				EES07264.2	hypothetical protein SORBI_004G239200 [Sorghum bicolor]	*	*	*	K15199|GTF3C1|http://www.genome.jp/dbget-bin/www_bget?ko:K15199	*	*	*	*
TRIAE_CS42_1BL_TGACv1_031558_AA0116070		1			EMT15158.1	hypothetical protein F775_11547 [Aegilops tauschii]	*	*	*	*	*	*	*	*
TRIAE_CS42_1BL_TGACv1_031558_AA0116090	1				BAJ87027.1	predicted protein [Hordeum vulgare subsp. vulgare]	*	GO:0016021(integral component of membrane);GO:0016020(membrane)	*	*	*	*	*	*
TRIAE_CS42_1BL_TGACv1_031568_AA0116260		1			EMT18802.1	hypothetical protein F775_30470 [Aegilops tauschii]	*	*	*	*	*	*	*	*
TRIAE_CS42_1BL_TGACv1_031568_AA0116280		1			EMT33671.1	Auxin-responsive protein IAA18 [Aegilops tauschii]	GO:0009734(auxin-activated signaling pathway);GO:0009733(response to auxin);GO:0006351(transcription, DNA-templated);GO:0006355(regulation of transcription, DNA-templated)	GO:0005634(nucleus)	*	K14484|IAA|http://www.genome.jp/dbget-bin/www_bget?ko:K14484	ko04075(Plant hormone signal transduction)	*	sp|Q5W670|IAA18_ORYSJ	sp|Q5W670|IAA18_ORYSJ Auxin-responsive protein IAA18 OS=Oryza sativa subsp. japonica GN=IAA18 PE=2 SV=1
TRIAE_CS42_1BL_TGACv1_031570_AA0116330			1	1	*	*	*	*	*	*	*	*	*	*
TRIAE_CS42_1BL_TGACv1_031583_AA0116450	1			1	EMT31524.1	hypothetical protein F775_27316 [Aegilops tauschii]	*	GO:0016020(membrane);GO:0016021(integral component of membrane);GO:0005739(mitochondrion)	*	*	*	*	*	*
TRIAE_CS42_1BL_TGACv1_031585_AA0116470	1				BAJ92840.1	predicted protein [Hordeum vulgare subsp. vulgare]	*	GO:0009536(plastid)	GO:0003676(nucleic acid binding)	K02945|RP-S1, rpsA|http://www.genome.jp/dbget-bin/www_bget?ko:K02945	ko03010(Ribosome)	*	sp|P46228|RS1_SYNP6;sp|Q93VC7|RPS1_ARATH	sp|P46228|RS1_SYNP6 30S ribosomal protein S1 OS=Synechococcus sp. (strain ATCC 27144 / PCC 6301 / SAUG 1402/1) GN=rpsA PE=1 SV=4;sp|Q93VC7|RPS1_ARATH 30S ribosomal protein S1, chloroplastic OS=Arabidopsis thaliana GN=RPS1 PE=1 SV=1
TRIAE_CS42_1BL_TGACv1_031592_AA0116680	1				EMT14530.1	hypothetical protein F775_00573 [Aegilops tauschii]	*	*	*	*	*	*	*	*
TRIAE_CS42_1BL_TGACv1_031605_AA0117010		1			BAJ88593.1	predicted protein [Hordeum vulgare subsp. vulgare]	GO:0016567(protein ubiquitination)	*	GO:0008270(zinc ion binding);GO:0046872(metal ion binding);GO:0016874(ligase activity)	K19044|XBAT32_33|http://www.genome.jp/dbget-bin/www_bget?ko:K19044	*	KOG0504(R)(FOG: Ankyrin repeat);KOG0504(R)(FOG: Ankyrin repeat)	sp|Q337A0|XB33_ORYSJ	sp|Q337A0|XB33_ORYSJ Probable E3 ubiquitin-protein ligase XBOS33 OS=Oryza sativa subsp. japonica GN=XBOS33 PE=2 SV=1
TRIAE_CS42_1BL_TGACv1_031607_AA0117040		1			BAJ96257.1	predicted protein, partial [Hordeum vulgare subsp. vulgare]	*	GO:0005739(mitochondrion)	*	*	*	KOG2633(BK)(Hismacro and SEC14 domain-containing proteins);KOG2633(BK)(Hismacro and SEC14 domain-containing proteins);KOG2633(BK)(Hismacro and SEC14 domain-containing proteins);KOG2633(BK)(Hismacro and SEC14 domain-containing proteins);KOG2633(BK)(Hismacro and SEC14 domain-containing proteins)	sp|A7T167|GDAP2_NEMVE;sp|Q54TH9|GACY_DICDI	sp|A7T167|GDAP2_NEMVE Protein GDAP2 homolog OS=Nematostella vectensis GN=gdap2 PE=3 SV=1;sp|Q54TH9|GACY_DICDI Rho GTPase-activating protein gacY OS=Dictyostelium discoideum GN=gacY PE=3 SV=1
TRIAE_CS42_1BL_TGACv1_031610_AA0117120	1				EMT01065.1	Glutathione-regulated potassium-efflux system protein kefC [Aegilops tauschii]	GO:0006810(transport);GO:0055085(transmembrane transport);GO:0006813(potassium ion transport);GO:0006812(cation transport)	GO:0016021(integral component of membrane);GO:0016020(membrane)	GO:0015299(solute:proton antiporter activity);GO:0008324(cation transmembrane transporter activity)	*	*	*	sp|O65272|KEA2_ARATH	sp|O65272|KEA2_ARATH K(+) efflux antiporter 2, chloroplastic OS=Arabidopsis thaliana GN=KEA2 PE=1 SV=2
TRIAE_CS42_1BL_TGACv1_031624_AA0117310		1			ALD18912.1	LEA3 [Triticum turgidum subsp. durum]	*	*	*	*	*	*	sp|P14928|LEA1_HORVU	sp|P14928|LEA1_HORVU ABA-inducible protein PHV A1 OS=Hordeum vulgare GN=HVA1 PE=2 SV=1
TRIAE_CS42_1BL_TGACv1_031632_AA0117510			1	1	EMS48236.1	hypothetical protein TRIUR3_19286 [Triticum urartu]	*	*	*	*	*	*	*	*
TRIAE_CS42_1BL_TGACv1_031638_AA0117630	1			1	EMT27615.1	Short-chain dehydrogenase/reductase 2 [Aegilops tauschii]	*	*	*	K15095|E1.1.1.208|http://www.genome.jp/dbget-bin/www_bget?ko:K15095	ko00902(Monoterpenoid biosynthesis)	KOG0725(R)(Reductases with broad range of substrate specificities);KOG1208(Q)(Dehydrogenases with different specificities (related to short-chain alcohol dehydrogenases));KOG0725(R)(Reductases with broad range of substrate specificities);KOG0725(R)(Reductases with broad range of substrate specificities);KOG0725(R)(Reductases with broad range of substrate specificities);KOG0725(R)(Reductases with …	sp|Q9ZUH5|SDR2B_ARATH	sp|Q9ZUH5|SDR2B_ARATH Short-chain dehydrogenase/reductase 2b OS=Arabidopsis thaliana GN=SDR2b PE=1 SV=1
TRIAE_CS42_1BL_TGACv1_031638_AA0117640				1	EMT27616.1	hypothetical protein F775_14030 [Aegilops tauschii]	*	*	*	*	*	*	*	*
TRIAE_CS42_1BL_TGACv1_031645_AA0117810	1	1			Q42850.1	RecName: Full=Protochlorophyllide reductase B, chloroplastic; Short=PCR B; AltName: Full=NADPH-protochlorophyllide oxidoreductase B; Short=POR B; Flags: Precursor	GO:0055114(oxidation-reduction process);GO:0015979(photosynthesis);GO:0015995(chlorophyll biosynthetic process);GO:0008152(metabolic process)	GO:0009507(chloroplast);GO:0009536(plastid)	GO:0016630(protochlorophyllide reductase activity);GO:0016491(oxidoreductase activity)	K00218|E1.3.1.33, por|http://www.genome.jp/dbget-bin/www_bget?ko:K00218	ko00860(Porphyrin and chlorophyll metabolism)	KOG1208(Q)(Dehydrogenases with different specificities (related to short-chain alcohol dehydrogenases));KOG1208(Q)(Dehydrogenases with different specificities (related to short-chain alcohol dehydrogenases));KOG1208(Q)(Dehydrogenases with different specificities (related to short-chain alcohol dehydrogenases));KOG1208(Q)(Dehydrogenases with different specificities (related to short-chain alcohol …	sp|Q42850|PORB_HORVU;sp|Q41249|PORA_CUCSA	sp|Q42850|PORB_HORVU Protochlorophyllide reductase B, chloroplastic OS=Hordeum vulgare GN=PORB PE=2 SV=1;sp|Q41249|PORA_CUCSA Protochlorophyllide reductase, chloroplastic OS=Cucumis sativus GN=PORA PE=2 SV=1
TRIAE_CS42_1BL_TGACv1_031648_AA0117850			1	1	BAJ85285.1	predicted protein [Hordeum vulgare subsp. vulgare]	*	GO:0016020(membrane);GO:0016021(integral component of membrane)	*	*	*	*	*	*
TRIAE_CS42_1BL_TGACv1_031663_AA0118270			1	1	EMT29508.1	hypothetical protein F775_12846 [Aegilops tauschii]	GO:0031146(SCF-dependent proteasomal ubiquitin-dependent protein catabolic process)	GO:0019005(SCF ubiquitin ligase complex)	GO:0004842(ubiquitin-protein transferase activity)	*	*	*	sp|Q9FLS0|FB253_ARATH	sp|Q9FLS0|FB253_ARATH F-box protein At5g07610 OS=Arabidopsis thaliana GN=At5g07610 PE=2 SV=1
TRIAE_CS42_1BL_TGACv1_031679_AA0118650				1	EMT30040.1	Hydroxyisourate hydrolase [Aegilops tauschii]	GO:0005975(carbohydrate metabolic process);GO:1901657(glycosyl compound metabolic process);GO:0008152(metabolic process)	*	GO:0008422(beta-glucosidase activity);GO:0004553(hydrolase activity, hydrolyzing O-glycosyl compounds);GO:0016798(hydrolase activity, acting on glycosyl bonds);GO:0016787(hydrolase activity);GO:0102483(scopolin beta-glucosidase activity)	K01188|E3.2.1.21|http://www.genome.jp/dbget-bin/www_bget?ko:K01188	ko00940(Phenylpropanoid biosynthesis);ko00500(Starch and sucrose metabolism);ko00460(Cyanoamino acid metabolism)	*	sp|Q60DX8|BGL22_ORYSJ	sp|Q60DX8|BGL22_ORYSJ Beta-glucosidase 22 OS=Oryza sativa subsp. japonica GN=BGLU22 PE=2 SV=1
TRIAE_CS42_1BL_TGACv1_031707_AA0119340	1	1			EMT02753.1	Chlorophyll a-b binding protein 3C, chloroplastic [Aegilops tauschii]	*	*	*	K08912|LHCB1|http://www.genome.jp/dbget-bin/www_bget?ko:K08912	ko00196(Photosynthesis - antenna proteins)	*	sp|P07369|CB2G_SOLLC;sp|P12333|CB2A_SPIOL	sp|P07369|CB2G_SOLLC Chlorophyll a-b binding protein 3C, chloroplastic OS=Solanum lycopersicum GN=CAB3C PE=3 SV=1;sp|P12333|CB2A_SPIOL Chlorophyll a-b binding protein, chloroplastic OS=Spinacia oleracea PE=1 SV=1
TRIAE_CS42_1BL_TGACv1_031708_AA0119380			1	1	ALJ79256.1	FTSH protease 4-B1, partial [Triticum aestivum]	GO:0006508(proteolysis)	GO:0016020(membrane);GO:0005739(mitochondrion)	GO:0005524(ATP binding);GO:0004176(ATP-dependent peptidase activity);GO:0004222(metalloendopeptidase activity);GO:0008237(metallopeptidase activity)	K08955|YME1|http://www.genome.jp/dbget-bin/www_bget?ko:K08955	*	KOG0731(O)(AAA+-type ATPase containing the peptidase M41 domain);KOG0731(O)(AAA+-type ATPase containing the peptidase M41 domain);KOG0731(O)(AAA+-type ATPase containing the peptidase M41 domain)	sp|Q8LQJ8|FTSH5_ORYSJ	sp|Q8LQJ8|FTSH5_ORYSJ ATP-dependent zinc metalloprotease FTSH 5, mitochondrial OS=Oryza sativa subsp. japonica GN=FTSH5 PE=3 SV=1
TRIAE_CS42_1BL_TGACv1_031710_AA0119400		1			EMT18267.1	hypothetical protein F775_02682 [Aegilops tauschii]	*	*	*	*	*	*	*	*
TRIAE_CS42_1BL_TGACv1_031732_AA0119840	1				CCC14964.1	putative glycosyl transferase [Triticum aestivum]	*	GO:0016020(membrane);GO:0016021(integral component of membrane);GO:0005739(mitochondrion)	GO:0016757(transferase activity, transferring glycosyl groups)	*	*	*	*	*
TRIAE_CS42_1BL_TGACv1_031767_AA0120300	1				XP_015637401.1	PREDICTED: oleosin 16 kDa-like [Oryza sativa Japonica Group]	GO:0019915(lipid storage)	GO:0016021(integral component of membrane);GO:0016020(membrane);GO:0012511(monolayer-surrounded lipid storage body)	*	*	*	*	*	*
TRIAE_CS42_1BL_TGACv1_031774_AA0120400	1				BAJ95859.1	predicted protein [Hordeum vulgare subsp. vulgare]	*	*	GO:0005506(iron ion binding);GO:0009055(electron carrier activity)	*	*	KOG0712(O)(Molecular chaperone (DnaJ superfamily));KOG0712(O)(Molecular chaperone (DnaJ superfamily))	sp|Q8GYX8|DNJ10_ARATH	sp|Q8GYX8|DNJ10_ARATH Chaperone protein dnaJ 10 OS=Arabidopsis thaliana GN=ATJ10 PE=2 SV=2
TRIAE_CS42_1BL_TGACv1_031793_AA0120640	1	1			BAK00156.1	predicted protein [Hordeum vulgare subsp. vulgare]	GO:0006098(pentose-phosphate shunt);GO:0055114(oxidation-reduction process);GO:0009414(response to water deprivation);GO:0009651(response to salt stress);GO:0019521(D-gluconate metabolic process);GO:0009737(response to abscisic acid);GO:0009409(response to cold)	GO:0009507(chloroplast);GO:0009536(plastid)	GO:0016491(oxidoreductase activity);GO:0004616(phosphogluconate dehydrogenase (decarboxylating) activity)	K00033|PGD, gnd, gntZ|http://www.genome.jp/dbget-bin/www_bget?ko:K00033	ko00030(Pentose phosphate pathway);ko00480(Glutathione metabolism);ko01200(Carbon metabolism)	KOG2653(G)(6-phosphogluconate dehydrogenase);KOG2653(G)(6-phosphogluconate dehydrogenase)	sp|Q2R480|6PGD2_ORYSJ	sp|Q2R480|6PGD2_ORYSJ 6-phosphogluconate dehydrogenase, decarboxylating 2, chloroplastic OS=Oryza sativa subsp. japonica GN=G6PGH2 PE=2 SV=1
TRIAE_CS42_1BL_TGACv1_031794_AA0120680		1			XP_003573991.1	PREDICTED: putative transporter arsB [Brachypodium distachyon]	GO:0055085(transmembrane transport);GO:0098656(anion transmembrane transport)	GO:0016020(membrane);GO:0016021(integral component of membrane);GO:0009536(plastid)	GO:0005215(transporter activity)	*	*	*	sp|Q54GU0|ARSB_DICDI	sp|Q54GU0|ARSB_DICDI Putative transporter arsB OS=Dictyostelium discoideum GN=arsB PE=2 SV=1
TRIAE_CS42_1BL_TGACv1_031813_AA0121000			1		EMS67515.1	hypothetical protein TRIUR3_20598 [Triticum urartu]	*	*	*	*	*	*	*	*
TRIAE_CS42_1BL_TGACv1_031822_AA0121110	1				EMT23096.1	RING-H2 finger protein ATL3F [Aegilops tauschii]	*	GO:0016020(membrane);GO:0016021(integral component of membrane)	GO:0008270(zinc ion binding);GO:0046872(metal ion binding)	*	*	*	sp|Q9LRB7|EL5_ORYSJ	sp|Q9LRB7|EL5_ORYSJ E3 ubiquitin-protein ligase EL5 OS=Oryza sativa subsp. japonica GN=EL5.1 PE=1 SV=1
TRIAE_CS42_1BL_TGACv1_031850_AA0121710		1			BAK03240.1	predicted protein [Hordeum vulgare subsp. vulgare]	GO:0055114(oxidation-reduction process);GO:0019419(sulfate reduction);GO:0006275(regulation of DNA replication);GO:0045892(negative regulation of transcription, DNA-templated);GO:0006323(DNA packaging);GO:0019424(sulfide oxidation, using siroheme sulfite reductase)	GO:0009570(chloroplast stroma);GO:0042644(chloroplast nucleoid);GO:0009532(plastid stroma);GO:0009507(chloroplast);GO:0009536(plastid)	GO:0050311(sulfite reductase (ferredoxin) activity);GO:0051536(iron-sulfur cluster binding);GO:0016491(oxidoreductase activity);GO:0016002(sulfite reductase activity);GO:0051539(4 iron, 4 sulfur cluster binding);GO:0020037(heme binding);GO:0003677(DNA binding);GO:0046872(metal ion binding)	K00392|sir|http://www.genome.jp/dbget-bin/www_bget?ko:K00392	ko00920(Sulfur metabolism)	KOG0560(P)(Sulfite reductase (ferredoxin));KOG0560(P)(Sulfite reductase (ferredoxin));KOG0560(P)(Sulfite reductase (ferredoxin));KOG0560(P)(Sulfite reductase (ferredoxin))	sp|O23813|SIR_MAIZE	sp|O23813|SIR_MAIZE Sulfite reductase [ferredoxin], chloroplastic OS=Zea mays GN=SIR PE=1 SV=1
TRIAE_CS42_1BL_TGACv1_031862_AA0121890			1		XP_004983723.1	PREDICTED: scarecrow-like protein 6 isoform X1 [Setaria italica]	GO:0006351(transcription, DNA-templated);GO:0030154(cell differentiation);GO:0006355(regulation of transcription, DNA-templated)	GO:0005634(nucleus)	GO:0043565(sequence-specific DNA binding);GO:0003700(transcription factor activity, sequence-specific DNA binding)	*	*	*	sp|O81316|SCL6_ARATH	sp|O81316|SCL6_ARATH Scarecrow-like protein 6 OS=Arabidopsis thaliana GN=SCL6 PE=1 SV=1
TRIAE_CS42_1BL_TGACv1_031873_AA0122060		1			XP_003568458.1	PREDICTED: protein NRT1/ PTR FAMILY 3.1-like [Brachypodium distachyon]	GO:0006810(transport)	GO:0016020(membrane);GO:0016021(integral component of membrane)	GO:0005215(transporter activity)	*	*	*	sp|Q9SX20|PTR18_ARATH	sp|Q9SX20|PTR18_ARATH Protein NRT1/ PTR FAMILY 3.1 OS=Arabidopsis thaliana GN=NPF3.1 PE=2 SV=1
TRIAE_CS42_1BL_TGACv1_031873_AA0122070	1				EMT13092.1	hypothetical protein F775_10025 [Aegilops tauschii]	GO:0055114(oxidation-reduction process);GO:0015979(photosynthesis)	GO:0009507(chloroplast)	GO:0071949(FAD binding);GO:0016491(oxidoreductase activity)	*	*	*	sp|Q05627|Y202_CLOB8	sp|Q05627|Y202_CLOB8 Uncharacterized protein Cbei_0202 OS=Clostridium beijerinckii (strain ATCC 51743 / NCIMB 8052) GN=Cbei_0202 PE=4 SV=2
TRIAE_CS42_1BL_TGACv1_031874_AA0122090		1			BAK05706.1	predicted protein [Hordeum vulgare subsp. vulgare]	*	*	*	*	*	*	*	*
TRIAE_CS42_1BL_TGACv1_031874_AA0122120				1	BAJ94251.1	predicted protein [Hordeum vulgare subsp. vulgare]	GO:0006810(transport);GO:0055085(transmembrane transport);GO:0006412(translation)	GO:0016020(membrane);GO:0016021(integral component of membrane);GO:0005634(nucleus)	GO:0003735(structural constituent of ribosome)	K14684|SLC25A23S|http://www.genome.jp/dbget-bin/www_bget?ko:K14684	*	KOG0036(F)(Predicted mitochondrial carrier protein);KOG0036(F)(Predicted mitochondrial carrier protein);KOG0036(F)(Predicted mitochondrial carrier protein);KOG0036(F)(Predicted mitochondrial carrier protein);KOG0036(F)(Predicted mitochondrial carrier protein)	sp|O04619|ADNT1_ARATH	sp|O04619|ADNT1_ARATH Mitochondrial adenine nucleotide transporter ADNT1 OS=Arabidopsis thaliana GN=ADNT1 PE=1 SV=1
TRIAE_CS42_1BL_TGACv1_031893_AA0122280	1				EMT24481.1	hypothetical protein F775_43770 [Aegilops tauschii]	GO:0009407(toxin catabolic process);GO:0006749(glutathione metabolic process)	GO:0005737(cytoplasm)	GO:0004364(glutathione transferase activity)	K00799|GST, gst|http://www.genome.jp/dbget-bin/www_bget?ko:K00799	ko00480(Glutathione metabolism)	*	sp|Q06398|GSTU6_ORYSJ	sp|Q06398|GSTU6_ORYSJ Probable glutathione S-transferase GSTU6 OS=Oryza sativa subsp. japonica GN=GSTU6 PE=2 SV=2
TRIAE_CS42_1BL_TGACv1_031906_AA0122610			1		BAK01394.1	predicted protein [Hordeum vulgare subsp. vulgare]	*	*	*	*	*	*	*	*
TRIAE_CS42_1BL_TGACv1_031907_AA0122650			1	1	EMT16509.1	Zinc finger CCCH domain-containing protein 44 [Aegilops tauschii]	*	*	GO:0003677(DNA binding);GO:0008270(zinc ion binding);GO:0046872(metal ion binding)	*	*	*	sp|Q9FT92|Y5843_ARATH	sp|Q9FT92|Y5843_ARATH Uncharacterized protein At5g08430 OS=Arabidopsis thaliana GN=At5g08430 PE=1 SV=2
TRIAE_CS42_1BL_TGACv1_031945_AA0123190			1	1	XP_003567947.1	PREDICTED: uncharacterized protein LOC100837379 isoform X2 [Brachypodium distachyon]	*	*	GO:0008270(zinc ion binding);GO:0046872(metal ion binding)	K16276|K16276, BTS|http://www.genome.jp/dbget-bin/www_bget?ko:K16276	*	KOG1940(R)(Zn-finger protein);KOG1940(R)(Zn-finger protein);KOG1940(R)(Zn-finger protein);KOG1940(R)(Zn-finger protein);KOG1940(R)(Zn-finger protein)	sp|Q8LPQ5|BTS_ARATH	sp|Q8LPQ5|BTS_ARATH Zinc finger protein BRUTUS OS=Arabidopsis thaliana GN=BTS PE=1 SV=1
TRIAE_CS42_1BL_TGACv1_031945_AA0123210			1	1	EMT03534.1	hypothetical protein F775_05514 [Aegilops tauschii]	*	*	*	*	*	*	*	*
TRIAE_CS42_1BL_TGACv1_031949_AA0123260	1	1			BAJ99970.1	predicted protein [Hordeum vulgare subsp. vulgare]	*	GO:0005739(mitochondrion)	*	*	*	*	*	*
TRIAE_CS42_1BL_TGACv1_031957_AA0123480	1	1			EMS59836.1	hypothetical protein TRIUR3_12334 [Triticum urartu]	*	*	*	*	*	*	*	*
TRIAE_CS42_1BL_TGACv1_031981_AA0123730			1	1	EMS60454.1	putative ribulose-1,5 bisphosphate carboxylase/oxygenase large subunit N-methyltransferase, chloroplastic [Triticum urartu]	GO:0042793(transcription from plastid promoter);GO:0009658(chloroplast organization);GO:0018026(peptidyl-lysine monomethylation);GO:0010027(thylakoid membrane organization)	GO:0009295(nucleoid);GO:0009508(plastid chromosome);GO:0009507(chloroplast);GO:0009534(chloroplast thylakoid);GO:0000427(plastid-encoded plastid RNA polymerase complex)	GO:0016279(protein-lysine N-methyltransferase activity)	*	*	*	sp|Q84JF5|PTA14_ARATH	sp|Q84JF5|PTA14_ARATH Protein PLASTID TRANSCRIPTIONALLY ACTIVE 14 OS=Arabidopsis thaliana GN=PTAC14 PE=1 SV=1
TRIAE_CS42_1BL_TGACv1_031989_AA0123900				1	BAJ88999.1	predicted protein, partial [Hordeum vulgare subsp. vulgare]	GO:0045492(xylan biosynthetic process)	GO:0016020(membrane);GO:0016021(integral component of membrane)	*	*	*	*	sp|Q9C7F9|MT127_ARATH	sp|Q9C7F9|MT127_ARATH Probable methyltransferase At1g27930 OS=Arabidopsis thaliana GN=At1g27930 PE=1 SV=1
TRIAE_CS42_1BL_TGACv1_031993_AA0123950	1		1		XP_003568365.1	PREDICTED: fructose-1,6-bisphosphatase, cytosolic-like [Brachypodium distachyon]	GO:0005975(carbohydrate metabolic process)	*	GO:0042132(fructose 1,6-bisphosphate 1-phosphatase activity);GO:0042578(phosphoric ester hydrolase activity);GO:0016787(hydrolase activity)	K03841|FBP, fbp|http://www.genome.jp/dbget-bin/www_bget?ko:K03841	ko00051(Fructose and mannose metabolism);ko00010(Glycolysis / Gluconeogenesis);ko00030(Pentose phosphate pathway);ko00710(Carbon fixation in photosynthetic organisms);ko01200(Carbon metabolism)	KOG1458(G)(Fructose-1,6-bisphosphatase);KOG1458(G)(Fructose-1,6-bisphosphatase)	sp|Q9SDL8|F16P2_ORYCO	sp|Q9SDL8|F16P2_ORYCO Fructose-1,6-bisphosphatase, cytosolic OS=Oryza coarctata PE=2 SV=1
TRIAE_CS42_1BL_TGACv1_032010_AA0124150	1			1	BAK08125.1	predicted protein [Hordeum vulgare subsp. vulgare]	GO:0006351(transcription, DNA-templated);GO:0006355(regulation of transcription, DNA-templated)	GO:0005634(nucleus)	GO:0003677(DNA binding)	*	*	*	sp|Q7F2L3|NAC48_ORYSJ	sp|Q7F2L3|NAC48_ORYSJ NAC domain-containing protein 48 OS=Oryza sativa subsp. japonica GN=NAC48 PE=2 SV=1
TRIAE_CS42_1BL_TGACv1_032012_AA0124160	1				XP_010235047.1	PREDICTED: uncharacterized protein LOC100824920 [Brachypodium distachyon]	*	GO:0016020(membrane);GO:0016021(integral component of membrane)	*	*	*	*	*	*
TRIAE_CS42_1BL_TGACv1_032012_AA0124190	1				CAL49035.1	inositol phosphate kinase [Hordeum vulgare]	GO:0016310(phosphorylation);GO:0032957(inositol trisphosphate metabolic process);GO:0010264(myo-inositol hexakisphosphate biosynthetic process)	GO:0005622(intracellular)	GO:0000287(magnesium ion binding);GO:0016301(kinase activity);GO:0016740(transferase activity);GO:0046872(metal ion binding);GO:0005524(ATP binding);GO:0052726(inositol-1,3,4-trisphosphate 5-kinase activity);GO:0000166(nucleotide binding);GO:0052725(inositol-1,3,4-trisphosphate 6-kinase activity);GO:0047325(inositol tetrakisphosphate 1-kinase activity)	K00913|ITPK1|http://www.genome.jp/dbget-bin/www_bget?ko:K00913	ko04070(Phosphatidylinositol signaling system);ko00562(Inositol phosphate metabolism)	*	sp|Q7XBW0|ITPK5_ORYSJ;sp|Q84Y01|ITPK1_MAIZE	sp|Q7XBW0|ITPK5_ORYSJ Inositol-tetrakisphosphate 1-kinase 5 OS=Oryza sativa subsp. japonica GN=ITPK5 PE=2 SV=1;sp|Q84Y01|ITPK1_MAIZE Inositol-tetrakisphosphate 1-kinase 1 OS=Zea mays GN=ITPK1 PE=2 SV=1
TRIAE_CS42_1BL_TGACv1_032016_AA0124230				1	EMT04070.1	Putative gibberellin receptor GID1L3 [Aegilops tauschii]	GO:0008152(metabolic process)	*	GO:0016787(hydrolase activity)	*	*	KOG1515(V)(Arylacetamide deacetylase)	sp|Q9LFR7|CXE17_ARATH	sp|Q9LFR7|CXE17_ARATH Probable carboxylesterase 17 OS=Arabidopsis thaliana GN=CXE17 PE=2 SV=1
TRIAE_CS42_1BL_TGACv1_032018_AA0124290	1				AAW88315.1	expansin EXPA11 [Triticum aestivum]	GO:0009664(plant-type cell wall organization)	GO:0016020(membrane);GO:0005576(extracellular region);GO:0005618(cell wall)	*	*	*	*	sp|Q0DHB7|EXPA4_ORYSJ	sp|Q0DHB7|EXPA4_ORYSJ Expansin-A4 OS=Oryza sativa subsp. japonica GN=EXPA4 PE=2 SV=1
TRIAE_CS42_1BL_TGACv1_032022_AA0124330	1				BAK03457.1	predicted protein [Hordeum vulgare subsp. vulgare]	*	GO:0016020(membrane);GO:0016021(integral component of membrane)	*	K15285|SLC35E3|http://www.genome.jp/dbget-bin/www_bget?ko:K15285	*	KOG1441(GE)(Glucose-6-phosphate/phosphate and phosphoenolpyruvate/phosphate antiporter);KOG1441(GE)(Glucose-6-phosphate/phosphate and phosphoenolpyruvate/phosphate antiporter)	sp|F4IHS9|UXT1_ARATH	sp|F4IHS9|UXT1_ARATH UDP-xylose transporter 1 OS=Arabidopsis thaliana GN=UXT1 PE=1 SV=1
TRIAE_CS42_1BL_TGACv1_032036_AA0124550		1	1		KQJ97459.1	hypothetical protein BRADI_3g30820 [Brachypodium distachyon]	*	GO:0016020(membrane);GO:0016021(integral component of membrane)	*	*	*	*	*	*
TRIAE_CS42_1BL_TGACv1_032057_AA0124820			1	1	AGW47741.1	putative PSD protein [Hordeum vulgare subsp. vulgare]	*	*	*	*	*	*	*	*
TRIAE_CS42_1BL_TGACv1_032058_AA0124840		1			EMS51214.1	hypothetical protein TRIUR3_18172 [Triticum urartu]	*	*	*	*	*	*	*	*
TRIAE_CS42_1BL_TGACv1_032060_AA0124880			1	1	EMS54222.1	hypothetical protein TRIUR3_01738 [Triticum urartu]	*	*	*	*	*	*	sp|F4JVB8|RADL1_ARATH	sp|F4JVB8|RADL1_ARATH Protein RADIALIS-like 1 OS=Arabidopsis thaliana GN=RL1 PE=2 SV=1
TRIAE_CS42_1BL_TGACv1_032099_AA0125390	1			1	AEV23270.2	putative prolyl aminopeptidase 1 [Secale cereale x Triticum turgidum subsp. durum]	GO:0006508(proteolysis)	GO:0005737(cytoplasm)	GO:0008233(peptidase activity);GO:0004177(aminopeptidase activity);GO:0016787(hydrolase activity)	K01259|pip|http://www.genome.jp/dbget-bin/www_bget?ko:K01259	ko00330(Arginine and proline metabolism)	*	sp|P93732|PIP_ARATH	sp|P93732|PIP_ARATH Proline iminopeptidase OS=Arabidopsis thaliana GN=PIP PE=2 SV=3
TRIAE_CS42_1BL_TGACv1_032133_AA0125790				1	BAK00783.1	predicted protein [Hordeum vulgare subsp. vulgare]	GO:0006508(proteolysis)	*	GO:0004176(ATP-dependent peptidase activity)	K11793|CRBN|http://www.genome.jp/dbget-bin/www_bget?ko:K11793	*	*	sp|Q68EH9|CRBN_DANRE;sp|Q0P564|CRBN_BOVIN	sp|Q68EH9|CRBN_DANRE Protein cereblon OS=Danio rerio GN=crbn PE=1 SV=1;sp|Q0P564|CRBN_BOVIN Protein cereblon OS=Bos taurus GN=CRBN PE=2 SV=1
TRIAE_CS42_1BL_TGACv1_032153_AA0126070	1				EMS66775.1	S-norcoclaurine synthase 1 [Triticum urartu]	GO:0055114(oxidation-reduction process)	*	GO:0051213(dioxygenase activity);GO:0016491(oxidoreductase activity);GO:0046872(metal ion binding)	*	*	*	sp|Q39224|SRG1_ARATH	sp|Q39224|SRG1_ARATH Protein SRG1 OS=Arabidopsis thaliana GN=SRG1 PE=2 SV=1
TRIAE_CS42_1BL_TGACv1_032156_AA0126110			1	1	BAJ94939.1	predicted protein, partial [Hordeum vulgare subsp. vulgare]	*	*	GO:0005509(calcium ion binding);GO:0005544(calcium-dependent phospholipid binding)	K17095|ANXA7_11|http://www.genome.jp/dbget-bin/www_bget?ko:K17095	*	KOG0819(U)(Annexin);KOG0819(U)(Annexin);KOG0819(U)(Annexin)	sp|Q9SE45|ANXD3_ARATH	sp|Q9SE45|ANXD3_ARATH Annexin D3 OS=Arabidopsis thaliana GN=ANN3 PE=2 SV=2
TRIAE_CS42_1BL_TGACv1_032156_AA0126120			1		EMT13324.1	Annexin D4 [Aegilops tauschii]	GO:0006970(response to osmotic stress);GO:0009737(response to abscisic acid)	GO:0009506(plasmodesma)	GO:0005509(calcium ion binding);GO:0005544(calcium-dependent phospholipid binding)	*	*	KOG0819(U)(Annexin);KOG0819(U)(Annexin);KOG0819(U)(Annexin)	sp|Q9ZVJ6|ANXD4_ARATH	sp|Q9ZVJ6|ANXD4_ARATH Annexin D4 OS=Arabidopsis thaliana GN=ANN4 PE=2 SV=1
TRIAE_CS42_1BL_TGACv1_032156_AA0126140			1	1	BAJ98943.1	predicted protein [Hordeum vulgare subsp. vulgare]	GO:0016310(phosphorylation);GO:0048544(recognition of pollen);GO:0045087(innate immune response);GO:0006468(protein phosphorylation)	GO:0005886(plasma membrane);GO:0016021(integral component of membrane);GO:0016020(membrane);GO:0009506(plasmodesma)	GO:0004672(protein kinase activity);GO:0005524(ATP binding);GO:0004674(protein serine/threonine kinase activity);GO:0016301(kinase activity);GO:0016740(transferase activity);GO:0000166(nucleotide binding)	*	*	*	sp|O81905|SD18_ARATH	sp|O81905|SD18_ARATH Receptor-like serine/threonine-protein kinase SD1-8 OS=Arabidopsis thaliana GN=SD18 PE=1 SV=1
TRIAE_CS42_1BL_TGACv1_032171_AA0126270	1				EMT09794.1	Beta-amylase [Aegilops tauschii]	GO:0006014(D-ribose metabolic process)	*	GO:0004747(ribokinase activity)	*	*	*	*	*
TRIAE_CS42_1BL_TGACv1_032180_AA0126400				1	BAJ85199.1	predicted protein [Hordeum vulgare subsp. vulgare]	GO:0006810(transport);GO:0043132(NAD transport);GO:0055085(transmembrane transport);GO:0006412(translation)	GO:0016020(membrane);GO:0031969(chloroplast membrane);GO:0005739(mitochondrion);GO:0016021(integral component of membrane)	GO:0003735(structural constituent of ribosome);GO:0051724(NAD transporter activity)	K15115|SLC25A32, MFT|http://www.genome.jp/dbget-bin/www_bget?ko:K15115	*	KOG0757(C)(Mitochondrial carrier protein - Rim2p/Mrs12p)	sp|O22261|NDT1_ARATH	sp|O22261|NDT1_ARATH Nicotinamide adenine dinucleotide transporter 1, chloroplastic OS=Arabidopsis thaliana GN=NDT1 PE=1 SV=2
TRIAE_CS42_1BL_TGACv1_032203_AA0126670	1	1			EMS67281.1	hypothetical protein TRIUR3_17967 [Triticum urartu]	*	GO:0016021(integral component of membrane);GO:0016020(membrane)	*	*	*	*	*	*
TRIAE_CS42_1BL_TGACv1_032203_AA0126680		1			EMT11235.1	Eukaryotic translation initiation factor 3 subunit D [Aegilops tauschii]	*	GO:0016020(membrane);GO:0016021(integral component of membrane);GO:0009536(plastid)	*	*	*	*	sp|Q94AL8|CRIM1_ARATH;sp|F4I1G5|CRIM2_ARATH	sp|Q94AL8|CRIM1_ARATH Cold-regulated 413 inner membrane protein 1, chloroplastic OS=Arabidopsis thaliana GN=COR413IM1 PE=1 SV=1;sp|F4I1G5|CRIM2_ARATH Cold-regulated 413 inner membrane protein 2, chloroplastic OS=Arabidopsis thaliana GN=COR413IM2 PE=1 SV=1
TRIAE_CS42_1BL_TGACv1_032207_AA0126810	1				AAL40895.1	phosphoethanolamine methyltransferase [Triticum aestivum]	GO:0008152(metabolic process);GO:0006656(phosphatidylcholine biosynthetic process);GO:0032259(methylation)	GO:0005737(cytoplasm)	GO:0008168(methyltransferase activity);GO:0000234(phosphoethanolamine N-methyltransferase activity);GO:0008757(S-adenosylmethionine-dependent methyltransferase activity);GO:0016740(transferase activity)	K05929|E2.1.1.103, NMT|http://www.genome.jp/dbget-bin/www_bget?ko:K05929	ko00564(Glycerophospholipid metabolism)	KOG1269(IR)(SAM-dependent methyltransferases);KOG1269(IR)(SAM-dependent methyltransferases);KOG1269(IR)(SAM-dependent methyltransferases);KOG1269(IR)(SAM-dependent methyltransferases);KOG1269(IR)(SAM-dependent methyltransferases);KOG1269(IR)(SAM-dependent methyltransferases);KOG1269(IR)(SAM-dependent methyltransferases);KOG1269(IR)(SAM-dependent methyltransferases);KOG1269(IR)(SAM-dependent methy…	sp|Q944H0|PEAM2_ARATH;sp|Q9FR44|PEAM1_ARATH;sp|Q9M571|PEAMT_SPIOL	sp|Q944H0|PEAM2_ARATH Phosphomethylethanolamine N-methyltransferase OS=Arabidopsis thaliana GN=NMT2 PE=2 SV=2;sp|Q9FR44|PEAM1_ARATH Phosphoethanolamine N-methyltransferase 1 OS=Arabidopsis thaliana GN=NMT1 PE=1 SV=1;sp|Q9M571|PEAMT_SPIOL Phosphoethanolamine N-methyltransferase OS=Spinacia oleracea GN=PEAMT PE=1 SV=1
TRIAE_CS42_1BL_TGACv1_032208_AA0126830	1	1			BAK07218.1	predicted protein, partial [Hordeum vulgare subsp. vulgare]	GO:0006468(protein phosphorylation)	*	GO:0004672(protein kinase activity);GO:0005524(ATP binding)	*	*	KOG0198(T)(MEKK and related serine/threonine protein kinases)	sp|Q40541|NPK1_TOBAC	sp|Q40541|NPK1_TOBAC Mitogen-activated protein kinase kinase kinase NPK1 OS=Nicotiana tabacum GN=NPK1 PE=1 SV=1
TRIAE_CS42_1BL_TGACv1_032216_AA0126920			1		EAZ03196.1	hypothetical protein OsI_25347 [Oryza sativa Indica Group]	*	GO:0016020(membrane)	*	*	*	KOG2620(C)(Prohibitins and stomatins of the PID superfamily);KOG2620(C)(Prohibitins and stomatins of the PID superfamily)	sp|Q4FZT0|STML2_RAT;sp|Q99JB2|STML2_MOUSE;sp|P0C2F6|RNHX1_ARATH	sp|Q4FZT0|STML2_RAT Stomatin-like protein 2, mitochondrial OS=Rattus norvegicus GN=Stoml2 PE=1 SV=1;sp|Q99JB2|STML2_MOUSE Stomatin-like protein 2, mitochondrial OS=Mus musculus GN=Stoml2 PE=1 SV=1;sp|P0C2F6|RNHX1_ARATH Putative ribonuclease H protein At1g65750 OS=Arabidopsis thaliana GN=At1g65750 PE=3 SV=1
TRIAE_CS42_1BL_TGACv1_032224_AA0127030				1	EMT23143.1	Protein STIP1-like protein [Aegilops tauschii]	*	*	*	*	*	KOG4177(M)(Ankyrin);KOG4177(M)(Ankyrin);KOG0548(O)(Molecular co-chaperone STI1);KOG4177(M)(Ankyrin)	sp|Q02357|ANK1_MOUSE;sp|P16157|ANK1_HUMAN	sp|Q02357|ANK1_MOUSE Ankyrin-1 OS=Mus musculus GN=Ank1 PE=1 SV=2;sp|P16157|ANK1_HUMAN Ankyrin-1 OS=Homo sapiens GN=ANK1 PE=1 SV=3
TRIAE_CS42_1BL_TGACv1_032244_AA0127360				1	EMS50560.1	hypothetical protein TRIUR3_18512 [Triticum urartu]	*	*	*	*	*	*	*	*
TRIAE_CS42_1BL_TGACv1_032252_AA0127520			1	1	EMT12845.1	hypothetical protein F775_25128 [Aegilops tauschii]	*	*	*	*	*	*	*	*
TRIAE_CS42_1BL_TGACv1_032283_AA0127920			1	1	EMS66909.1	hypothetical protein TRIUR3_27901 [Triticum urartu]	*	GO:0009536(plastid)	*	*	*	*	*	*
TRIAE_CS42_1BL_TGACv1_032287_AA0128010	1				BAJ86435.1	predicted protein [Hordeum vulgare subsp. vulgare]	GO:0006886(intracellular protein transport)	GO:0016020(membrane);GO:0005783(endoplasmic reticulum);GO:0016021(integral component of membrane)	*	K14009|BCAP31, BAP31|http://www.genome.jp/dbget-bin/www_bget?ko:K14009	ko04141(Protein processing in endoplasmic reticulum)	*	*	*
TRIAE_CS42_1BL_TGACv1_032300_AA0128160			1	1	EMT29263.1	Putative receptor protein kinase ZmPK1 [Aegilops tauschii]	*	*	*	*	*	*	sp|P17801|KPRO_MAIZE	sp|P17801|KPRO_MAIZE Putative receptor protein kinase ZmPK1 OS=Zea mays GN=PK1 PE=2 SV=2
TRIAE_CS42_1BL_TGACv1_032305_AA0128230				1	EMS67556.1	Hypersensitive-induced response protein 1 [Triticum urartu]	*	GO:0005739(mitochondrion);GO:0005886(plasma membrane);GO:0016020(membrane);GO:0005773(vacuole);GO:0009506(plasmodesma);GO:0005774(vacuolar membrane)	*	*	*	KOG2620(C)(Prohibitins and stomatins of the PID superfamily)	sp|Q9FM19|HIR1_ARATH	sp|Q9FM19|HIR1_ARATH Hypersensitive-induced response protein 1 OS=Arabidopsis thaliana GN=HIR1 PE=1 SV=1
TRIAE_CS42_1BL_TGACv1_032306_AA0128240		1			XP_010231222.2	PREDICTED: uncharacterized protein LOC104582631 [Brachypodium distachyon]	*	*	*	*	*	*	*	*
TRIAE_CS42_1BL_TGACv1_032319_AA0128310			1		EMT27875.1	hypothetical protein F775_28789 [Aegilops tauschii]	*	GO:0016020(membrane);GO:0016021(integral component of membrane)	*	*	*	*	*	*
TRIAE_CS42_1BL_TGACv1_032323_AA0128400				1	P00068.1	RecName: Full=Cytochrome c	GO:0006122(mitochondrial electron transport, ubiquinol to cytochrome c);GO:0055114(oxidation-reduction process);GO:0006123(mitochondrial electron transport, cytochrome c to oxygen)	GO:0070469(respiratory chain);GO:0005739(mitochondrion);GO:0005758(mitochondrial intermembrane space)	GO:0020037(heme binding);GO:0046872(metal ion binding);GO:0009055(electron carrier activity)	K08738|CYC|http://www.genome.jp/dbget-bin/www_bget?ko:K08738	ko00920(Sulfur metabolism)	KOG3453(C)(Cytochrome c);KOG3453(C)(Cytochrome c)	sp|P00068|CYC_WHEAT	sp|P00068|CYC_WHEAT Cytochrome c OS=Triticum aestivum PE=1 SV=1
TRIAE_CS42_1BL_TGACv1_032330_AA0128520	1	1			EMS64501.1	hypothetical protein TRIUR3_18640 [Triticum urartu]	GO:0006810(transport)	GO:0016020(membrane);GO:0016021(integral component of membrane)	*	*	*	*	sp|Q9XIQ7|FBT7_ARATH	sp|Q9XIQ7|FBT7_ARATH Probable folate-biopterin transporter 7 OS=Arabidopsis thaliana GN=At1g64890 PE=2 SV=1
TRIAE_CS42_1BL_TGACv1_032341_AA0128700	1				XP_003573975.1	PREDICTED: ras-related protein RABF1 isoform X2 [Brachypodium distachyon]	GO:0007264(small GTPase mediated signal transduction);GO:0008152(metabolic process);GO:0045022(early endosome to late endosome transport);GO:0006355(regulation of transcription, DNA-templated);GO:0015031(protein transport)	GO:0005769(early endosome);GO:0005768(endosome);GO:0010009(cytoplasmic side of endosome membrane)	GO:0005525(GTP binding);GO:0003924(GTPase activity);GO:0003677(DNA binding)	*	*	KOG0087(U)(GTPase Rab11/YPT3, small G protein superfamily)	sp|Q9CB01|RABF1_ARATH	sp|Q9CB01|RABF1_ARATH Ras-related protein RABF1 OS=Arabidopsis thaliana GN=RABF1 PE=1 SV=1
TRIAE_CS42_1BL_TGACv1_032362_AA0128930			1	1	CAA57647.1	Voltage dependent anion channel (VDAC), partial [Triticum aestivum]	GO:0055085(transmembrane transport);GO:0044070(regulation of anion transport);GO:0006820(anion transport);GO:0006810(transport);GO:0006811(ion transport)	GO:0005741(mitochondrial outer membrane);GO:0005739(mitochondrion);GO:0016021(integral component of membrane);GO:0016020(membrane);GO:0046930(pore complex)	GO:0008308(voltage-gated anion channel activity);GO:0015288(porin activity)	K15040|VDAC2|http://www.genome.jp/dbget-bin/www_bget?ko:K15040	*	*	sp|Q6L5I5|VDAC2_ORYSJ	sp|Q6L5I5|VDAC2_ORYSJ Mitochondrial outer membrane protein porin 2 OS=Oryza sativa subsp. japonica GN=VDAC2 PE=2 SV=1
TRIAE_CS42_1BL_TGACv1_032371_AA0129060		1			BAJ94148.1	predicted protein [Hordeum vulgare subsp. vulgare]	*	GO:0005739(mitochondrion)	*	*	*	KOG4249(S)(Uncharacterized conserved protein);KOG4249(S)(Uncharacterized conserved protein);KOG4249(S)(Uncharacterized conserved protein);KOG4249(S)(Uncharacterized conserved protein)	sp|Q93YU2|RUS6_ARATH	sp|Q93YU2|RUS6_ARATH Protein root UVB sensitive 6 OS=Arabidopsis thaliana GN=RUS6 PE=2 SV=1
TRIAE_CS42_1BL_TGACv1_032376_AA0129110	1				BAJ85914.1	predicted protein [Hordeum vulgare subsp. vulgare]	*	GO:0005737(cytoplasm);GO:0005856(cytoskeleton)	GO:0005524(ATP binding);GO:0000166(nucleotide binding)	K10355|ACTF|http://www.genome.jp/dbget-bin/www_bget?ko:K10355	*	KOG0676(Z)(Actin and related proteins);KOG0676(Z)(Actin and related proteins);KOG0676(Z)(Actin and related proteins)	sp|A3C6D7|ACT2_ORYSJ;sp|P0C539|ACT2_ORYSI	sp|A3C6D7|ACT2_ORYSJ Actin-2 OS=Oryza sativa subsp. japonica GN=ACT2 PE=2 SV=1;sp|P0C539|ACT2_ORYSI Actin-2 OS=Oryza sativa subsp. indica GN=ACT2 PE=3 SV=1
TRIAE_CS42_1BL_TGACv1_032389_AA0129290	1				EMS57044.1	hypothetical protein TRIUR3_12682 [Triticum urartu]	GO:0009735(response to cytokinin)	GO:0009579(thylakoid);GO:0009535(chloroplast thylakoid membrane);GO:0009941(chloroplast envelope);GO:0009507(chloroplast);GO:0009570(chloroplast stroma);GO:0009536(plastid)	*	*	*	*	*	*
TRIAE_CS42_1BL_TGACv1_032408_AA0129560	1		1	1	XP_003568370.1	PREDICTED: soluble inorganic pyrophosphatase [Brachypodium distachyon]	GO:0006796(phosphate-containing compound metabolic process)	GO:0005737(cytoplasm)	GO:0000287(magnesium ion binding);GO:0004427(inorganic diphosphatase activity)	K01507|ppa|http://www.genome.jp/dbget-bin/www_bget?ko:K01507	ko00190(Oxidative phosphorylation)	KOG1626(C)(Inorganic pyrophosphatase/Nucleosome remodeling factor, subunit NURF38)	sp|O48556|IPYR_MAIZE	sp|O48556|IPYR_MAIZE Soluble inorganic pyrophosphatase OS=Zea mays GN=IPP PE=2 SV=1
TRIAE_CS42_1BL_TGACv1_032436_AA0129820			1	1	EMS48657.1	hypothetical protein TRIUR3_10605 [Triticum urartu]	*	*	*	*	*	*	*	*
TRIAE_CS42_1BL_TGACv1_032454_AA0130080	1	1			BAC41494.1	cold regulated protein [Triticum aestivum]	*	*	*	K06910|K06910|http://www.genome.jp/dbget-bin/www_bget?ko:K06910	*	*	sp|O26373|Y273_METTH	sp|O26373|Y273_METTH UPF0098 protein MTH_273 OS=Methanothermobacter thermautotrophicus (strain ATCC 29096 / DSM 1053 / JCM 10044 / NBRC 100330 / Delta H) GN=MTH_273 PE=3 SV=1
TRIAE_CS42_1BL_TGACv1_032481_AA0130370			1	1	EMT33711.1	Putative disease resistance RPP13-like protein 1 [Aegilops tauschii]	*	*	GO:0043531(ADP binding)	*	*	*	sp|Q9LRR4|R13L1_ARATH	sp|Q9LRR4|R13L1_ARATH Putative disease resistance RPP13-like protein 1 OS=Arabidopsis thaliana GN=RPPL1 PE=3 SV=1
TRIAE_CS42_1BL_TGACv1_032534_AA0131050	1				BAJ96841.1	predicted protein [Hordeum vulgare subsp. vulgare]	GO:0055114(oxidation-reduction process);GO:0044550(secondary metabolite biosynthetic process)	GO:0016020(membrane);GO:0016021(integral component of membrane)	GO:0004497(monooxygenase activity);GO:0005506(iron ion binding);GO:0016705(oxidoreductase activity, acting on paired donors, with incorporation or reduction of molecular oxygen);GO:0016491(oxidoreductase activity);GO:0020037(heme binding);GO:0046872(metal ion binding);GO:0016709(oxidoreductase activity, acting on paired donors, with incorporation or reduction of molecular oxygen, NAD(P)H as one d…	*	*	*	sp|O81974|C71D8_SOYBN;sp|A6YIH8|C7D55_HYOMU	sp|O81974|C71D8_SOYBN Cytochrome P450 71D8 OS=Glycine max GN=CYP71D8 PE=2 SV=1;sp|A6YIH8|C7D55_HYOMU Premnaspirodiene oxygenase OS=Hyoscyamus muticus GN=CYP71D55 PE=1 SV=1
TRIAE_CS42_1BL_TGACv1_032538_AA0131090				1	XP_015613252.1	PREDICTED: uncharacterized protein LOC4348904 isoform X2 [Oryza sativa Japonica Group]	GO:0006631(fatty acid metabolic process)	GO:0016020(membrane);GO:0016021(integral component of membrane);GO:0009536(plastid);GO:0009941(chloroplast envelope);GO:0009507(chloroplast);GO:0031969(chloroplast membrane)	*	*	*	*	*	*
TRIAE_CS42_1BL_TGACv1_032541_AA0131140		1			XP_003568066.1	PREDICTED: zinc finger CCCH domain-containing protein 37-like [Brachypodium distachyon]	GO:0009793(embryo development ending in seed dormancy)	*	GO:0046872(metal ion binding);GO:0003677(DNA binding)	*	*	*	sp|Q65X92|C3H37_ORYSJ	sp|Q65X92|C3H37_ORYSJ Zinc finger CCCH domain-containing protein 37 OS=Oryza sativa subsp. japonica GN=Os05g0525900 PE=2 SV=1
TRIAE_CS42_1BL_TGACv1_032544_AA0131160				1	BAK03974.1	predicted protein [Hordeum vulgare subsp. vulgare]	*	*	*	*	*	*	sp|O32472|PHAJ_AERCA	sp|O32472|PHAJ_AERCA (R)-specific enoyl-CoA hydratase OS=Aeromonas caviae GN=phaJ PE=1 SV=1
TRIAE_CS42_1BL_TGACv1_032547_AA0131250	1				XP_002464395.1	hypothetical protein SORBIDRAFT_01g017510 [Sorghum bicolor]	*	*	GO:0004857(enzyme inhibitor activity)	*	*	*	sp|Q9SI74|PMI10_ARATH	sp|Q9SI74|PMI10_ARATH Pectinesterase inhibitor 10 OS=Arabidopsis thaliana GN=PMEI10 PE=2 SV=1
TRIAE_CS42_1BL_TGACv1_032555_AA0131430		1			EMT23556.1	O-methyltransferase ZRP4 [Aegilops tauschii]	GO:0032259(methylation);GO:0019438(aromatic compound biosynthetic process)	*	GO:0008171(O-methyltransferase activity);GO:0008757(S-adenosylmethionine-dependent methyltransferase activity);GO:0046983(protein dimerization activity);GO:0016740(transferase activity);GO:0008168(methyltransferase activity)	*	*	*	sp|Q6EPG8|ASMT1_ORYSJ	sp|Q6EPG8|ASMT1_ORYSJ Acetylserotonin O-methyltransferase 1 OS=Oryza sativa subsp. japonica GN=ASMT1 PE=1 SV=1
TRIAE_CS42_1BL_TGACv1_032665_AA0132600			1	1	BAJ96629.1	predicted protein [Hordeum vulgare subsp. vulgare]	*	GO:0016020(membrane);GO:0016021(integral component of membrane)	GO:0016884(carbon-nitrogen ligase activity, with glutamine as amido-N-donor)	*	*	KOG1211(J)(Amidases);KOG1211(J)(Amidases);KOG1211(J)(Amidases);KOG1211(J)(Amidases)	sp|Q7XJJ7|FAAH_ARATH	sp|Q7XJJ7|FAAH_ARATH Fatty acid amide hydrolase OS=Arabidopsis thaliana GN=FAAH PE=1 SV=1
TRIAE_CS42_1BL_TGACv1_032702_AA0133080	1				EMT14191.1	Pentatricopeptide repeat-containing protein [Aegilops tauschii]	*	GO:0005739(mitochondrion);GO:0009536(plastid)	*	*	*	*	*	*
TRIAE_CS42_1BL_TGACv1_032726_AA0133380	1				AAF43496.1	protein serine/threonine kinase [Thinopyrum elongatum]	GO:0006468(protein phosphorylation);GO:0016310(phosphorylation)	*	GO:0004672(protein kinase activity);GO:0005524(ATP binding);GO:0000166(nucleotide binding);GO:0016301(kinase activity)	*	*	*	sp|Q9LFP7|PIX7_ARATH	sp|Q9LFP7|PIX7_ARATH Probable serine/threonine-protein kinase PIX7 OS=Arabidopsis thaliana GN=PIX7 PE=1 SV=1
TRIAE_CS42_1BL_TGACv1_032741_AA0133580				1	BAJ96841.1	predicted protein [Hordeum vulgare subsp. vulgare]	GO:0055114(oxidation-reduction process);GO:0044550(secondary metabolite biosynthetic process)	GO:0016020(membrane);GO:0016021(integral component of membrane)	GO:0004497(monooxygenase activity);GO:0005506(iron ion binding);GO:0016705(oxidoreductase activity, acting on paired donors, with incorporation or reduction of molecular oxygen);GO:0016491(oxidoreductase activity);GO:0020037(heme binding);GO:0046872(metal ion binding);GO:0016709(oxidoreductase activity, acting on paired donors, with incorporation or reduction of molecular oxygen, NAD(P)H as one d…	*	*	*	sp|A6YIH8|C7D55_HYOMU	sp|A6YIH8|C7D55_HYOMU Premnaspirodiene oxygenase OS=Hyoscyamus muticus GN=CYP71D55 PE=1 SV=1
TRIAE_CS42_1BL_TGACv1_032757_AA0133890			1	1	EMT12007.1	hypothetical protein F775_13073 [Aegilops tauschii]	*	*	*	*	*	*	*	*
TRIAE_CS42_1BL_TGACv1_032885_AA0135100			1	1	EMT18955.1	hypothetical protein F775_24193 [Aegilops tauschii]	GO:0051013(microtubule severing)	GO:0005737(cytoplasm);GO:0008352(katanin complex);GO:0005856(cytoskeleton);GO:0005874(microtubule)	GO:0008017(microtubule binding)	K18643|KATNB1|http://www.genome.jp/dbget-bin/www_bget?ko:K18643	*	*	*	*
TRIAE_CS42_1BL_TGACv1_032917_AA0135410		1			EMT15768.1	KH domain-containing protein [Aegilops tauschii]	*	GO:0009536(plastid)	GO:0003676(nucleic acid binding);GO:0003723(RNA binding)	K14945|QKI|http://www.genome.jp/dbget-bin/www_bget?ko:K14945	*	KOG1588(A)(RNA-binding protein Sam68 and related KH domain proteins);KOG1588(A)(RNA-binding protein Sam68 and related KH domain proteins);KOG1588(A)(RNA-binding protein Sam68 and related KH domain proteins);KOG1588(A)(RNA-binding protein Sam68 and related KH domain proteins)	sp|Q8GWR3|QKIL5_ARATH;sp|Q75GR5|SPIN1_ORYSJ	sp|Q8GWR3|QKIL5_ARATH KH domain-containing protein At1g09660/At1g09670 OS=Arabidopsis thaliana GN=At1g09660/At1g09670 PE=2 SV=1;sp|Q75GR5|SPIN1_ORYSJ KH domain-containing protein SPIN1 OS=Oryza sativa subsp. japonica GN=SPIN1 PE=1 SV=1
TRIAE_CS42_1BL_TGACv1_032959_AA0135760	1				XP_014660333.1	PREDICTED: non-specific lipid-transfer protein 1-like, partial [Setaria italica]	GO:0006810(transport);GO:0006869(lipid transport)	*	GO:0008289(lipid binding)	*	*	*	sp|Q42589|NLTP1_ARATH	sp|Q42589|NLTP1_ARATH Non-specific lipid-transfer protein 1 OS=Arabidopsis thaliana GN=LTP1 PE=2 SV=1
TRIAE_CS42_1BL_TGACv1_032965_AA0135820	1				BAJ98099.1	predicted protein [Hordeum vulgare subsp. vulgare]	*	*	*	*	*	*	*	*
TRIAE_CS42_1BL_TGACv1_032984_AA0136020	1				BAJ91409.1	predicted protein [Hordeum vulgare subsp. vulgare]	*	*	GO:0005524(ATP binding);GO:0000166(nucleotide binding)	K08900|BCS1|http://www.genome.jp/dbget-bin/www_bget?ko:K08900	*	KOG0743(O)(AAA+-type ATPase)	sp|Q9FLD5|ASD_ARATH	sp|Q9FLD5|ASD_ARATH AAA-ATPase ASD, mitochondrial OS=Arabidopsis thaliana GN=AATP1 PE=1 SV=1
TRIAE_CS42_1BL_TGACv1_033032_AA0136330	1				BAJ92477.1	predicted protein [Hordeum vulgare subsp. vulgare]	*	*	GO:0008270(zinc ion binding)	*	*	*	sp|Q9SV26|PP297_ARATH	sp|Q9SV26|PP297_ARATH Pentatricopeptide repeat-containing protein At4g01030, mitochondrial OS=Arabidopsis thaliana GN=PCMP-H65 PE=3 SV=2
TRIAE_CS42_1BL_TGACv1_033039_AA0136350			1		BAK06052.1	predicted protein [Hordeum vulgare subsp. vulgare]	*	*	*	*	*	*	*	*
TRIAE_CS42_1BL_TGACv1_033044_AA0136400			1	1	AEV91143.1	R2R3-MYB protein [Triticum aestivum]	*	*	GO:0003677(DNA binding)	K09422|MYBP|http://www.genome.jp/dbget-bin/www_bget?ko:K09422	*	*	sp|P81393|MYB08_ANTMA	sp|P81393|MYB08_ANTMA Myb-related protein 308 OS=Antirrhinum majus GN=MYB308 PE=2 SV=1
TRIAE_CS42_1BL_TGACv1_033048_AA0136420			1	1	EMT07952.1	hypothetical protein F775_25155 [Aegilops tauschii]	*	*	*	*	*	*	*	*
TRIAE_CS42_1BL_TGACv1_033050_AA0136450	1	1			BAJ98156.1	predicted protein [Hordeum vulgare subsp. vulgare]	*	*	*	*	*	*	*	*
TRIAE_CS42_1BL_TGACv1_033059_AA0136530			1		EMT28228.1	Common plant regulatory factor 1 [Aegilops tauschii]	GO:0006355(regulation of transcription, DNA-templated)	*	GO:0043565(sequence-specific DNA binding);GO:0003700(transcription factor activity, sequence-specific DNA binding)	K09060|GBF|http://www.genome.jp/dbget-bin/www_bget?ko:K09060	*	*	sp|P42775|GBF2_ARATH	sp|P42775|GBF2_ARATH G-box-binding factor 2 OS=Arabidopsis thaliana GN=GBF2 PE=1 SV=1
TRIAE_CS42_1BL_TGACv1_033167_AA0137520		1			BAJ91103.1	predicted protein, partial [Hordeum vulgare subsp. vulgare]	*	GO:0009505(plant-type cell wall);GO:0016020(membrane);GO:0005576(extracellular region);GO:0009506(plasmodesma)	*	*	*	*	sp|Q7XCL0|EXLA2_ORYSJ	sp|Q7XCL0|EXLA2_ORYSJ Expansin-like A2 OS=Oryza sativa subsp. japonica GN=EXLA2 PE=2 SV=1
TRIAE_CS42_1BL_TGACv1_033189_AA0137630			1	1	EEE54237.1	hypothetical protein OsJ_01110 [Oryza sativa Japonica Group]	*	*	*	*	*	*	sp|Q38CE9|PIF6_TRYB2	sp|Q38CE9|PIF6_TRYB2 ATP-dependent DNA helicase PIF6 OS=Trypanosoma brucei brucei (strain 927/4 GUTat10.1) GN=PIF6 PE=3 SV=1
TRIAE_CS42_1BL_TGACv1_033204_AA0137790	1				XP_014753817.1	PREDICTED: peroxidase 1 [Brachypodium distachyon]	GO:0042744(hydrogen peroxide catabolic process);GO:0055114(oxidation-reduction process);GO:0009664(plant-type cell wall organization);GO:0006979(response to oxidative stress)	GO:0005576(extracellular region);GO:0009505(plant-type cell wall)	GO:0020037(heme binding);GO:0046872(metal ion binding);GO:0016491(oxidoreductase activity);GO:0004601(peroxidase activity)	K00430|E1.11.1.7|http://www.genome.jp/dbget-bin/www_bget?ko:K00430	ko00940(Phenylpropanoid biosynthesis)	*	sp|P37834|PER1_ORYSJ	sp|P37834|PER1_ORYSJ Peroxidase 1 OS=Oryza sativa subsp. japonica GN=PRX74 PE=2 SV=2
TRIAE_CS42_1BL_TGACv1_033244_AA0138090				1	EMT11920.1	Disease resistance protein RPP8 [Aegilops tauschii]	*	*	*	*	*	*	sp|Q8W4J9|RPP8_ARATH;sp|P59584|RP8HA_ARATH	sp|Q8W4J9|RPP8_ARATH Disease resistance protein RPP8 OS=Arabidopsis thaliana GN=RPP8 PE=1 SV=2;sp|P59584|RP8HA_ARATH Disease resistance protein RPH8A OS=Arabidopsis thaliana GN=RPH8A PE=3 SV=1
TRIAE_CS42_1BL_TGACv1_033285_AA0138440	1				BAK02892.1	predicted protein [Hordeum vulgare subsp. vulgare]	GO:0006562(proline catabolic process)	*	GO:0004657(proline dehydrogenase activity)	K00318|PRODH|http://www.genome.jp/dbget-bin/www_bget?ko:K00318	ko00330(Arginine and proline metabolism)	KOG0186(E)(Proline oxidase)	sp|Q6NKX1|PROD2_ARATH	sp|Q6NKX1|PROD2_ARATH Proline dehydrogenase 2, mitochondrial OS=Arabidopsis thaliana GN=POX2 PE=2 SV=1
TRIAE_CS42_1BL_TGACv1_033287_AA0138450	1				XP_003567843.1	PREDICTED: pentatricopeptide repeat-containing protein At1g15510, chloroplastic [Brachypodium distachyon]	GO:0009451(RNA modification);GO:0040007(growth);GO:0009658(chloroplast organization)	GO:0009507(chloroplast)	GO:0008270(zinc ion binding)	*	*	*	sp|Q9M9E2|PPR45_ARATH	sp|Q9M9E2|PPR45_ARATH Pentatricopeptide repeat-containing protein At1g15510, chloroplastic OS=Arabidopsis thaliana GN=PCMP-H73 PE=1 SV=1
TRIAE_CS42_1BL_TGACv1_033292_AA0138560			1		AAY58304.1	cyclic nucleotide-gated ion channel 4 [Hordeum vulgare subsp. vulgare]	GO:0006810(transport);GO:0055085(transmembrane transport);GO:0006811(ion transport);GO:0042391(regulation of membrane potential)	GO:0016021(integral component of membrane);GO:0016020(membrane);GO:0005887(integral component of plasma membrane)	GO:0005216(ion channel activity);GO:0005249(voltage-gated potassium channel activity)	K05391|CNGF|http://www.genome.jp/dbget-bin/www_bget?ko:K05391	ko04626(Plant-pathogen interaction)	*	sp|Q94AS9|CNGC4_ARATH	sp|Q94AS9|CNGC4_ARATH Cyclic nucleotide-gated ion channel 4 OS=Arabidopsis thaliana GN=CNGC4 PE=2 SV=2
TRIAE_CS42_1BL_TGACv1_033309_AA0138640			1		BAJ90570.1	predicted protein [Hordeum vulgare subsp. vulgare]	*	*	*	*	*	*	sp|Q9FME3|TCP5_ARATH	sp|Q9FME3|TCP5_ARATH Transcription factor TCP5 OS=Arabidopsis thaliana GN=TCP5 PE=1 SV=1
TRIAE_CS42_1BL_TGACv1_033310_AA0138650	1				BAJ87436.1	predicted protein, partial [Hordeum vulgare subsp. vulgare]	*	GO:0005886(plasma membrane);GO:0016021(integral component of membrane);GO:0016020(membrane)	*	*	*	*	sp|Q5W6M3|CSPLG_ORYSJ	sp|Q5W6M3|CSPLG_ORYSJ CASP-like protein 4B4 OS=Oryza sativa subsp. japonica GN=Os05g0344400 PE=3 SV=1
TRIAE_CS42_1BL_TGACv1_033387_AA0139100	1				EMT07538.1	hypothetical protein F775_06581 [Aegilops tauschii]	*	GO:0016020(membrane);GO:0016021(integral component of membrane)	*	*	*	*	*	*
TRIAE_CS42_1BL_TGACv1_033403_AA0139200				1	BAJ91254.1	predicted protein [Hordeum vulgare subsp. vulgare]	*	*	*	*	*	*	*	*
TRIAE_CS42_1BL_TGACv1_033423_AA0139330			1	1	BAK03314.1	predicted protein [Hordeum vulgare subsp. vulgare]	GO:0008299(isoprenoid biosynthetic process)	*	GO:0004452(isopentenyl-diphosphate delta-isomerase activity);GO:0016787(hydrolase activity);GO:0016853(isomerase activity)	K01823|idi, IDI|http://www.genome.jp/dbget-bin/www_bget?ko:K01823	ko00900(Terpenoid backbone biosynthesis)	KOG0142(Q)(Isopentenyl pyrophosphate:dimethylallyl pyrophosphate isomerase);KOG0142(Q)(Isopentenyl pyrophosphate:dimethylallyl pyrophosphate isomerase);KOG0142(Q)(Isopentenyl pyrophosphate:dimethylallyl pyrophosphate isomerase);KOG0142(Q)(Isopentenyl pyrophosphate:dimethylallyl pyrophosphate isomerase)	sp|Q39472|IDI1_CLABR;sp|O48964|IDI1_CAMAC	sp|Q39472|IDI1_CLABR Isopentenyl-diphosphate Delta-isomerase I OS=Clarkia breweri GN=IPI1 PE=2 SV=2;sp|O48964|IDI1_CAMAC Isopentenyl-diphosphate Delta-isomerase I OS=Camptotheca acuminata GN=IPI1 PE=2 SV=1
TRIAE_CS42_1BL_TGACv1_033443_AA0139490			1	1	EMT22347.1	hypothetical protein F775_07136 [Aegilops tauschii]	*	*	*	*	*	*	*	*
TRIAE_CS42_1BL_TGACv1_033492_AA0139870	1				BAJ24148.1	seven trans-membrane protein [Triticum aestivum]	GO:0009607(response to biotic stimulus);GO:0006952(defense response)	GO:0005886(plasma membrane);GO:0016020(membrane);GO:0016021(integral component of membrane)	GO:0005516(calmodulin binding)	K08472|MLO|http://www.genome.jp/dbget-bin/www_bget?ko:K08472	*	*	sp|O49621|MLO1_ARATH	sp|O49621|MLO1_ARATH MLO-like protein 1 OS=Arabidopsis thaliana GN=MLO1 PE=1 SV=1
TRIAE_CS42_1BL_TGACv1_033509_AA0140020	1	1		1	BAJ90643.1	predicted protein [Hordeum vulgare subsp. vulgare]	GO:0018298(protein-chromophore linkage);GO:0009765(photosynthesis, light harvesting);GO:0015979(photosynthesis)	GO:0009522(photosystem I);GO:0009579(thylakoid);GO:0016020(membrane);GO:0009535(chloroplast thylakoid membrane);GO:0016021(integral component of membrane);GO:0009507(chloroplast)	GO:0016168(chlorophyll binding);GO:0046872(metal ion binding)	K08912|LHCB1|http://www.genome.jp/dbget-bin/www_bget?ko:K08912	ko00196(Photosynthesis - antenna proteins)	*	sp|P04784|CB21_WHEAT	sp|P04784|CB21_WHEAT Chlorophyll a-b binding protein, chloroplastic OS=Triticum aestivum GN=WHAB1.6 PE=3 SV=1
TRIAE_CS42_1BL_TGACv1_033532_AA0140150	1	1			BAJ93332.1	predicted protein [Hordeum vulgare subsp. vulgare]	GO:0006470(protein dephosphorylation)	*	GO:0004722(protein serine/threonine phosphatase activity);GO:0004721(phosphoprotein phosphatase activity);GO:0046872(metal ion binding);GO:0003824(catalytic activity);GO:0016787(hydrolase activity);GO:0043169(cation binding)	K14497|PP2C|http://www.genome.jp/dbget-bin/www_bget?ko:K14497	ko04016(MAPK signaling pathway - plant);ko04075(Plant hormone signal transduction)	KOG0698(T)(Serine/threonine protein phosphatase);KOG0698(T)(Serine/threonine protein phosphatase)	sp|Q6L5H6|P2C50_ORYSJ	sp|Q6L5H6|P2C50_ORYSJ Probable protein phosphatase 2C 50 OS=Oryza sativa subsp. japonica GN=Os05g0537400 PE=3 SV=1
TRIAE_CS42_1BL_TGACv1_033547_AA0140310	1	1		1	EMS53958.1	Chlorophyll a-b binding protein 3C, chloroplastic [Triticum urartu]	GO:0018298(protein-chromophore linkage);GO:0009416(response to light stimulus);GO:0009765(photosynthesis, light harvesting);GO:0015979(photosynthesis);GO:0009768(photosynthesis, light harvesting in photosystem I)	GO:0009522(photosystem I);GO:0009579(thylakoid);GO:0016020(membrane);GO:0009535(chloroplast thylakoid membrane);GO:0016021(integral component of membrane);GO:0009941(chloroplast envelope);GO:0009507(chloroplast);GO:0010287(plastoglobule)	GO:0031409(pigment binding);GO:0016168(chlorophyll binding);GO:0046872(metal ion binding)	K08912|LHCB1|http://www.genome.jp/dbget-bin/www_bget?ko:K08912	ko00196(Photosynthesis - antenna proteins)	*	sp|P12333|CB2A_SPIOL	sp|P12333|CB2A_SPIOL Chlorophyll a-b binding protein, chloroplastic OS=Spinacia oleracea PE=1 SV=1
TRIAE_CS42_1BL_TGACv1_033631_AA0140840				1	EMT16579.1	Delta-1-pyrroline-5-carboxylate synthetase [Aegilops tauschii]	GO:0006890(retrograde vesicle-mediated transport, Golgi to ER);GO:0006891(intra-Golgi vesicle-mediated transport);GO:0006888(ER to Golgi vesicle-mediated transport)	GO:0030126(COPI vesicle coat)	GO:0005198(structural molecule activity)	K17268|COPE|http://www.genome.jp/dbget-bin/www_bget?ko:K17268	*	*	sp|Q9MAX6|COPE1_ORYSJ	sp|Q9MAX6|COPE1_ORYSJ Coatomer subunit epsilon-1 OS=Oryza sativa subsp. japonica GN=COPE1 PE=2 SV=1
TRIAE_CS42_1BL_TGACv1_033656_AA0141040	1				EMT05566.1	Quinolone resistance protein norA [Aegilops tauschii]	GO:0055085(transmembrane transport)	GO:0016020(membrane);GO:0016021(integral component of membrane)	*	*	*	*	sp|Q5HHX4|NORA_STAAC	sp|Q5HHX4|NORA_STAAC Quinolone resistance protein NorA OS=Staphylococcus aureus (strain COL) GN=norA PE=3 SV=1
TRIAE_CS42_1BL_TGACv1_033678_AA0141260	1				BAJ85346.1	predicted protein [Hordeum vulgare subsp. vulgare]	*	GO:0016020(membrane);GO:0016021(integral component of membrane)	*	*	*	*	sp|Q8LD98|NHL6_ARATH	sp|Q8LD98|NHL6_ARATH NDR1/HIN1-like protein 6 OS=Arabidopsis thaliana GN=NHL6 PE=1 SV=1
TRIAE_CS42_1BL_TGACv1_033686_AA0141330				1	ABG43091.1	histone deacetylase HDAC2 [Triticum aestivum]	*	*	GO:0046872(metal ion binding)	*	*	*	sp|Q9M4U5|HDT2_MAIZE	sp|Q9M4U5|HDT2_MAIZE Histone deacetylase HDT2 OS=Zea mays GN=HDT2 PE=1 SV=1
TRIAE_CS42_1BL_TGACv1_033696_AA0141410				1	BAJ84931.1	predicted protein [Hordeum vulgare subsp. vulgare]	*	GO:0005737(cytoplasm)	GO:0031625(ubiquitin protein ligase binding);GO:0005524(ATP binding);GO:0061630(ubiquitin protein ligase activity);GO:0000166(nucleotide binding)	K10575|UBE2G1, UBC7|http://www.genome.jp/dbget-bin/www_bget?ko:K10575	ko04141(Protein processing in endoplasmic reticulum);ko04120(Ubiquitin mediated proteolysis)	KOG0425(O)(Ubiquitin-protein ligase)	sp|Q42540|UBC7_ARATH	sp|Q42540|UBC7_ARATH Ubiquitin-conjugating enzyme E2 7 OS=Arabidopsis thaliana GN=UBC7 PE=1 SV=1
TRIAE_CS42_1BL_TGACv1_033778_AA0142010	1				EMT11823.1	hypothetical protein F775_16174 [Aegilops tauschii]	*	*	*	*	*	*	*	*
TRIAE_CS42_1BL_TGACv1_033928_AA0142640		1			EMT07371.1	NAC domain-containing protein 78 [Aegilops tauschii]	GO:0006351(transcription, DNA-templated);GO:0006355(regulation of transcription, DNA-templated)	GO:0005634(nucleus)	GO:0003677(DNA binding)	*	*	*	sp|Q9FFI5|NAC86_ARATH	sp|Q9FFI5|NAC86_ARATH NAC domain-containing protein 86 OS=Arabidopsis thaliana GN=NAC086 PE=2 SV=1
TRIAE_CS42_1BL_TGACv1_033968_AA0142840	1				XP_003568566.1	PREDICTED: signal peptidase complex catalytic subunit SEC11A [Brachypodium distachyon]	GO:0006465(signal peptide processing);GO:0006508(proteolysis)	GO:0016021(integral component of membrane);GO:0016020(membrane)	GO:0008233(peptidase activity);GO:0016787(hydrolase activity)	K13280|SEC11, sipW|http://www.genome.jp/dbget-bin/www_bget?ko:K13280	ko03060(Protein export)	KOG3342(U)(Signal peptidase I);KOG3342(U)(Signal peptidase I)	sp|Q5R9C7|SC11A_PONAB;sp|P67812|SC11A_HUMAN	sp|Q5R9C7|SC11A_PONAB Signal peptidase complex catalytic subunit SEC11A OS=Pongo abelii GN=SEC11A PE=2 SV=1;sp|P67812|SC11A_HUMAN Signal peptidase complex catalytic subunit SEC11A OS=Homo sapiens GN=SEC11A PE=1 SV=1
TRIAE_CS42_1BL_TGACv1_034002_AA0143100	1		1		OEL14300.1	hypothetical protein BAE44_0024684 [Dichanthelium oligosanthes]	*	*	*	*	*	*	*	*
TRIAE_CS42_1BL_TGACv1_034054_AA0143270	1	1			EMT32846.1	hypothetical protein F775_00945 [Aegilops tauschii]	*	GO:0016021(integral component of membrane);GO:0016020(membrane)	*	*	*	*	*	*
TRIAE_CS42_1BL_TGACv1_034040_AA0143180	1			1	CAC94004.1	glutathione transferase [Triticum aestivum]	GO:0009407(toxin catabolic process);GO:0006749(glutathione metabolic process)	GO:0005737(cytoplasm)	GO:0016740(transferase activity);GO:0004364(glutathione transferase activity)	K00799|GST, gst|http://www.genome.jp/dbget-bin/www_bget?ko:K00799	ko00480(Glutathione metabolism)	*	sp|Q06398|GSTU6_ORYSJ	sp|Q06398|GSTU6_ORYSJ Probable glutathione S-transferase GSTU6 OS=Oryza sativa subsp. japonica GN=GSTU6 PE=2 SV=2
TRIAE_CS42_1BL_TGACv1_034112_AA0143450	1				XP_010231223.1	PREDICTED: EID1-like F-box protein 3 [Brachypodium distachyon]	*	*	*	*	*	*	sp|Q93ZT5|EDL3_ARATH	sp|Q93ZT5|EDL3_ARATH EID1-like F-box protein 3 OS=Arabidopsis thaliana GN=EDL3 PE=2 SV=1
TRIAE_CS42_1BL_TGACv1_034119_AA0143500		1			Q9ZRA8.1	RecName: Full=Tubulin beta-5 chain; AltName: Full=Beta-5-tubulin	GO:0007017(microtubule-based process);GO:0009651(response to salt stress);GO:0009409(response to cold)	GO:0005737(cytoplasm);GO:0005856(cytoskeleton);GO:0005874(microtubule);GO:0005886(plasma membrane);GO:0015630(microtubule cytoskeleton)	GO:0003924(GTPase activity);GO:0000166(nucleotide binding);GO:0005525(GTP binding);GO:0005200(structural constituent of cytoskeleton)	K07375|TUBB|http://www.genome.jp/dbget-bin/www_bget?ko:K07375	ko04145(Phagosome)	KOG1375(Z)(Beta tubulin);KOG1375(Z)(Beta tubulin);KOG1375(Z)(Beta tubulin)	sp|Q9ZRA8|TBB5_WHEAT	sp|Q9ZRA8|TBB5_WHEAT Tubulin beta-5 chain OS=Triticum aestivum GN=TUBB5 PE=2 SV=1
TRIAE_CS42_1BL_TGACv1_034151_AA0143640	1				EMT19261.1	Putative glycosyl hydrolase [Aegilops tauschii]	GO:0005992(trehalose biosynthetic process);GO:0016311(dephosphorylation)	*	GO:0004805(trehalose-phosphatase activity);GO:0003824(catalytic activity);GO:0016787(hydrolase activity)	K01087|otsB|http://www.genome.jp/dbget-bin/www_bget?ko:K01087	ko00500(Starch and sucrose metabolism)	KOG1050(G)(Trehalose-6-phosphate synthase component TPS1 and related subunits);KOG1050(G)(Trehalose-6-phosphate synthase component TPS1 and related subunits);KOG1050(G)(Trehalose-6-phosphate synthase component TPS1 and related subunits);KOG1050(G)(Trehalose-6-phosphate synthase component TPS1 and related subunits)	sp|Q9FWQ2|TPP2_ORYSJ	sp|Q9FWQ2|TPP2_ORYSJ Probable trehalose-phosphate phosphatase 2 OS=Oryza sativa subsp. japonica GN=TPP2 PE=1 SV=1
TRIAE_CS42_1BL_TGACv1_034556_AA0144850	1				OEL13079.1	DIMBOA UDP-glucosyltransferase BX8 [Dichanthelium oligosanthes]	GO:0008152(metabolic process)	*	GO:0016740(transferase activity);GO:0046527(glucosyltransferase activity);GO:0016757(transferase activity, transferring glycosyl groups);GO:0016758(transferase activity, transferring hexosyl groups);GO:0047254(2,4-dihydroxy-7-methoxy-2H-1,4-benzoxazin-3(4H)-one 2-D-glucosyltransferase activity)	K13227|BX8_9|http://www.genome.jp/dbget-bin/www_bget?ko:K13227	ko00402(Benzoxazinoid biosynthesis)	*	sp|B4G072|BX9_MAIZE	sp|B4G072|BX9_MAIZE DIMBOA UDP-glucosyltransferase BX9 OS=Zea mays GN=BX9 PE=1 SV=1
TRIAE_CS42_1BL_TGACv1_034575_AA0144910			1	1	EMT33711.1	Putative disease resistance RPP13-like protein 1 [Aegilops tauschii]	*	*	GO:0043531(ADP binding)	*	*	KOG0619(R)(FOG: Leucine rich repeat)	sp|Q9LRR4|R13L1_ARATH	sp|Q9LRR4|R13L1_ARATH Putative disease resistance RPP13-like protein 1 OS=Arabidopsis thaliana GN=RPPL1 PE=3 SV=1
TRIAE_CS42_1BL_TGACv1_034629_AA0145150		1			AAT94295.1	endotransglucosylase/hydrolase XTH3 [Triticum aestivum]	GO:0008152(metabolic process);GO:0005975(carbohydrate metabolic process);GO:0042546(cell wall biogenesis);GO:0010411(xyloglucan metabolic process);GO:0071555(cell wall organization);GO:0006073(cellular glucan metabolic process)	GO:0005576(extracellular region);GO:0005618(cell wall);GO:0048046(apoplast)	GO:0016740(transferase activity);GO:0016762(xyloglucan:xyloglucosyl transferase activity);GO:0004553(hydrolase activity, hydrolyzing O-glycosyl compounds);GO:0016798(hydrolase activity, acting on glycosyl bonds);GO:0016787(hydrolase activity)	K08235|E2.4.1.207|http://www.genome.jp/dbget-bin/www_bget?ko:K08235	*	*	sp|Q76BW5|XTH8_ORYSJ	sp|Q76BW5|XTH8_ORYSJ Xyloglucan endotransglycosylase/hydrolase protein 8 OS=Oryza sativa subsp. japonica GN=XTH8 PE=1 SV=1
TRIAE_CS42_1BL_TGACv1_034635_AA0145160			1	1	EMT21418.1	hypothetical protein F775_12615 [Aegilops tauschii]	*	GO:0009507(chloroplast)	*	*	*	*	sp|O34614|YTQB_BACSU	sp|O34614|YTQB_BACSU Putative rRNA methylase YtqB OS=Bacillus subtilis (strain 168) GN=ytqB PE=3 SV=1
TRIAE_CS42_1BL_TGACv1_034666_AA0145220		1	1		EMT22246.1	hypothetical protein F775_06883 [Aegilops tauschii]	GO:0009741(response to brassinosteroid);GO:0042326(negative regulation of phosphorylation)	*	GO:0019210(kinase inhibitor activity)	*	*	*	sp|Q3E936|MAKR1_ARATH	sp|Q3E936|MAKR1_ARATH Probable membrane-associated kinase regulator 1 OS=Arabidopsis thaliana GN=MAKR1 PE=1 SV=1
TRIAE_CS42_1BL_TGACv1_034721_AA0145390	1				EMS57711.1	Aluminum-activated malate transporter 12 [Triticum urartu]	GO:0015743(malate transport)	GO:0016021(integral component of membrane);GO:0016020(membrane);GO:0009705(plant-type vacuole membrane)	GO:0015140(malate transmembrane transporter activity)	*	*	*	sp|O49696|ALMTC_ARATH	sp|O49696|ALMTC_ARATH Aluminum-activated malate transporter 12 OS=Arabidopsis thaliana GN=ALMT12 PE=2 SV=1
TRIAE_CS42_1BL_TGACv1_034844_AA0145670			1	1	BAJ85471.1	predicted protein [Hordeum vulgare subsp. vulgare]	GO:0008152(metabolic process);GO:0055114(oxidation-reduction process);GO:0006631(fatty acid metabolic process)	*	GO:0003824(catalytic activity);GO:0003857(3-hydroxyacyl-CoA dehydrogenase activity);GO:0016491(oxidoreductase activity)	K10527|MFP2|http://www.genome.jp/dbget-bin/www_bget?ko:K10527	ko00071(Fatty acid degradation);ko00592(alpha-Linolenic acid metabolism);ko01212(Fatty acid metabolism)	KOG1679(I)(Enoyl-CoA hydratase)	sp|Q39659|MFPA_CUCSA	sp|Q39659|MFPA_CUCSA Glyoxysomal fatty acid beta-oxidation multifunctional protein MFP-a OS=Cucumis sativus PE=1 SV=1
TRIAE_CS42_1BL_TGACv1_035377_AA0146530	1		1		EMS52639.1	hypothetical protein TRIUR3_28510 [Triticum urartu]	GO:0048586(regulation of long-day photoperiodism, flowering);GO:0032922(circadian regulation of gene expression);GO:0010104(regulation of ethylene-activated signaling pathway);GO:0006970(response to osmotic stress);GO:0006355(regulation of transcription, DNA-templated);GO:2000022(regulation of jasmonic acid mediated signaling pathway);GO:1901672(positive regulation of systemic acquired resistance)	GO:0016592(mediator complex);GO:0005634(nucleus);GO:0009536(plastid)	*	*	*	*	sp|F4JGZ1|MED16_ARATH	sp|F4JGZ1|MED16_ARATH Mediator of RNA polymerase II transcription subunit 16 OS=Arabidopsis thaliana GN=MED16 PE=1 SV=1
TRIAE_CS42_1BL_TGACv1_035494_AA0146730	1				EMS46121.1	hypothetical protein TRIUR3_24725 [Triticum urartu]	*	GO:0016021(integral component of membrane);GO:0016020(membrane)	*	*	*	*	*	*
TRIAE_CS42_1BL_TGACv1_035752_AA0147030		1			BAJ87490.1	predicted protein [Hordeum vulgare subsp. vulgare]	GO:0006334(nucleosome assembly)	GO:0000786(nucleosome);GO:0000788(nuclear nucleosome);GO:0005694(chromosome);GO:0005634(nucleus)	GO:0003677(DNA binding);GO:0046982(protein heterodimerization activity)	K11252|H2B|http://www.genome.jp/dbget-bin/www_bget?ko:K11252	*	*	sp|P05621|H2B2_WHEAT	sp|P05621|H2B2_WHEAT Histone H2B.2 OS=Triticum aestivum PE=1 SV=2
TRIAE_CS42_1BL_TGACv1_041346_AA0148470		1			YP_009072974.1	hypothetical chloroplast RF68 (plastid) [Danthonia californica]	*	GO:0009536(plastid);GO:0009507(chloroplast)	*	*	*	*	sp|Q6ENB7|YCF68_ORYNI	sp|Q6ENB7|YCF68_ORYNI Uncharacterized protein ycf68 OS=Oryza nivara GN=ycf68-1 PE=3 SV=1
TRIAE_CS42_1BL_TGACv1_043564_AA0148870		1		1	XP_006644701.1	PREDICTED: VQ motif-containing protein 4-like [Oryza brachyantha]	*	GO:0009536(plastid)	*	*	*	*	sp|Q5M750|VQ4_ARATH	sp|Q5M750|VQ4_ARATH VQ motif-containing protein 4 OS=Arabidopsis thaliana GN=VQ4 PE=1 SV=1
TRIAE_CS42_1BS_TGACv1_049378_AA0151210				1	EMT29855.1	hypothetical protein F775_43555 [Aegilops tauschii]	*	*	*	*	*	*	*	*
TRIAE_CS42_1BS_TGACv1_049387_AA0151760		1			EMS47090.1	Putative disease resistance protein RGA4 [Triticum urartu]	*	*	*	*	*	*	sp|O49564|CRK27_ARATH;sp|O64783|Y1137_ARATH;sp|O64782|SD129_ARATH;sp|Q9LRR4|R13L1_ARATH	sp|O49564|CRK27_ARATH Cysteine-rich receptor-like protein kinase 27 OS=Arabidopsis thaliana GN=CRK27 PE=3 SV=2;sp|O64783|Y1137_ARATH G-type lectin S-receptor-like serine/threonine-protein kinase At1g61370 OS=Arabidopsis thaliana GN=At1g61370 PE=3 SV=2;sp|O64782|SD129_ARATH G-type lectin S-receptor-like serine/threonine-protein kinase SD1-29 OS=Arabidopsis thaliana GN=SD129 PE=1 SV=1;sp|Q9LRR4|R13…
TRIAE_CS42_1BS_TGACv1_049398_AA0152100	1				EMT01697.1	hypothetical protein F775_23406 [Aegilops tauschii]	GO:0016926(protein desumoylation);GO:0006508(proteolysis)	GO:0005634(nucleus)	GO:0016929(SUMO-specific protease activity);GO:0004175(endopeptidase activity);GO:0008234(cysteine-type peptidase activity)	*	*	*	*	*
TRIAE_CS42_1BS_TGACv1_049435_AA0153510	1				EMT27635.1	Putative serine/threonine-protein kinase receptor [Aegilops tauschii]	*	*	*	*	*	*	sp|O64477|Y2913_ARATH	sp|O64477|Y2913_ARATH G-type lectin S-receptor-like serine/threonine-protein kinase At2g19130 OS=Arabidopsis thaliana GN=At2g19130 PE=2 SV=1
TRIAE_CS42_1BS_TGACv1_049441_AA0153790			1	1	ALO61074.1	RGA1-A [Secale cereale]	*	*	*	*	*	*	sp|Q9STE7|R13L3_ARATH	sp|Q9STE7|R13L3_ARATH Putative disease resistance RPP13-like protein 3 OS=Arabidopsis thaliana GN=RPP13L3 PE=3 SV=1
TRIAE_CS42_1BS_TGACv1_049441_AA0153810	1				XP_010231850.1	PREDICTED: pumilio homolog 1-like [Brachypodium distachyon]	*	*	GO:0003723(RNA binding)	K17943|PUM|http://www.genome.jp/dbget-bin/www_bget?ko:K17943	*	KOG2049(J)(Translational repressor MPT5/PUF4 and related RNA-binding proteins (Puf superfamily));KOG2049(J)(Translational repressor MPT5/PUF4 and related RNA-binding proteins (Puf superfamily))	sp|Q9ZW07|PUM1_ARATH	sp|Q9ZW07|PUM1_ARATH Pumilio homolog 1 OS=Arabidopsis thaliana GN=APUM1 PE=1 SV=1
TRIAE_CS42_1BS_TGACv1_049441_AA0153830			1		EMS65241.1	Uncharacterized membrane protein C2G11.09 [Triticum urartu]	*	GO:0016020(membrane);GO:0016021(integral component of membrane)	*	*	*	KOG1134(R)(Uncharacterized conserved protein);KOG1134(R)(Uncharacterized conserved protein);KOG1134(R)(Uncharacterized conserved protein);KOG1134(R)(Uncharacterized conserved protein);KOG1134(R)(Uncharacterized conserved protein);KOG1134(R)(Uncharacterized conserved protein);KOG1134(R)(Uncharacterized conserved protein)	sp|Q9LVE4|CSCL4_ARATH	sp|Q9LVE4|CSCL4_ARATH CSC1-like protein At3g21620 OS=Arabidopsis thaliana GN=At3g21620 PE=2 SV=1
TRIAE_CS42_1BS_TGACv1_049465_AA0154230	1				EMT17111.1	hypothetical protein F775_32912 [Aegilops tauschii]	*	*	*	*	*	*	*	*
TRIAE_CS42_1BS_TGACv1_049466_AA0154250			1		EMS51491.1	Alcohol dehydrogenase-like 3 [Triticum urartu]	GO:0055114(oxidation-reduction process)	*	GO:0008270(zinc ion binding);GO:0046872(metal ion binding);GO:0016491(oxidoreductase activity)	K00001|E1.1.1.1, adh|http://www.genome.jp/dbget-bin/www_bget?ko:K00001	ko00350(Tyrosine metabolism);ko00010(Glycolysis / Gluconeogenesis);ko00071(Fatty acid degradation)	KOG0022(Q)(Alcohol dehydrogenase, class III);KOG0022(Q)(Alcohol dehydrogenase, class III)	sp|A1L4Y2|ADHL3_ARATH	sp|A1L4Y2|ADHL3_ARATH Alcohol dehydrogenase-like 3 OS=Arabidopsis thaliana GN=At1g32780 PE=2 SV=1
TRIAE_CS42_1BS_TGACv1_049534_AA0156080	1				XP_014754925.1	PREDICTED: actin-97 [Brachypodium distachyon]	*	*	GO:0005524(ATP binding);GO:0000166(nucleotide binding)	K10355|ACTF|http://www.genome.jp/dbget-bin/www_bget?ko:K10355	*	KOG0676(Z)(Actin and related proteins);KOG0676(Z)(Actin and related proteins)	sp|P30171|ACT11_SOLTU	sp|P30171|ACT11_SOLTU Actin-97 OS=Solanum tuberosum GN=AC97 PE=3 SV=1
TRIAE_CS42_1BS_TGACv1_049545_AA0156520	1				AAO66563.1	putative reverse transcriptase [Oryza sativa Japonica Group]	*	*	*	*	*	*	sp|P0C2F6|RNHX1_ARATH	sp|P0C2F6|RNHX1_ARATH Putative ribonuclease H protein At1g65750 OS=Arabidopsis thaliana GN=At1g65750 PE=3 SV=1
TRIAE_CS42_1BS_TGACv1_049567_AA0157010			1		BAJ96111.1	predicted protein [Hordeum vulgare subsp. vulgare]	*	GO:0016021(integral component of membrane);GO:0016020(membrane);GO:0005887(integral component of plasma membrane);GO:0005783(endoplasmic reticulum)	GO:0005524(ATP binding);GO:0000166(nucleotide binding);GO:0016787(hydrolase activity);GO:0046872(metal ion binding);GO:0019829(cation-transporting ATPase activity)	K01537|E3.6.3.8|http://www.genome.jp/dbget-bin/www_bget?ko:K01537	*	KOG0203(P)(Na+/K+ ATPase, alpha subunit)	sp|Q9XES1|ECA4_ARATH	sp|Q9XES1|ECA4_ARATH Calcium-transporting ATPase 4, endoplasmic reticulum-type OS=Arabidopsis thaliana GN=ECA4 PE=2 SV=2
TRIAE_CS42_1BS_TGACv1_049594_AA0157430		1			EMS52169.1	hypothetical protein TRIUR3_31101 [Triticum urartu]	*	*	*	*	*	KOG1831(K)(Negative regulator of transcription);KOG1831(K)(Negative regulator of transcription);KOG1831(K)(Negative regulator of transcription);KOG1831(K)(Negative regulator of transcription);KOG1831(K)(Negative regulator of transcription);KOG1831(K)(Negative regulator of transcription);KOG1831(K)(Negative regulator of transcription);KOG1831(K)(Negative regulator of transcription);KOG1831(K)(Nega…	sp|O64851|IQM4_ARATH	sp|O64851|IQM4_ARATH IQ domain-containing protein IQM4 OS=Arabidopsis thaliana GN=IQM4 PE=2 SV=1
TRIAE_CS42_1BS_TGACv1_049627_AA0158410		1			BAJ86582.1	predicted protein [Hordeum vulgare subsp. vulgare]	*	GO:0016021(integral component of membrane);GO:0016020(membrane);GO:0009536(plastid)	*	*	*	*	*	*
TRIAE_CS42_1BS_TGACv1_049648_AA0158790			1		BAJ88854.1	predicted protein [Hordeum vulgare subsp. vulgare]	GO:0006810(transport)	GO:0005886(plasma membrane);GO:0016021(integral component of membrane);GO:0016020(membrane)	GO:0022857(transmembrane transporter activity)	*	*	*	sp|Q9FGG3|WTR45_ARATH	sp|Q9FGG3|WTR45_ARATH WAT1-related protein At5g64700 OS=Arabidopsis thaliana GN=At5g64700 PE=2 SV=1
TRIAE_CS42_1BS_TGACv1_049677_AA0159460	1	1			EEE62272.1	hypothetical protein OsJ_17059 [Oryza sativa Japonica Group]	*	*	*	*	*	*	*	*
TRIAE_CS42_1BS_TGACv1_049680_AA0159480	1				BAJ87837.1	predicted protein [Hordeum vulgare subsp. vulgare]	*	*	*	K10523|SPOP|http://www.genome.jp/dbget-bin/www_bget?ko:K10523	*	KOG4441(TR)(Proteins containing BTB/POZ and Kelch domains, involved in regulatory/signal transduction processes);KOG4441(TR)(Proteins containing BTB/POZ and Kelch domains, involved in regulatory/signal transduction processes);KOG4441(TR)(Proteins containing BTB/POZ and Kelch domains, involved in regulatory/signal transduction processes)	sp|Q9M8J9|BPM2_ARATH	sp|Q9M8J9|BPM2_ARATH BTB/POZ and MATH domain-containing protein 2 OS=Arabidopsis thaliana GN=BPM2 PE=1 SV=1
TRIAE_CS42_1BS_TGACv1_049708_AA0160250	1				EMS62932.1	Chromatin structure-remodeling complex protein BSH [Triticum urartu]	GO:0006338(chromatin remodeling);GO:0043044(ATP-dependent chromatin remodeling);GO:0006337(nucleosome disassembly);GO:0006357(regulation of transcription from RNA polymerase II promoter);GO:0006281(DNA repair)	GO:0000228(nuclear chromosome);GO:0005634(nucleus)	*	K11648|SMARCB1, SNF5, INI1|http://www.genome.jp/dbget-bin/www_bget?ko:K11648	*	KOG1649(BK)(SWI-SNF chromatin remodeling complex, Snf5 subunit);KOG1649(BK)(SWI-SNF chromatin remodeling complex, Snf5 subunit);KOG1649(BK)(SWI-SNF chromatin remodeling complex, Snf5 subunit)	sp|P93045|BSH_ARATH	sp|P93045|BSH_ARATH Chromatin structure-remodeling complex protein BSH OS=Arabidopsis thaliana GN=BSH PE=1 SV=2
TRIAE_CS42_1BS_TGACv1_049738_AA0160720	1		1		AGY30895.1	PM3-1B [Triticum aestivum]	*	*	*	*	*	*	sp|Q7XA39|RGA4_SOLBU;sp|Q7XA42|RGA1_SOLBU	sp|Q7XA39|RGA4_SOLBU Putative disease resistance protein RGA4 OS=Solanum bulbocastanum GN=RGA4 PE=2 SV=1;sp|Q7XA42|RGA1_SOLBU Putative disease resistance protein RGA1 OS=Solanum bulbocastanum GN=RGA1 PE=2 SV=2
TRIAE_CS42_1BS_TGACv1_049791_AA0161610				1	CDM86410.1	unnamed protein product [Triticum aestivum]	GO:0051301(cell division);GO:0006259(DNA metabolic process);GO:0006974(cellular response to DNA damage stimulus);GO:0007067(mitotic cell cycle);GO:0006310(DNA recombination);GO:0051321(meiotic cell cycle);GO:0006281(DNA repair);GO:0007049(cell cycle)	GO:0048476(Holliday junction resolvase complex);GO:0005634(nucleus)	GO:0003677(DNA binding);GO:0008821(crossover junction endodeoxyribonuclease activity);GO:0004518(nuclease activity);GO:0016787(hydrolase activity);GO:0004519(endonuclease activity);GO:0046872(metal ion binding)	K08991|MUS81|http://www.genome.jp/dbget-bin/www_bget?ko:K08991	ko03440(Homologous recombination)	KOG2379(L)(Endonuclease MUS81);KOG2379(L)(Endonuclease MUS81)	sp|Q8GT06|MUS81_ORYSJ	sp|Q8GT06|MUS81_ORYSJ Crossover junction endonuclease MUS81 OS=Oryza sativa subsp. japonica GN=MUS81 PE=1 SV=1
TRIAE_CS42_1BS_TGACv1_049797_AA0161710	1				EMT10234.1	hypothetical protein F775_08466 [Aegilops tauschii]	*	*	*	*	*	*	sp|Q9LSL9|PP445_ARATH;sp|Q9SH26|PP102_ARATH	sp|Q9LSL9|PP445_ARATH Pentatricopeptide repeat-containing protein At5g65560 OS=Arabidopsis thaliana GN=At5g65560 PE=2 SV=1;sp|Q9SH26|PP102_ARATH Pentatricopeptide repeat-containing protein At1g63400 OS=Arabidopsis thaliana GN=At1g63400 PE=2 SV=1
TRIAE_CS42_1BS_TGACv1_049815_AA0162020	1				AAB71851.1	low-affinity cation transporter [Triticum aestivum]	*	*	*	*	*	*	*	*
TRIAE_CS42_1BS_TGACv1_049842_AA0162720			1	1	EMS54785.1	hypothetical protein TRIUR3_27210 [Triticum urartu]	*	*	*	*	*	*	*	*
TRIAE_CS42_1BS_TGACv1_049876_AA0163360		1			EMT22712.1	Putative LRR receptor-like serine/threonine-protein kinase [Aegilops tauschii]	GO:0006468(protein phosphorylation)	GO:0016020(membrane);GO:0016021(integral component of membrane)	GO:0004672(protein kinase activity);GO:0005524(ATP binding)	*	*	*	sp|Q9LP24|Y1571_ARATH;sp|Q9LHP4|RCH2_ARATH;sp|Q8VZG8|MIK2_ARATH;sp|Q9LVP0|Y5639_ARATH	sp|Q9LP24|Y1571_ARATH Probable leucine-rich repeat receptor-like protein kinase At1g35710 OS=Arabidopsis thaliana GN=At1g35710 PE=2 SV=1;sp|Q9LHP4|RCH2_ARATH Receptor-like protein kinase 2 OS=Arabidopsis thaliana GN=RCH2 PE=1 SV=1;sp|Q8VZG8|MIK2_ARATH MDIS1-interacting receptor like kinase 2 OS=Arabidopsis thaliana GN=MIK2 PE=1 SV=3;sp|Q9LVP0|Y5639_ARATH Probable leucine-rich repeat receptor-like…
TRIAE_CS42_1BS_TGACv1_049876_AA0163420	1				EMT21814.1	Charged multivesicular body protein 5 [Aegilops tauschii]	GO:0007034(vacuolar transport)	*	*	K12198|CHMP5, VPS60|http://www.genome.jp/dbget-bin/www_bget?ko:K12198	ko04144(Endocytosis)	KOG1656(U)(Protein involved in glucose derepression and pre-vacuolar endosome protein sorting);KOG1656(U)(Protein involved in glucose derepression and pre-vacuolar endosome protein sorting)	sp|Q54JK4|CHMP5_DICDI	sp|Q54JK4|CHMP5_DICDI Charged multivesicular body protein 5 OS=Dictyostelium discoideum GN=chmp5 PE=3 SV=1
TRIAE_CS42_1BS_TGACv1_049881_AA0163530			1		CDM82096.1	unnamed protein product [Triticum aestivum]	*	*	*	K14945|QKI|http://www.genome.jp/dbget-bin/www_bget?ko:K14945	*	*	*	*
TRIAE_CS42_1BS_TGACv1_049907_AA0163920	1				BAK01250.1	predicted protein, partial [Hordeum vulgare subsp. vulgare]	*	*	GO:0046872(metal ion binding);GO:0051536(iron-sulfur cluster binding);GO:0051539(4 iron, 4 sulfur cluster binding)	*	*	*	*	*
TRIAE_CS42_1BS_TGACv1_049914_AA0164140	1				EMT28135.1	Phenylalanine ammonia-lyase [Aegilops tauschii]	GO:0009800(cinnamic acid biosynthetic process);GO:0006559(L-phenylalanine catabolic process);GO:0009698(phenylpropanoid metabolic process)	GO:0005737(cytoplasm)	GO:0045548(phenylalanine ammonia-lyase activity);GO:0016841(ammonia-lyase activity);GO:0003824(catalytic activity);GO:0016829(lyase activity)	K10775|E4.3.1.24|http://www.genome.jp/dbget-bin/www_bget?ko:K10775	ko00360(Phenylalanine metabolism);ko00940(Phenylpropanoid biosynthesis)	KOG0222(Q)(Phenylalanine and histidine ammonia-lyase);KOG0222(Q)(Phenylalanine and histidine ammonia-lyase)	sp|Q43210|PALY_WHEAT	sp|Q43210|PALY_WHEAT Phenylalanine ammonia-lyase OS=Triticum aestivum GN=PAL PE=3 SV=1
TRIAE_CS42_1BS_TGACv1_049926_AA0164450		1			BAJ97046.1	predicted protein [Hordeum vulgare subsp. vulgare]	*	*	*	*	*	*	*	*
TRIAE_CS42_1BS_TGACv1_049926_AA0164460			1	1	EMS46669.1	hypothetical protein TRIUR3_02313 [Triticum urartu]	*	GO:0005739(mitochondrion)	*	*	*	*	*	*
TRIAE_CS42_1BS_TGACv1_049975_AA0165270	1				BAK07143.1	predicted protein [Hordeum vulgare subsp. vulgare]	GO:0006351(transcription, DNA-templated)	GO:0005634(nucleus)	GO:0000981(RNA polymerase II transcription factor activity, sequence-specific DNA binding);GO:0003700(transcription factor activity, sequence-specific DNA binding)	*	*	*	sp|Q9SDW0|TGT3A_ARATH	sp|Q9SDW0|TGT3A_ARATH Trihelix transcription factor GT-3a OS=Arabidopsis thaliana GN=GT-3A PE=1 SV=1
TRIAE_CS42_1BS_TGACv1_049979_AA0165320			1	1	XP_002444919.1	hypothetical protein SORBIDRAFT_07g001472, partial [Sorghum bicolor]	*	*	*	*	*	*	sp|P15268|MOSA_MAIZE	sp|P15268|MOSA_MAIZE Autonomous transposable element EN-1 mosaic protein OS=Zea mays PE=2 SV=1
TRIAE_CS42_1BS_TGACv1_049980_AA0165340				1	AGH18690.1	putative E3 ubiquitin-protein ligase [Triticum monococcum]	GO:0051865(protein autoubiquitination);GO:0016567(protein ubiquitination);GO:0006952(defense response);GO:0042742(defense response to bacterium)	*	GO:0008270(zinc ion binding);GO:0016301(kinase activity);GO:0004842(ubiquitin-protein transferase activity);GO:0046872(metal ion binding);GO:0016874(ligase activity);GO:0005515(protein binding)	K19044|XBAT32_33|http://www.genome.jp/dbget-bin/www_bget?ko:K19044	*	KOG4177(M)(Ankyrin);KOG4177(M)(Ankyrin);KOG4177(M)(Ankyrin)	sp|Q65XV2|XB3_ORYSJ	sp|Q65XV2|XB3_ORYSJ E3 ubiquitin-protein ligase XB3 OS=Oryza sativa subsp. japonica GN=XB3 PE=1 SV=1
TRIAE_CS42_1BS_TGACv1_049983_AA0165390			1	1	EMS45849.1	Disease resistance protein RPP13 [Triticum urartu]	*	*	*	*	*	*	sp|P59584|RP8HA_ARATH;sp|Q9M667|RPP13_ARATH	sp|P59584|RP8HA_ARATH Disease resistance protein RPH8A OS=Arabidopsis thaliana GN=RPH8A PE=3 SV=1;sp|Q9M667|RPP13_ARATH Disease resistance protein RPP13 OS=Arabidopsis thaliana GN=RPP13 PE=2 SV=2
TRIAE_CS42_1BS_TGACv1_050022_AA0166100		1			EMT04962.1	Glycerophosphoryl diester phosphodiesterase [Aegilops tauschii]	GO:0006629(lipid metabolic process)	*	GO:0008081(phosphoric diester hydrolase activity);GO:0008889(glycerophosphodiester phosphodiesterase activity)	K01126|E3.1.4.46, glpQ, ugpQ|http://www.genome.jp/dbget-bin/www_bget?ko:K01126	ko00564(Glycerophospholipid metabolism)	KOG2258(C)(Glycerophosphoryl diester phosphodiesterase);KOG2258(C)(Glycerophosphoryl diester phosphodiesterase)	sp|Q9SD81|GDPD6_ARATH	sp|Q9SD81|GDPD6_ARATH Glycerophosphodiester phosphodiesterase GDPD6 OS=Arabidopsis thaliana GN=GDPD6 PE=2 SV=1
TRIAE_CS42_1BS_TGACv1_050084_AA0167200		1			EMS54596.1	Tryptophan aminotransferase 1 [Triticum urartu]	*	*	*	K16903|TAA1|http://www.genome.jp/dbget-bin/www_bget?ko:K16903	ko00380(Tryptophan metabolism)	*	sp|Q94A02|TAR2_ARATH	sp|Q94A02|TAR2_ARATH Tryptophan aminotransferase-related protein 2 OS=Arabidopsis thaliana GN=TAR2 PE=2 SV=1
TRIAE_CS42_1BS_TGACv1_050120_AA0167710				1	AGQ17373.1	RGA1d [Aegilops tauschii]	*	*	*	*	*	*	sp|Q9STE7|R13L3_ARATH;sp|Q9M667|RPP13_ARATH	sp|Q9STE7|R13L3_ARATH Putative disease resistance RPP13-like protein 3 OS=Arabidopsis thaliana GN=RPP13L3 PE=3 SV=1;sp|Q9M667|RPP13_ARATH Disease resistance protein RPP13 OS=Arabidopsis thaliana GN=RPP13 PE=2 SV=2
TRIAE_CS42_1BS_TGACv1_050120_AA0167720				1	EMS59335.1	Disease resistance protein RPP13 [Triticum urartu]	*	*	*	*	*	*	sp|Q9STE7|R13L3_ARATH;sp|Q9SX38|DRL4_ARATH;sp|P0C8S1|RP8L2_ARATH	sp|Q9STE7|R13L3_ARATH Putative disease resistance RPP13-like protein 3 OS=Arabidopsis thaliana GN=RPP13L3 PE=3 SV=1;sp|Q9SX38|DRL4_ARATH Putative disease resistance protein At1g50180 OS=Arabidopsis thaliana GN=At1g50180 PE=3 SV=2;sp|P0C8S1|RP8L2_ARATH Probable disease resistance RPP8-like protein 2 OS=Arabidopsis thaliana GN=RPP8L2 PE=3 SV=1
TRIAE_CS42_1BS_TGACv1_050133_AA0167900			1		XP_010230825.1	PREDICTED: protein GLE1-like [Brachypodium distachyon]	GO:0016973(poly(A)+ mRNA export from nucleus);GO:0006449(regulation of translational termination);GO:0006406(mRNA export from nucleus);GO:0006446(regulation of translational initiation)	GO:0005737(cytoplasm);GO:0044614(nuclear pore cytoplasmic filaments);GO:0005643(nuclear pore)	GO:0031369(translation initiation factor binding);GO:0005543(phospholipid binding);GO:0000822(inositol hexakisphosphate binding)	K18723|GLE1|http://www.genome.jp/dbget-bin/www_bget?ko:K18723	*	*	sp|Q0WPZ7|GLE1_ARATH	sp|Q0WPZ7|GLE1_ARATH Protein GLE1 OS=Arabidopsis thaliana GN=GLE1 PE=1 SV=1
TRIAE_CS42_1BS_TGACv1_050183_AA0168720	1				EMT31079.1	Non-specific lipid-transfer protein-like protein [Aegilops tauschii]	GO:0006869(lipid transport);GO:0006508(proteolysis)	*	GO:0008289(lipid binding);GO:0008233(peptidase activity)	*	*	*	sp|Q9LZH5|LTPG2_ARATH	sp|Q9LZH5|LTPG2_ARATH Non-specific lipid transfer protein GPI-anchored 2 OS=Arabidopsis thaliana GN=LTPG2 PE=2 SV=1
TRIAE_CS42_1BS_TGACv1_050226_AA0169180	1	1			EMT05441.1	hypothetical protein F775_31285 [Aegilops tauschii]	*	*	*	*	*	*	*	*
TRIAE_CS42_1BS_TGACv1_050228_AA0169220			1		XP_015648536.1	PREDICTED: pre-rRNA-processing protein TSR2 [Oryza sativa Japonica Group]	GO:0000462(maturation of SSU-rRNA from tricistronic rRNA transcript (SSU-rRNA, 5.8S rRNA, LSU-rRNA))	GO:0005634(nucleus)	*	K14800|TSR2|http://www.genome.jp/dbget-bin/www_bget?ko:K14800	*	*	*	*
TRIAE_CS42_1BS_TGACv1_050268_AA0169920	1				BAJ88733.1	predicted protein [Hordeum vulgare subsp. vulgare]	*	*	GO:0016788(hydrolase activity, acting on ester bonds)	*	*	*	sp|Q9FXB6|LIP4_ARATH;sp|O80522|GDL2_ARATH	sp|Q9FXB6|LIP4_ARATH GDSL esterase/lipase LIP-4 OS=Arabidopsis thaliana GN=LIP4 PE=2 SV=1;sp|O80522|GDL2_ARATH GDSL esterase/lipase At1g09390 OS=Arabidopsis thaliana GN=At1g09390 PE=2 SV=1
TRIAE_CS42_1BS_TGACv1_050312_AA0170500				1	EMS53821.1	putative serine/threonine-protein kinase NAK [Triticum urartu]	GO:0006468(protein phosphorylation);GO:0016310(phosphorylation)	GO:0009536(plastid)	GO:0004672(protein kinase activity);GO:0005524(ATP binding);GO:0004674(protein serine/threonine kinase activity);GO:0000166(nucleotide binding);GO:0016301(kinase activity)	*	*	*	sp|P43293|PBL11_ARATH	sp|P43293|PBL11_ARATH Probable serine/threonine-protein kinase PBL11 OS=Arabidopsis thaliana GN=PBL11 PE=1 SV=2
TRIAE_CS42_1BS_TGACv1_050338_AA0170880	1	1			BAJ85628.1	predicted protein [Hordeum vulgare subsp. vulgare]	*	*	GO:0016829(lyase activity)	*	*	*	*	*
TRIAE_CS42_1BS_TGACv1_050344_AA0170930	1				BAJ90773.1	predicted protein [Hordeum vulgare subsp. vulgare]	GO:0006810(transport);GO:0055085(transmembrane transport);GO:0006863(purine nucleobase transport)	GO:0016021(integral component of membrane);GO:0016020(membrane)	GO:0005345(purine nucleobase transmembrane transporter activity);GO:0005215(transporter activity)	K06901|pbuG|http://www.genome.jp/dbget-bin/www_bget?ko:K06901	*	*	sp|Q9SRK7|AZG1_ARATH	sp|Q9SRK7|AZG1_ARATH Adenine/guanine permease AZG1 OS=Arabidopsis thaliana GN=AZG1 PE=2 SV=1
TRIAE_CS42_1BS_TGACv1_050395_AA0171570	1	1			EMT32043.1	Tyrosine aminotransferase [Aegilops tauschii]	GO:0009058(biosynthetic process);GO:0006520(cellular amino acid metabolic process)	*	GO:0008483(transaminase activity);GO:0003824(catalytic activity);GO:0030170(pyridoxal phosphate binding)	K00815|TAT|http://www.genome.jp/dbget-bin/www_bget?ko:K00815	ko00270(Cysteine and methionine metabolism);ko00360(Phenylalanine metabolism);ko00400(Phenylalanine, tyrosine and tryptophan biosynthesis);ko00350(Tyrosine metabolism);ko00950(Isoquinoline alkaloid biosynthesis);ko00960(Tropane, piperidine and pyridine alkaloid biosynthesis);ko00130(Ubiquinone and other terpenoid-quinone biosynthesis);ko01230(Biosynthesis of amino acids)	KOG0257(E)(Kynurenine aminotransferase, glutamine transaminase K)	sp|Q9ST02|NAATA_HORVU	sp|Q9ST02|NAATA_HORVU Nicotianamine aminotransferase A OS=Hordeum vulgare GN=naat-A PE=1 SV=2
TRIAE_CS42_1BS_TGACv1_050397_AA0171580	1				CBH32599.1	RNA polymerase III subunit RPC82 domain containing protein, expressed [Triticum aestivum]	GO:0006351(transcription, DNA-templated)	GO:0005666(DNA-directed RNA polymerase III complex)	GO:0003899(DNA-directed 5'-3' RNA polymerase activity);GO:0003677(DNA binding);GO:0001056(RNA polymerase III activity)	K03023|RPC3, POLR3C|http://www.genome.jp/dbget-bin/www_bget?ko:K03023	ko03020(RNA polymerase);ko00230(Purine metabolism);ko00240(Pyrimidine metabolism)	*	*	*
TRIAE_CS42_1BS_TGACv1_050406_AA0171750	1				EAZ41071.1	hypothetical protein OsJ_25561 [Oryza sativa Japonica Group]	*	*	*	*	*	*	*	*
TRIAE_CS42_1BS_TGACv1_050418_AA0171860				1	BAJ94829.1	predicted protein [Hordeum vulgare subsp. vulgare]	GO:0008152(metabolic process);GO:0005975(carbohydrate metabolic process);GO:0007015(actin filament organization)	*	GO:0051015(actin filament binding);GO:0004553(hydrolase activity, hydrolyzing O-glycosyl compounds);GO:0016798(hydrolase activity, acting on glycosyl bonds);GO:0016787(hydrolase activity);GO:0030674(protein binding, bridging)	*	*	*	sp|Q5B5X8|EXGA_EMENI;sp|P29717|EXG1_CANAL	sp|Q5B5X8|EXGA_EMENI Probable glucan 1,3-beta-glucosidase A OS=Emericella nidulans (strain FGSC A4 / ATCC 38163 / CBS 112.46 / NRRL 194 / M139) GN=exgA PE=3 SV=2;sp|P29717|EXG1_CANAL Glucan 1,3-beta-glucosidase OS=Candida albicans (strain SC5314 / ATCC MYA-2876) GN=XOG1 PE=1 SV=5
TRIAE_CS42_1BS_TGACv1_050421_AA0171880		1			BAJ95195.1	predicted protein [Hordeum vulgare subsp. vulgare]	*	*	GO:0016788(hydrolase activity, acting on ester bonds);GO:0016787(hydrolase activity)	*	*	*	sp|Q94F40|GDL9_ARATH	sp|Q94F40|GDL9_ARATH GDSL esterase/lipase At1g28600 OS=Arabidopsis thaliana GN=At1g28600 PE=2 SV=1
TRIAE_CS42_1BS_TGACv1_050434_AA0171990			1	1	ALO61077.1	RGA1-D [Secale cereale]	*	*	*	*	*	*	sp|Q9XIF0|DRL13_ARATH	sp|Q9XIF0|DRL13_ARATH Putative disease resistance protein At1g59780 OS=Arabidopsis thaliana GN=At1g59780 PE=3 SV=1
TRIAE_CS42_1BS_TGACv1_050442_AA0172090			1	1	EMT25353.1	hypothetical protein F775_29261 [Aegilops tauschii]	*	*	*	*	*	*	*	*
TRIAE_CS42_1BS_TGACv1_050442_AA0172100				1	EEC78395.1	hypothetical protein OsI_18177 [Oryza sativa Indica Group]	*	*	*	*	*	*	*	*
TRIAE_CS42_1BS_TGACv1_050444_AA0172180			1		EMT12056.1	hypothetical protein F775_43762 [Aegilops tauschii]	*	*	*	*	*	*	*	*
TRIAE_CS42_1BS_TGACv1_050457_AA0172280		1	1		BAJ97713.1	predicted protein [Hordeum vulgare subsp. vulgare]	*	GO:0016020(membrane);GO:0016021(integral component of membrane)	GO:0016788(hydrolase activity, acting on ester bonds);GO:0016787(hydrolase activity)	*	*	*	sp|Q9FXB6|LIP4_ARATH	sp|Q9FXB6|LIP4_ARATH GDSL esterase/lipase LIP-4 OS=Arabidopsis thaliana GN=LIP4 PE=2 SV=1
TRIAE_CS42_1BS_TGACv1_050462_AA0172420	1		1		EMT00965.1	Fatty acyl-CoA synthetase B [Aegilops tauschii]	GO:0008152(metabolic process);GO:0001676(long-chain fatty acid metabolic process);GO:0010025(wax biosynthetic process);GO:0010143(cutin biosynthetic process)	GO:0005783(endoplasmic reticulum)	GO:0004467(long-chain fatty acid-CoA ligase activity);GO:0003824(catalytic activity);GO:0031957(very long-chain fatty acid-CoA ligase activity)	K01897|ACSL, fadD|http://www.genome.jp/dbget-bin/www_bget?ko:K01897	ko04146(Peroxisome);ko00061(Fatty acid biosynthesis);ko00071(Fatty acid degradation);ko01212(Fatty acid metabolism)	KOG1256(I)(Long-chain acyl-CoA synthetases (AMP-forming));KOG1256(I)(Long-chain acyl-CoA synthetases (AMP-forming));KOG1256(I)(Long-chain acyl-CoA synthetases (AMP-forming));KOG1256(I)(Long-chain acyl-CoA synthetases (AMP-forming))	sp|O22898|LACS1_ARATH	sp|O22898|LACS1_ARATH Long chain acyl-CoA synthetase 1 OS=Arabidopsis thaliana GN=LACS1 PE=2 SV=1
TRIAE_CS42_1BS_TGACv1_050504_AA0172860	1		1		EMT15727.1	DnaJ homolog subfamily B member 11 [Aegilops tauschii]	GO:0006457(protein folding)	*	GO:0051082(unfolded protein binding)	K09517|DNAJB11|http://www.genome.jp/dbget-bin/www_bget?ko:K09517	ko04141(Protein processing in endoplasmic reticulum)	KOG0712(O)(Molecular chaperone (DnaJ superfamily))	sp|B9FHF3|DJB6_ORYSJ	sp|B9FHF3|DJB6_ORYSJ DnaJ protein ERDJ3B OS=Oryza sativa subsp. japonica GN=ERDJ3B PE=1 SV=1
TRIAE_CS42_1BS_TGACv1_050535_AA0173140	1				EMT15588.1	Auxin-responsive protein IAA16 [Aegilops tauschii]	GO:0009734(auxin-activated signaling pathway);GO:0006351(transcription, DNA-templated);GO:0006355(regulation of transcription, DNA-templated)	GO:0005634(nucleus)	*	K14484|IAA|http://www.genome.jp/dbget-bin/www_bget?ko:K14484	ko04075(Plant hormone signal transduction)	*	sp|P0C127|IAA16_ORYSJ	sp|P0C127|IAA16_ORYSJ Auxin-responsive protein IAA16 OS=Oryza sativa subsp. japonica GN=IAA16 PE=2 SV=1
TRIAE_CS42_1BS_TGACv1_050569_AA0173420			1		XP_003557811.1	PREDICTED: 3-ketoacyl-CoA synthase 12-like [Brachypodium distachyon]	GO:0008152(metabolic process);GO:0006633(fatty acid biosynthetic process)	GO:0016020(membrane);GO:0016021(integral component of membrane)	GO:0016747(transferase activity, transferring acyl groups other than amino-acyl groups);GO:0016740(transferase activity);GO:0016746(transferase activity, transferring acyl groups);GO:0003824(catalytic activity)	K15397|KCS|http://www.genome.jp/dbget-bin/www_bget?ko:K15397	ko00062(Fatty acid elongation)	*	sp|Q9SIB2|KCS12_ARATH	sp|Q9SIB2|KCS12_ARATH 3-ketoacyl-CoA synthase 12 OS=Arabidopsis thaliana GN=KCS12 PE=2 SV=1
TRIAE_CS42_1BS_TGACv1_050603_AA0173840	1		1		AOV85921.1	ABCG12, partial [Triticum polonicum]	*	GO:0005886(plasma membrane);GO:0016021(integral component of membrane);GO:0016020(membrane)	GO:0005524(ATP binding);GO:0000166(nucleotide binding);GO:0016887(ATPase activity);GO:0042626(ATPase activity, coupled to transmembrane movement of substances)	*	*	KOG0061(Q)(Transporter, ABC superfamily (Breast cancer resistance protein));KOG0061(Q)(Transporter, ABC superfamily (Breast cancer resistance protein));KOG0061(Q)(Transporter, ABC superfamily (Breast cancer resistance protein))	sp|Q9C8K2|AB12G_ARATH	sp|Q9C8K2|AB12G_ARATH ABC transporter G family member 12 OS=Arabidopsis thaliana GN=ABCG12 PE=1 SV=1
TRIAE_CS42_1BS_TGACv1_050694_AA0174480	1		1		EMT05443.1	Replication protein A 70 kDa DNA-binding subunit [Aegilops tauschii]	GO:0006310(DNA recombination);GO:0006281(DNA repair);GO:0006260(DNA replication)	GO:0005634(nucleus)	GO:0003677(DNA binding);GO:0003676(nucleic acid binding);GO:0008270(zinc ion binding);GO:0046872(metal ion binding)	K07466|RFA1, RPA1, rpa|http://www.genome.jp/dbget-bin/www_bget?ko:K07466	ko03030(DNA replication);ko03440(Homologous recombination);ko03430(Mismatch repair);ko03420(Nucleotide excision repair)	KOG4400(O)(E3 ubiquitin ligase interacting with arginine methyltransferase)	sp|Q65XV7|RFA1C_ORYSJ	sp|Q65XV7|RFA1C_ORYSJ Replication protein A 70 kDa DNA-binding subunit C OS=Oryza sativa subsp. japonica GN=RPA1C PE=1 SV=1
TRIAE_CS42_1BS_TGACv1_050802_AA0175700	1		1		EMS53366.1	Peroxidase 2 [Triticum urartu]	GO:0009664(plant-type cell wall organization);GO:0042744(hydrogen peroxide catabolic process);GO:0006979(response to oxidative stress);GO:0055114(oxidation-reduction process)	GO:0009505(plant-type cell wall);GO:0005576(extracellular region)	GO:0016491(oxidoreductase activity);GO:0004601(peroxidase activity);GO:0020037(heme binding);GO:0046872(metal ion binding)	K00430|E1.11.1.7|http://www.genome.jp/dbget-bin/www_bget?ko:K00430	ko00940(Phenylpropanoid biosynthesis)	*	sp|Q9FEQ8|PER2_MAIZE	sp|Q9FEQ8|PER2_MAIZE Peroxidase 2 OS=Zea mays GN=PER2 PE=2 SV=1
TRIAE_CS42_1BS_TGACv1_050930_AA0176780	1	1			BAL04917.1	glutamyl tRNA reductase [Triticum aestivum]	GO:0033014(tetrapyrrole biosynthetic process);GO:0055114(oxidation-reduction process);GO:0006782(protoporphyrinogen IX biosynthetic process);GO:0006779(porphyrin-containing compound biosynthetic process)	*	GO:0050661(NADP binding);GO:0008883(glutamyl-tRNA reductase activity);GO:0016491(oxidoreductase activity)	K02492|hemA|http://www.genome.jp/dbget-bin/www_bget?ko:K02492	ko00860(Porphyrin and chlorophyll metabolism)	*	sp|Q42843|HEM11_HORVU	sp|Q42843|HEM11_HORVU Glutamyl-tRNA reductase 1, chloroplastic OS=Hordeum vulgare GN=HEMA1 PE=1 SV=1
TRIAE_CS42_1BS_TGACv1_051020_AA0177280		1			BAJ88654.1	predicted protein [Hordeum vulgare subsp. vulgare]	GO:0008152(metabolic process)	*	GO:0016597(amino acid binding)	*	*	*	sp|O80644|ACR9_ARATH	sp|O80644|ACR9_ARATH ACT domain-containing protein ACR9 OS=Arabidopsis thaliana GN=ACR9 PE=2 SV=1
TRIAE_CS42_1BS_TGACv1_051068_AA0177610	1				BAK04876.1	predicted protein, partial [Hordeum vulgare subsp. vulgare]	*	GO:0016021(integral component of membrane);GO:0016020(membrane);GO:0009536(plastid)	*	*	*	*	*	*
TRIAE_CS42_1BS_TGACv1_051083_AA0177650	1	1		1	EMT01932.1	hypothetical protein F775_03564 [Aegilops tauschii]	*	GO:0016020(membrane);GO:0016021(integral component of membrane)	*	*	*	*	*	*
TRIAE_CS42_1BS_TGACv1_051112_AA0177830		1		1	EMT19132.1	hypothetical protein F775_10721 [Aegilops tauschii]	*	*	*	*	*	*	sp|Q1PED9|FBL63_ARATH	sp|Q1PED9|FBL63_ARATH F-box/LRR-repeat protein At3g59190 OS=Arabidopsis thaliana GN=At3g59190 PE=2 SV=1
TRIAE_CS42_1BS_TGACv1_051125_AA0177910	1			1	EMS63500.1	hypothetical protein TRIUR3_31077 [Triticum urartu]	*	*	*	*	*	*	*	*
TRIAE_CS42_1BS_TGACv1_051230_AA0178660			1	1	EMT03843.1	Putative disease resistance protein RGA3 [Aegilops tauschii]	GO:0006468(protein phosphorylation);GO:0016310(phosphorylation);GO:0006952(defense response)	GO:0005886(plasma membrane);GO:0009506(plasmodesma)	GO:0004672(protein kinase activity);GO:0005524(ATP binding);GO:0004674(protein serine/threonine kinase activity);GO:0016301(kinase activity);GO:0043531(ADP binding)	*	*	*	sp|Q8L710|CRK17_ARATH;sp|Q7XBQ9|RGA2_SOLBU;sp|Q7XA39|RGA4_SOLBU;sp|Q7XA40|RGA3_SOLBU;sp|Q9ZP16|CRK11_ARATH;sp|Q9XEC6|CRK36_ARATH	sp|Q8L710|CRK17_ARATH Cysteine-rich receptor-like protein kinase 17 OS=Arabidopsis thaliana GN=CRK17 PE=2 SV=2;sp|Q7XBQ9|RGA2_SOLBU Disease resistance protein RGA2 OS=Solanum bulbocastanum GN=RGA2 PE=1 SV=1;sp|Q7XA39|RGA4_SOLBU Putative disease resistance protein RGA4 OS=Solanum bulbocastanum GN=RGA4 PE=2 SV=1;sp|Q7XA40|RGA3_SOLBU Putative disease resistance protein RGA3 OS=Solanum bulbocastanum …
TRIAE_CS42_1BS_TGACv1_051280_AA0178950	1				BAJ92144.1	predicted protein [Hordeum vulgare subsp. vulgare]	*	GO:0009507(chloroplast);GO:0005739(mitochondrion);GO:0009536(plastid)	GO:0005524(ATP binding);GO:0000166(nucleotide binding)	*	*	*	sp|P51281|YCF45_PORPU	sp|P51281|YCF45_PORPU Uncharacterized protein ycf45 OS=Porphyra purpurea GN=ycf45 PE=3 SV=1
TRIAE_CS42_1BS_TGACv1_051366_AA0179370	1				BAJ94157.1	predicted protein [Hordeum vulgare subsp. vulgare]	*	GO:0016020(membrane);GO:0016021(integral component of membrane);GO:0009536(plastid)	*	K20359|RABAC1, PRAF1|http://www.genome.jp/dbget-bin/www_bget?ko:K20359	*	*	sp|Q9LIC6|PR1F3_ARATH	sp|Q9LIC6|PR1F3_ARATH PRA1 family protein F3 OS=Arabidopsis thaliana GN=PRA1F3 PE=1 SV=1
TRIAE_CS42_1BS_TGACv1_051438_AA0179810				1	EMT02654.1	hypothetical protein F775_43620 [Aegilops tauschii]	*	*	*	*	*	*	*	*
TRIAE_CS42_1BS_TGACv1_051500_AA0180130		1			BAJ87875.1	predicted protein [Hordeum vulgare subsp. vulgare]	*	*	*	*	*	*	sp|Q8LGS1|MARD1_ARATH	sp|Q8LGS1|MARD1_ARATH Protein MARD1 OS=Arabidopsis thaliana GN=MARD1 PE=2 SV=2
TRIAE_CS42_1BS_TGACv1_051682_AA0180780	1				AGK41246.1	SHAGGY-like kinase [Triticum aestivum]	GO:0006468(protein phosphorylation);GO:0016310(phosphorylation)	*	GO:0004672(protein kinase activity);GO:0005524(ATP binding);GO:0004674(protein serine/threonine kinase activity);GO:0000166(nucleotide binding);GO:0016301(kinase activity)	K14502|BIN2|http://www.genome.jp/dbget-bin/www_bget?ko:K14502	ko04075(Plant hormone signal transduction)	KOG0658(G)(Glycogen synthase kinase-3)	sp|Q60EZ2|GSK2_ORYSJ	sp|Q60EZ2|GSK2_ORYSJ Shaggy-related protein kinase GSK2 OS=Oryza sativa subsp. japonica GN=GSK2 PE=1 SV=1
TRIAE_CS42_1BS_TGACv1_051769_AA0180960		1			BAK03925.1	predicted protein, partial [Hordeum vulgare subsp. vulgare]	*	*	*	*	*	*	*	*
TRIAE_CS42_1BS_TGACv1_051812_AA0181010			1	1	EMT07179.1	hypothetical protein F775_17524 [Aegilops tauschii]	*	*	*	*	*	*	*	*
TRIAE_CS42_1BS_TGACv1_052012_AA0181210	1				BAJ92547.1	predicted protein [Hordeum vulgare subsp. vulgare]	GO:0006468(protein phosphorylation);GO:0006952(defense response)	GO:0016020(membrane);GO:0016021(integral component of membrane);GO:0005886(plasma membrane);GO:0009506(plasmodesma)	GO:0004672(protein kinase activity);GO:0004674(protein serine/threonine kinase activity);GO:0005524(ATP binding)	*	*	*	sp|Q9FNE1|CRK42_ARATH	sp|Q9FNE1|CRK42_ARATH Cysteine-rich receptor-like protein kinase 42 OS=Arabidopsis thaliana GN=CRK42 PE=2 SV=1
TRIAE_CS42_1BS_TGACv1_054023_AA0182320	1				EMT12478.1	hypothetical protein F775_18450 [Aegilops tauschii]	*	*	*	*	*	*	sp|Q9LZ15|FBL78_ARATH	sp|Q9LZ15|FBL78_ARATH Putative F-box/LRR-repeat protein At5g02700 OS=Arabidopsis thaliana GN=At5g02700 PE=4 SV=1
TRIAE_CS42_1DL_TGACv1_061054_AA0183270	1	1			EMT18947.1	Serine/threonine-protein kinase SAPK4 [Aegilops tauschii]	GO:0006468(protein phosphorylation);GO:0016310(phosphorylation);GO:0035556(intracellular signal transduction)	GO:0005737(cytoplasm);GO:0005634(nucleus)	GO:0004672(protein kinase activity);GO:0004674(protein serine/threonine kinase activity);GO:0005524(ATP binding);GO:0000166(nucleotide binding);GO:0016301(kinase activity)	K14498|SNRK2|http://www.genome.jp/dbget-bin/www_bget?ko:K14498	ko04016(MAPK signaling pathway - plant);ko04075(Plant hormone signal transduction)	*	sp|Q5N942|SAPK4_ORYSJ	sp|Q5N942|SAPK4_ORYSJ Serine/threonine-protein kinase SAPK4 OS=Oryza sativa subsp. japonica GN=SAPK4 PE=2 SV=2
TRIAE_CS42_1DL_TGACv1_061054_AA0183280	1				EMT18946.1	hypothetical protein F775_28210 [Aegilops tauschii]	*	*	*	*	*	*	sp|Q9C7U8|SBT3H_ARATH	sp|Q9C7U8|SBT3H_ARATH Subtilisin-like protease SBT3.17 OS=Arabidopsis thaliana GN=SBT3.17 PE=3 SV=1
TRIAE_CS42_1DL_TGACv1_061059_AA0183420	1				XP_010234764.1	PREDICTED: phosphoglycerate kinase-like isoform X1 [Brachypodium distachyon]	GO:0006096(glycolytic process);GO:0016310(phosphorylation);GO:0006400(tRNA modification);GO:0032259(methylation)	*	GO:0008176(tRNA (guanine-N7-)-methyltransferase activity);GO:0016301(kinase activity);GO:0016740(transferase activity);GO:0004618(phosphoglycerate kinase activity);GO:0008168(methyltransferase activity)	*	*	KOG1367(G)(3-phosphoglycerate kinase);KOG1367(G)(3-phosphoglycerate kinase);KOG1367(G)(3-phosphoglycerate kinase);KOG1367(G)(3-phosphoglycerate kinase)	sp|A9BDF8|PGK_PROM4	sp|A9BDF8|PGK_PROM4 Phosphoglycerate kinase OS=Prochlorococcus marinus (strain MIT 9211) GN=pgk PE=3 SV=1
TRIAE_CS42_1DL_TGACv1_061061_AA0183500	1	1			BAK02209.1	predicted protein [Hordeum vulgare subsp. vulgare]	*	GO:0016021(integral component of membrane);GO:0016020(membrane)	*	*	*	*	*	*
TRIAE_CS42_1DL_TGACv1_061063_AA0183610		1			XP_003568365.1	PREDICTED: fructose-1,6-bisphosphatase, cytosolic-like [Brachypodium distachyon]	GO:0005975(carbohydrate metabolic process)	*	GO:0042132(fructose 1,6-bisphosphate 1-phosphatase activity);GO:0042578(phosphoric ester hydrolase activity);GO:0016787(hydrolase activity)	K03841|FBP, fbp|http://www.genome.jp/dbget-bin/www_bget?ko:K03841	ko00051(Fructose and mannose metabolism);ko00010(Glycolysis / Gluconeogenesis);ko00030(Pentose phosphate pathway);ko00710(Carbon fixation in photosynthetic organisms);ko01200(Carbon metabolism)	KOG1458(G)(Fructose-1,6-bisphosphatase);KOG1458(G)(Fructose-1,6-bisphosphatase)	sp|Q9SDL8|F16P2_ORYCO	sp|Q9SDL8|F16P2_ORYCO Fructose-1,6-bisphosphatase, cytosolic OS=Oryza coarctata PE=2 SV=1
TRIAE_CS42_1DL_TGACv1_061068_AA0184030	1	1			EMT29220.1	Aminotransferase ybdL [Aegilops tauschii]	GO:0009058(biosynthetic process)	*	GO:0003824(catalytic activity);GO:0030170(pyridoxal phosphate binding);GO:0008483(transaminase activity);GO:0016740(transferase activity)	*	*	KOG0257(E)(Kynurenine aminotransferase, glutamine transaminase K)	sp|P9WPZ5|DAPC_MYCTU;sp|B2A250|DAPAT_NATTJ	sp|P9WPZ5|DAPC_MYCTU Probable N-succinyldiaminopimelate aminotransferase DapC OS=Mycobacterium tuberculosis (strain ATCC 25618 / H37Rv) GN=dapC PE=1 SV=1;sp|B2A250|DAPAT_NATTJ LL-diaminopimelate aminotransferase OS=Natranaerobius thermophilus (strain ATCC BAA-1301 / DSM 18059 / JW/NM-WN-LF) GN=dapL PE=3 SV=1
TRIAE_CS42_1DL_TGACv1_061073_AA0184190		1			CDM82146.1	unnamed protein product [Triticum aestivum]	GO:0006629(lipid metabolic process)	GO:0016020(membrane);GO:0016021(integral component of membrane)	GO:0016298(lipase activity)	*	*	KOG1455(I)(Lysophospholipase);KOG1455(I)(Lysophospholipase);KOG1455(I)(Lysophospholipase)	sp|A0QNZ7|MGLL_MYCS2;sp|O07427|MGLL_MYCTU;sp|O35678|MGLL_MOUSE	sp|A0QNZ7|MGLL_MYCS2 Monoacylglycerol lipase OS=Mycobacterium smegmatis (strain ATCC 700084 / mc(2)155) GN=MSMEG_0220 PE=1 SV=1;sp|O07427|MGLL_MYCTU Monoacylglycerol lipase OS=Mycobacterium tuberculosis (strain ATCC 25618 / H37Rv) GN=Rv0183 PE=1 SV=2;sp|O35678|MGLL_MOUSE Monoglyceride lipase OS=Mus musculus GN=Mgll PE=1 SV=1
TRIAE_CS42_1DL_TGACv1_061074_AA0184210	1	1			CAM58984.1	beta tubulin 6 [Hordeum vulgare subsp. vulgare]	GO:0007017(microtubule-based process)	GO:0005737(cytoplasm);GO:0005856(cytoskeleton);GO:0005874(microtubule)	GO:0003924(GTPase activity);GO:0000166(nucleotide binding);GO:0005525(GTP binding);GO:0005200(structural constituent of cytoskeleton)	K07375|TUBB|http://www.genome.jp/dbget-bin/www_bget?ko:K07375	ko04145(Phagosome)	KOG1375(Z)(Beta tubulin);KOG1375(Z)(Beta tubulin)	sp|Q9ZRB2|TBB1_WHEAT	sp|Q9ZRB2|TBB1_WHEAT Tubulin beta-1 chain OS=Triticum aestivum GN=TUBB1 PE=2 SV=1
TRIAE_CS42_1DL_TGACv1_061075_AA0184260		1			BAJ94974.1	predicted protein [Hordeum vulgare subsp. vulgare]	GO:0006468(protein phosphorylation)	GO:0005886(plasma membrane);GO:0016020(membrane);GO:0016021(integral component of membrane)	GO:0004672(protein kinase activity);GO:0004674(protein serine/threonine kinase activity);GO:0005524(ATP binding)	*	*	*	sp|Q9CAL3|CRK2_ARATH;sp|C0LGH2|Y1561_ARATH	sp|Q9CAL3|CRK2_ARATH Cysteine-rich receptor-like protein kinase 2 OS=Arabidopsis thaliana GN=CRK2 PE=2 SV=1;sp|C0LGH2|Y1561_ARATH Probable LRR receptor-like serine/threonine-protein kinase At1g56130 OS=Arabidopsis thaliana GN=At1g56130 PE=2 SV=2
TRIAE_CS42_1DL_TGACv1_061085_AA0184620		1			BAJ92019.1	predicted protein [Hordeum vulgare subsp. vulgare]	*	GO:0016021(integral component of membrane);GO:0016020(membrane)	*	*	*	*	sp|F4I9E1|NFD4_ARATH	sp|F4I9E1|NFD4_ARATH Protein NUCLEAR FUSION DEFECTIVE 4 OS=Arabidopsis thaliana GN=NFD4 PE=3 SV=1
TRIAE_CS42_1DL_TGACv1_061101_AA0185170	1				BAJ85316.1	predicted protein [Hordeum vulgare subsp. vulgare]	*	GO:0005747(mitochondrial respiratory chain complex I);GO:0016021(integral component of membrane);GO:0016020(membrane)	*	*	*	*	sp|Q9FGK0|NDUB8_ARATH	sp|Q9FGK0|NDUB8_ARATH NADH dehydrogenase [ubiquinone] 1 beta subcomplex subunit 8, mitochondrial OS=Arabidopsis thaliana GN=At5g47570 PE=2 SV=1
TRIAE_CS42_1DL_TGACv1_061101_AA0185260	1	1			EMT19261.1	Putative glycosyl hydrolase [Aegilops tauschii]	GO:0005992(trehalose biosynthetic process);GO:0016311(dephosphorylation)	*	GO:0004805(trehalose-phosphatase activity);GO:0003824(catalytic activity);GO:0016787(hydrolase activity)	K01087|otsB|http://www.genome.jp/dbget-bin/www_bget?ko:K01087	ko00500(Starch and sucrose metabolism)	KOG1050(G)(Trehalose-6-phosphate synthase component TPS1 and related subunits);KOG1050(G)(Trehalose-6-phosphate synthase component TPS1 and related subunits);KOG1050(G)(Trehalose-6-phosphate synthase component TPS1 and related subunits)	sp|Q9FWQ2|TPP2_ORYSJ	sp|Q9FWQ2|TPP2_ORYSJ Probable trehalose-phosphate phosphatase 2 OS=Oryza sativa subsp. japonica GN=TPP2 PE=1 SV=1
TRIAE_CS42_1DL_TGACv1_061103_AA0185370	1				EMT14122.1	hypothetical protein F775_06797 [Aegilops tauschii]	GO:0016579(protein deubiquitination)	GO:0016020(membrane);GO:0016021(integral component of membrane)	GO:0036459(thiol-dependent ubiquitinyl hydrolase activity)	*	*	*	*	*
TRIAE_CS42_1DL_TGACv1_061105_AA0185540	1	1			EMT23864.1	Translationally-controlled tumor protein-like protein [Aegilops tauschii]	*	*	*	*	*	*	*	*
TRIAE_CS42_1DL_TGACv1_061110_AA0185660	1	1			EMT03534.1	hypothetical protein F775_05514 [Aegilops tauschii]	*	*	*	*	*	*	*	*
TRIAE_CS42_1DL_TGACv1_061115_AA0185890	1				BAK03127.1	predicted protein [Hordeum vulgare subsp. vulgare]	GO:0051289(protein homotetramerization)	GO:0005829(cytosol)	GO:0018826(methionine gamma-lyase activity);GO:0003824(catalytic activity);GO:0030170(pyridoxal phosphate binding);GO:0016829(lyase activity)	K01761|E4.4.1.11|http://www.genome.jp/dbget-bin/www_bget?ko:K01761	ko00270(Cysteine and methionine metabolism);ko00450(Selenocompound metabolism)	KOG0053(E)(Cystathionine beta-lyases/cystathionine gamma-synthases);KOG0053(E)(Cystathionine beta-lyases/cystathionine gamma-synthases);KOG0053(E)(Cystathionine beta-lyases/cystathionine gamma-synthases)	sp|Q9SGU9|MGL_ARATH	sp|Q9SGU9|MGL_ARATH Methionine gamma-lyase OS=Arabidopsis thaliana GN=MGL PE=1 SV=1
TRIAE_CS42_1DL_TGACv1_061124_AA0186190	1	1			XP_009421349.2	PREDICTED: zinc finger protein ZAT11-like [Musa acuminata subsp. malaccensis]	*	GO:0005634(nucleus)	GO:0046872(metal ion binding);GO:0003700(transcription factor activity, sequence-specific DNA binding);GO:0043565(sequence-specific DNA binding);GO:0044212(transcription regulatory region DNA binding)	*	*	*	sp|Q42453|ZAT7_ARATH	sp|Q42453|ZAT7_ARATH Zinc finger protein ZAT7 OS=Arabidopsis thaliana GN=ZAT7 PE=2 SV=1
TRIAE_CS42_1DL_TGACv1_061151_AA0187140	1				XP_010235054.1	PREDICTED: dnaJ homolog subfamily C GRV2 [Brachypodium distachyon]	GO:0006623(protein targeting to vacuole);GO:0009793(embryo development ending in seed dormancy);GO:0009660(amyloplast organization);GO:0009959(negative gravitropism);GO:0000578(embryonic axis specification);GO:0045324(late endosome to vacuole transport);GO:0042594(response to starvation);GO:0051301(cell division);GO:0009638(phototropism);GO:0007033(vacuole organization)	GO:0005802(trans-Golgi network);GO:0005783(endoplasmic reticulum);GO:0031902(late endosome membrane);GO:0005770(late endosome);GO:0043231(intracellular membrane-bounded organelle);GO:0005773(vacuole);GO:0005774(vacuolar membrane);GO:0005794(Golgi apparatus)	*	K09533|DNAJC13|http://www.genome.jp/dbget-bin/www_bget?ko:K09533	*	KOG1789(UO)(Endocytosis protein RME-8, contains DnaJ domain)	sp|F4IVL6|GRV2_ARATH	sp|F4IVL6|GRV2_ARATH DnaJ homolog subfamily C GRV2 OS=Arabidopsis thaliana GN=GRV2 PE=1 SV=1
TRIAE_CS42_1DL_TGACv1_061159_AA0187550	1	1			EMT26638.1	Spastin [Aegilops tauschii]	GO:0031122(cytoplasmic microtubule organization)	GO:0005634(nucleus)	GO:0008568(microtubule-severing ATPase activity);GO:0005524(ATP binding);GO:0000166(nucleotide binding)	*	*	KOG0737(O)(AAA+-type ATPase);KOG0737(O)(AAA+-type ATPase);KOG0737(O)(AAA+-type ATPase)	sp|Q6NW58|SPAST_DANRE	sp|Q6NW58|SPAST_DANRE Spastin OS=Danio rerio GN=spast PE=2 SV=2
TRIAE_CS42_1DL_TGACv1_061177_AA0187930	1	1			BAC41494.1	cold regulated protein [Triticum aestivum]	*	*	*	K06910|K06910|http://www.genome.jp/dbget-bin/www_bget?ko:K06910	*	*	sp|O26373|Y273_METTH	sp|O26373|Y273_METTH UPF0098 protein MTH_273 OS=Methanothermobacter thermautotrophicus (strain ATCC 29096 / DSM 1053 / JCM 10044 / NBRC 100330 / Delta H) GN=MTH_273 PE=3 SV=1
TRIAE_CS42_1DL_TGACv1_061188_AA0188240	1	1			BAJ85179.1	predicted protein [Hordeum vulgare subsp. vulgare]	GO:0006810(transport);GO:0030001(metal ion transport);GO:0071577(zinc II ion transmembrane transport);GO:0055085(transmembrane transport);GO:0006811(ion transport);GO:0006829(zinc II ion transport)	GO:0016020(membrane);GO:0016021(integral component of membrane);GO:0005886(plasma membrane)	GO:0005385(zinc ion transmembrane transporter activity);GO:0046873(metal ion transmembrane transporter activity);GO:0008270(zinc ion binding)	K14709|SLC39A1_2_3, ZIP1_2_3|http://www.genome.jp/dbget-bin/www_bget?ko:K14709	*	KOG1558(P)(Fe2+/Zn2+ regulated transporter)	sp|Q6L8G0|ZIP5_ORYSJ	sp|Q6L8G0|ZIP5_ORYSJ Zinc transporter 5 OS=Oryza sativa subsp. japonica GN=ZIP5 PE=2 SV=1
TRIAE_CS42_1DL_TGACv1_061188_AA0188250		1			XP_006655401.1	PREDICTED: zinc transporter 9-like [Oryza brachyantha]	GO:0006810(transport);GO:0030001(metal ion transport);GO:0071577(zinc II ion transmembrane transport);GO:0055085(transmembrane transport);GO:0006811(ion transport)	GO:0005886(plasma membrane);GO:0016020(membrane);GO:0016021(integral component of membrane)	GO:0005385(zinc ion transmembrane transporter activity);GO:0046873(metal ion transmembrane transporter activity)	K14709|SLC39A1_2_3, ZIP1_2_3|http://www.genome.jp/dbget-bin/www_bget?ko:K14709	*	KOG1558(P)(Fe2+/Zn2+ regulated transporter);KOG1558(P)(Fe2+/Zn2+ regulated transporter);KOG1558(P)(Fe2+/Zn2+ regulated transporter)	sp|Q9SLG3|ZIP3_ARATH	sp|Q9SLG3|ZIP3_ARATH Zinc transporter 3 OS=Arabidopsis thaliana GN=ZIP3 PE=2 SV=1
TRIAE_CS42_1DL_TGACv1_061193_AA0188350		1			EMT23814.1	hypothetical protein F775_27233 [Aegilops tauschii]	GO:0009694(jasmonic acid metabolic process);GO:0009611(response to wounding);GO:0009864(induced systemic resistance, jasmonic acid mediated signaling pathway);GO:0009416(response to light stimulus);GO:0009733(response to auxin);GO:0006952(defense response);GO:0040008(regulation of growth);GO:0007275(multicellular organism development)	*	GO:0080123(jasmonate-amino synthetase activity);GO:0016874(ligase activity)	K14506|JAR1|http://www.genome.jp/dbget-bin/www_bget?ko:K14506	ko04075(Plant hormone signal transduction)	*	sp|Q6I581|GH35_ORYSJ	sp|Q6I581|GH35_ORYSJ Jasmonic acid-amido synthetase JAR1 OS=Oryza sativa subsp. japonica GN=GH3.5 PE=2 SV=1
TRIAE_CS42_1DL_TGACv1_061200_AA0188550			1		EMT31573.1	Ribonuclease 1 [Aegilops tauschii]	*	*	GO:0033897(ribonuclease T2 activity);GO:0003723(RNA binding)	K01166|E3.1.27.1|http://www.genome.jp/dbget-bin/www_bget?ko:K01166	*	*	sp|P42813|RNS1_ARATH	sp|P42813|RNS1_ARATH Ribonuclease 1 OS=Arabidopsis thaliana GN=RNS1 PE=1 SV=1
TRIAE_CS42_1DL_TGACv1_061207_AA0188800	1	1			EMT19215.1	UDP-glucose 4-epimerase GEPI48 [Aegilops tauschii]	GO:0006012(galactose metabolic process)	*	GO:0016853(isomerase activity);GO:0003978(UDP-glucose 4-epimerase activity)	K01784|galE, GALE|http://www.genome.jp/dbget-bin/www_bget?ko:K01784	ko00520(Amino sugar and nucleotide sugar metabolism);ko00052(Galactose metabolism)	KOG1371(M)(UDP-glucose 4-epimerase/UDP-sulfoquinovose synthase)	sp|Q8LNZ3|UGE1_ORYSJ	sp|Q8LNZ3|UGE1_ORYSJ UDP-glucose 4-epimerase 1 OS=Oryza sativa subsp. japonica GN=UGE-1 PE=2 SV=1
TRIAE_CS42_1DL_TGACv1_061220_AA0189190			1		EMT13603.1	Photosystem II reaction center W protein, chloroplastic [Aegilops tauschii]	*	*	*	*	*	*	*	*
TRIAE_CS42_1DL_TGACv1_061232_AA0189330	1				EMT25509.1	LRR receptor-like serine/threonine-protein kinase GSO2 [Aegilops tauschii]	*	GO:0016021(integral component of membrane);GO:0016020(membrane)	*	*	*	*	sp|C0LGQ5|GSO1_ARATH;sp|Q9C9H7|RLP12_ARATH	sp|C0LGQ5|GSO1_ARATH LRR receptor-like serine/threonine-protein kinase GSO1 OS=Arabidopsis thaliana GN=GSO1 PE=1 SV=1;sp|Q9C9H7|RLP12_ARATH Receptor-like protein 12 OS=Arabidopsis thaliana GN=RLP12 PE=2 SV=2
TRIAE_CS42_1DL_TGACv1_061266_AA0190540	1				NP_001151706.1	uncharacterized protein LOC100285342 [Zea mays]	*	*	*	K00059|fabG|http://www.genome.jp/dbget-bin/www_bget?ko:K00059	ko01040(Biosynthesis of unsaturated fatty acids);ko00061(Fatty acid biosynthesis);ko00780(Biotin metabolism);ko01212(Fatty acid metabolism)	KOG1200(I)(Mitochondrial/plastidial beta-ketoacyl-ACP reductase)	sp|Q9SQR4|ADRC3_ARATH	sp|Q9SQR4|ADRC3_ARATH NADPH-dependent aldehyde reductase-like protein, chloroplastic OS=Arabidopsis thaliana GN=At3g03980 PE=3 SV=1
TRIAE_CS42_1DL_TGACv1_061293_AA0191530	1				EMT24481.1	hypothetical protein F775_43770 [Aegilops tauschii]	GO:0009407(toxin catabolic process);GO:0006749(glutathione metabolic process)	GO:0005737(cytoplasm)	GO:0004364(glutathione transferase activity)	K00799|GST, gst|http://www.genome.jp/dbget-bin/www_bget?ko:K00799	ko00480(Glutathione metabolism)	*	sp|Q06398|GSTU6_ORYSJ	sp|Q06398|GSTU6_ORYSJ Probable glutathione S-transferase GSTU6 OS=Oryza sativa subsp. japonica GN=GSTU6 PE=2 SV=2
TRIAE_CS42_1DL_TGACv1_061309_AA0192140	1				BAK04766.1	predicted protein [Hordeum vulgare subsp. vulgare]	GO:0006810(transport);GO:0006857(oligopeptide transport)	GO:0016020(membrane);GO:0016021(integral component of membrane)	GO:0005215(transporter activity)	K14638|SLC15A3_4, PHT|http://www.genome.jp/dbget-bin/www_bget?ko:K14638	*	*	sp|Q9SK96|PTR10_ARATH	sp|Q9SK96|PTR10_ARATH Protein NRT1/ PTR FAMILY 5.16 OS=Arabidopsis thaliana GN=NPF5.16 PE=2 SV=1
TRIAE_CS42_1DL_TGACv1_061312_AA0192200		1			ALL27273.1	SNF1-type serine-threonine protein kinase [Triticum polonicum]	GO:0006468(protein phosphorylation);GO:0035556(intracellular signal transduction);GO:0016310(phosphorylation);GO:0009738(abscisic acid-activated signaling pathway)	GO:0005737(cytoplasm);GO:0005634(nucleus)	GO:0004672(protein kinase activity);GO:0004674(protein serine/threonine kinase activity);GO:0005524(ATP binding);GO:0000166(nucleotide binding);GO:0016301(kinase activity);GO:0016740(transferase activity)	K14498|SNRK2|http://www.genome.jp/dbget-bin/www_bget?ko:K14498	ko04016(MAPK signaling pathway - plant);ko04075(Plant hormone signal transduction)	KOG0583(T)(Serine/threonine protein kinase)	sp|A2ZAB5|SAPK3_ORYSI	sp|A2ZAB5|SAPK3_ORYSI Serine/threonine-protein kinase SAPK3 OS=Oryza sativa subsp. indica GN=SAPK3 PE=1 SV=2
TRIAE_CS42_1DL_TGACv1_061314_AA0192270	1				XP_003567586.1	PREDICTED: uncharacterized protein LOC100831636 [Brachypodium distachyon]	*	GO:0016021(integral component of membrane);GO:0016020(membrane)	GO:0008270(zinc ion binding);GO:0046872(metal ion binding)	*	*	KOG1609(A)(Protein involved in mRNA turnover and stability);KOG1609(A)(Protein involved in mRNA turnover and stability)	sp|Q32L65|MARH2_BOVIN	sp|Q32L65|MARH2_BOVIN E3 ubiquitin-protein ligase MARCH2 OS=Bos taurus GN=MARCH2 PE=2 SV=1
TRIAE_CS42_1DL_TGACv1_061317_AA0192320		1			XP_003566035.1	PREDICTED: alpha,alpha-trehalose-phosphate synthase [UDP-forming] 1-like [Brachypodium distachyon]	GO:0005992(trehalose biosynthetic process)	*	GO:0003824(catalytic activity);GO:0003825(alpha,alpha-trehalose-phosphate synthase (UDP-forming) activity)	K16055|TPS|http://www.genome.jp/dbget-bin/www_bget?ko:K16055	ko00500(Starch and sucrose metabolism)	KOG1050(G)(Trehalose-6-phosphate synthase component TPS1 and related subunits);KOG1050(G)(Trehalose-6-phosphate synthase component TPS1 and related subunits);KOG1050(G)(Trehalose-6-phosphate synthase component TPS1 and related subunits);KOG1050(G)(Trehalose-6-phosphate synthase component TPS1 and related subunits);KOG1050(G)(Trehalose-6-phosphate synthase component TPS1 and related subunits)	sp|Q9SYM4|TPS1_ARATH	sp|Q9SYM4|TPS1_ARATH Alpha,alpha-trehalose-phosphate synthase [UDP-forming] 1 OS=Arabidopsis thaliana GN=TPS1 PE=1 SV=1
TRIAE_CS42_1DL_TGACv1_061368_AA0193230	1			1	EMS68336.1	putative calcium-binding protein CML45 [Triticum urartu]	*	GO:0016020(membrane);GO:0016021(integral component of membrane)	GO:0005509(calcium ion binding)	K02183|CALM|http://www.genome.jp/dbget-bin/www_bget?ko:K02183	ko04016(MAPK signaling pathway - plant);ko04070(Phosphatidylinositol signaling system);ko04626(Plant-pathogen interaction)	KOG0027(T)(Calmodulin and related proteins (EF-Hand superfamily))	sp|Q93Z27|CML45_ARATH	sp|Q93Z27|CML45_ARATH Probable calcium-binding protein CML45 OS=Arabidopsis thaliana GN=CML45 PE=1 SV=1
TRIAE_CS42_1DL_TGACv1_061374_AA0193380		1			XP_003574126.1	PREDICTED: DNA-directed RNA polymerase I subunit 2 [Brachypodium distachyon]	GO:0006351(transcription, DNA-templated)	GO:0005634(nucleus)	GO:0003899(DNA-directed 5'-3' RNA polymerase activity);GO:0003677(DNA binding);GO:0016740(transferase activity);GO:0032549(ribonucleoside binding);GO:0016779(nucleotidyltransferase activity)	K03002|RPA2, POLR1B|http://www.genome.jp/dbget-bin/www_bget?ko:K03002	ko03020(RNA polymerase);ko00230(Purine metabolism);ko00240(Pyrimidine metabolism)	KOG0214(K)(RNA polymerase II, second largest subunit);KOG0214(K)(RNA polymerase II, second largest subunit);KOG0214(K)(RNA polymerase II, second largest subunit);KOG0214(K)(RNA polymerase II, second largest subunit)	sp|F4I366|NRPA2_ARATH	sp|F4I366|NRPA2_ARATH DNA-directed RNA polymerase I subunit 2 OS=Arabidopsis thaliana GN=NRPA2 PE=2 SV=1
TRIAE_CS42_1DL_TGACv1_061376_AA0193520				1	EMT15909.1	hypothetical protein F775_27489 [Aegilops tauschii]	*	GO:0016020(membrane);GO:0016021(integral component of membrane)	*	*	*	*	*	*
TRIAE_CS42_1DL_TGACv1_061388_AA0193910	1				EMT12599.1	Iron sulfur cluster assembly protein 1, mitochondrial [Aegilops tauschii]	GO:0044571([2Fe-2S] cluster assembly);GO:0097428(protein maturation by iron-sulfur cluster transfer);GO:0016226(iron-sulfur cluster assembly);GO:0006879(cellular iron ion homeostasis)	GO:0005759(mitochondrial matrix);GO:0005739(mitochondrion)	GO:0051537(2 iron, 2 sulfur cluster binding);GO:0046872(metal ion binding);GO:0036455(iron-sulfur transferase activity);GO:0005506(iron ion binding);GO:0008198(ferrous iron binding);GO:0051536(iron-sulfur cluster binding);GO:0051539(4 iron, 4 sulfur cluster binding)	*	*	KOG3361(C)(Iron binding protein involved in Fe-S cluster formation);KOG3361(C)(Iron binding protein involved in Fe-S cluster formation)	sp|O49627|ISU1_ARATH	sp|O49627|ISU1_ARATH Iron-sulfur cluster assembly protein 1 OS=Arabidopsis thaliana GN=ISU1 PE=2 SV=1
TRIAE_CS42_1DL_TGACv1_061392_AA0193950	1				AAY58304.1	cyclic nucleotide-gated ion channel 4 [Hordeum vulgare subsp. vulgare]	GO:0006810(transport);GO:0055085(transmembrane transport);GO:0006811(ion transport);GO:0042391(regulation of membrane potential)	GO:0016020(membrane);GO:0016021(integral component of membrane);GO:0005887(integral component of plasma membrane)	GO:0005216(ion channel activity);GO:0005249(voltage-gated potassium channel activity)	K05391|CNGF|http://www.genome.jp/dbget-bin/www_bget?ko:K05391	ko04626(Plant-pathogen interaction)	*	sp|Q94AS9|CNGC4_ARATH	sp|Q94AS9|CNGC4_ARATH Cyclic nucleotide-gated ion channel 4 OS=Arabidopsis thaliana GN=CNGC4 PE=2 SV=2
TRIAE_CS42_1DL_TGACv1_061394_AA0194030	1				EMT10435.1	hypothetical protein F775_20978 [Aegilops tauschii]	*	*	*	*	*	*	*	*
TRIAE_CS42_1DL_TGACv1_061419_AA0194670	1	1		1	EMS59660.1	Chlorophyll a-b binding protein, chloroplastic [Triticum urartu]	*	*	*	K08912|LHCB1|http://www.genome.jp/dbget-bin/www_bget?ko:K08912	ko00196(Photosynthesis - antenna proteins)	*	sp|P04784|CB21_WHEAT	sp|P04784|CB21_WHEAT Chlorophyll a-b binding protein, chloroplastic OS=Triticum aestivum GN=WHAB1.6 PE=3 SV=1
TRIAE_CS42_1DL_TGACv1_061434_AA0195270	1	1			BAJ93332.1	predicted protein [Hordeum vulgare subsp. vulgare]	GO:0006470(protein dephosphorylation)	*	GO:0004722(protein serine/threonine phosphatase activity);GO:0004721(phosphoprotein phosphatase activity);GO:0046872(metal ion binding);GO:0003824(catalytic activity);GO:0016787(hydrolase activity);GO:0043169(cation binding)	K14497|PP2C|http://www.genome.jp/dbget-bin/www_bget?ko:K14497	ko04016(MAPK signaling pathway - plant);ko04075(Plant hormone signal transduction)	KOG0698(T)(Serine/threonine protein phosphatase);KOG0698(T)(Serine/threonine protein phosphatase);KOG0698(T)(Serine/threonine protein phosphatase)	sp|Q6L5H6|P2C50_ORYSJ	sp|Q6L5H6|P2C50_ORYSJ Probable protein phosphatase 2C 50 OS=Oryza sativa subsp. japonica GN=Os05g0537400 PE=3 SV=1
TRIAE_CS42_1DL_TGACv1_061442_AA0195380	1				BAK08125.1	predicted protein [Hordeum vulgare subsp. vulgare]	GO:0006351(transcription, DNA-templated);GO:0006355(regulation of transcription, DNA-templated)	GO:0005634(nucleus)	GO:0003677(DNA binding)	*	*	*	sp|Q7F2L3|NAC48_ORYSJ	sp|Q7F2L3|NAC48_ORYSJ NAC domain-containing protein 48 OS=Oryza sativa subsp. japonica GN=NAC48 PE=2 SV=1
TRIAE_CS42_1DL_TGACv1_061541_AA0198350	1				EMT17993.1	Monothiol glutaredoxin-S5 [Aegilops tauschii]	GO:0045454(cell redox homeostasis)	GO:0005737(cytoplasm);GO:0005634(nucleus)	GO:0009055(electron carrier activity);GO:0015035(protein disulfide oxidoreductase activity);GO:0051537(2 iron, 2 sulfur cluster binding);GO:0046872(metal ion binding);GO:0051536(iron-sulfur cluster binding)	*	*	*	sp|P0C291|GRXS9_ORYSJ	sp|P0C291|GRXS9_ORYSJ Monothiol glutaredoxin-S9 OS=Oryza sativa subsp. japonica GN=GRXS9 PE=3 SV=1
TRIAE_CS42_1DL_TGACv1_061550_AA0198540	1				EMT12093.1	hypothetical protein F775_05482 [Aegilops tauschii]	*	GO:0005576(extracellular region)	GO:0004867(serine-type endopeptidase inhibitor activity)	*	*	*	*	*
TRIAE_CS42_1DL_TGACv1_061588_AA0199220		1			EMT26884.1	GTP-binding protein yptV3 [Aegilops tauschii]	GO:0007264(small GTPase mediated signal transduction)	*	GO:0005525(GTP binding)	K07910|RAB18|http://www.genome.jp/dbget-bin/www_bget?ko:K07910	*	KOG0080(R)(GTPase Rab18, small G protein superfamily)	sp|O49841|RAC2A_ARATH	sp|O49841|RAC2A_ARATH Ras-related protein RABC2a OS=Arabidopsis thaliana GN=RABC2A PE=1 SV=1
TRIAE_CS42_1DL_TGACv1_061593_AA0199390	1	1			BAJ93064.1	predicted protein [Hordeum vulgare subsp. vulgare]	GO:0018298(protein-chromophore linkage);GO:0009416(response to light stimulus);GO:0009765(photosynthesis, light harvesting);GO:0015979(photosynthesis);GO:0009768(photosynthesis, light harvesting in photosystem I)	GO:0009522(photosystem I);GO:0009579(thylakoid);GO:0016020(membrane);GO:0009535(chloroplast thylakoid membrane);GO:0016021(integral component of membrane);GO:0009941(chloroplast envelope);GO:0009507(chloroplast);GO:0010287(plastoglobule)	GO:0031409(pigment binding);GO:0016168(chlorophyll binding);GO:0046872(metal ion binding)	K08912|LHCB1|http://www.genome.jp/dbget-bin/www_bget?ko:K08912	ko00196(Photosynthesis - antenna proteins)	*	sp|P07369|CB2G_SOLLC	sp|P07369|CB2G_SOLLC Chlorophyll a-b binding protein 3C, chloroplastic OS=Solanum lycopersicum GN=CAB3C PE=3 SV=1
TRIAE_CS42_1DL_TGACv1_061593_AA0199400	1	1			BAJ90643.1	predicted protein [Hordeum vulgare subsp. vulgare]	*	*	*	K08912|LHCB1|http://www.genome.jp/dbget-bin/www_bget?ko:K08912	ko00196(Photosynthesis - antenna proteins)	*	sp|P04784|CB21_WHEAT	sp|P04784|CB21_WHEAT Chlorophyll a-b binding protein, chloroplastic OS=Triticum aestivum GN=WHAB1.6 PE=3 SV=1
TRIAE_CS42_1DL_TGACv1_061596_AA0199520	1				EMT06855.1	Protein WAX2 [Aegilops tauschii]	GO:0055114(oxidation-reduction process);GO:0006633(fatty acid biosynthetic process);GO:0010025(wax biosynthetic process);GO:0010143(cutin biosynthetic process);GO:0048653(anther development)	GO:0016021(integral component of membrane);GO:0016020(membrane);GO:0005783(endoplasmic reticulum);GO:0043668(exine)	GO:0005506(iron ion binding);GO:0016491(oxidoreductase activity)	K15404|K15404, CER1|http://www.genome.jp/dbget-bin/www_bget?ko:K15404	ko00073(Cutin, suberine and wax biosynthesis)	*	sp|F4HVY0|CER1_ARATH	sp|F4HVY0|CER1_ARATH Protein ECERIFERUM 1 OS=Arabidopsis thaliana GN=CER1 PE=1 SV=1
TRIAE_CS42_1DL_TGACv1_061597_AA0199540	1				EMS53053.1	Diacylglycerol kinase 1 [Triticum urartu]	GO:0007205(protein kinase C-activating G-protein coupled receptor signaling pathway);GO:0016310(phosphorylation);GO:0035556(intracellular signal transduction)	GO:0016020(membrane);GO:0016021(integral component of membrane)	GO:0016301(kinase activity);GO:0016740(transferase activity);GO:0005524(ATP binding);GO:0000166(nucleotide binding);GO:0004143(diacylglycerol kinase activity)	K00901|dgkA, DGK|http://www.genome.jp/dbget-bin/www_bget?ko:K00901	ko04070(Phosphatidylinositol signaling system);ko00561(Glycerolipid metabolism);ko00564(Glycerophospholipid metabolism)	KOG1170(I)(Diacylglycerol kinase);KOG1170(I)(Diacylglycerol kinase)	sp|Q39017|DGK1_ARATH	sp|Q39017|DGK1_ARATH Diacylglycerol kinase 1 OS=Arabidopsis thaliana GN=DGK1 PE=1 SV=2
TRIAE_CS42_1DL_TGACv1_061597_AA0199590	1	1			EMS59150.1	Eukaryotic peptide chain release factor subunit 1-2 [Triticum urartu]	GO:0006415(translational termination)	GO:0005737(cytoplasm)	GO:0016149(translation release factor activity, codon specific)	K03265|ETF1, ERF1|http://www.genome.jp/dbget-bin/www_bget?ko:K03265	ko03015(mRNA surveillance pathway)	KOG0688(J)(Peptide chain release factor 1 (eRF1));KOG0688(J)(Peptide chain release factor 1 (eRF1))	sp|Q9LPV8|ERF1Y_ARATH	sp|Q9LPV8|ERF1Y_ARATH Eukaryotic peptide chain release factor subunit 1-2 OS=Arabidopsis thaliana GN=ERF1-2 PE=1 SV=1
TRIAE_CS42_1DL_TGACv1_061599_AA0199650		1			EMT23531.1	hypothetical protein F775_43723 [Aegilops tauschii]	*	*	*	*	*	*	*	*
TRIAE_CS42_1DL_TGACv1_061602_AA0199770	1		1		BAJ85914.1	predicted protein [Hordeum vulgare subsp. vulgare]	*	GO:0005737(cytoplasm);GO:0005856(cytoskeleton)	GO:0005524(ATP binding);GO:0000166(nucleotide binding)	K10355|ACTF|http://www.genome.jp/dbget-bin/www_bget?ko:K10355	*	KOG0676(Z)(Actin and related proteins);KOG0676(Z)(Actin and related proteins);KOG0676(Z)(Actin and related proteins)	sp|P0C539|ACT2_ORYSI;sp|A3C6D7|ACT2_ORYSJ	sp|P0C539|ACT2_ORYSI Actin-2 OS=Oryza sativa subsp. indica GN=ACT2 PE=3 SV=1;sp|A3C6D7|ACT2_ORYSJ Actin-2 OS=Oryza sativa subsp. japonica GN=ACT2 PE=2 SV=1
TRIAE_CS42_1DL_TGACv1_061625_AA0200300	1				BAJ98099.1	predicted protein [Hordeum vulgare subsp. vulgare]	*	*	*	*	*	*	*	*
TRIAE_CS42_1DL_TGACv1_061631_AA0200570	1				BAJ85285.1	predicted protein [Hordeum vulgare subsp. vulgare]	*	GO:0016020(membrane);GO:0016021(integral component of membrane)	*	*	*	*	*	*
TRIAE_CS42_1DL_TGACv1_061639_AA0200680	1				KJB48534.1	hypothetical protein B456_008G074300 [Gossypium raimondii]	GO:0016310(phosphorylation);GO:0006468(protein phosphorylation)	*	GO:0004672(protein kinase activity);GO:0005524(ATP binding);GO:0000166(nucleotide binding);GO:0004674(protein serine/threonine kinase activity);GO:0005509(calcium ion binding);GO:0016301(kinase activity)	*	*	*	sp|Q9ZUZ2|CAMK3_ARATH	sp|Q9ZUZ2|CAMK3_ARATH CDPK-related kinase 3 OS=Arabidopsis thaliana GN=CRK3 PE=1 SV=1
TRIAE_CS42_1DL_TGACv1_061644_AA0200750	1				EMS53319.1	putative mitochondrial chaperone BCS1-B [Triticum urartu]	*	*	GO:0005524(ATP binding);GO:0000166(nucleotide binding)	K08900|BCS1|http://www.genome.jp/dbget-bin/www_bget?ko:K08900	*	KOG0743(O)(AAA+-type ATPase)	sp|Q147F9|AATPC_ARATH	sp|Q147F9|AATPC_ARATH AAA-ATPase At3g50940 OS=Arabidopsis thaliana GN=At3g50940 PE=2 SV=1
TRIAE_CS42_1DL_TGACv1_061644_AA0200760	1				EMT29803.1	Putative mitochondrial chaperone BCS1-B [Aegilops tauschii]	*	*	GO:0005524(ATP binding);GO:0000166(nucleotide binding)	K08900|BCS1|http://www.genome.jp/dbget-bin/www_bget?ko:K08900	*	KOG0743(O)(AAA+-type ATPase)	sp|Q8VZG2|HSR4_ARATH	sp|Q8VZG2|HSR4_ARATH Protein HYPER-SENSITIVITY-RELATED 4 OS=Arabidopsis thaliana GN=HSR4 PE=2 SV=1
TRIAE_CS42_1DL_TGACv1_061647_AA0200940	1	1			BAJ89745.1	predicted protein [Hordeum vulgare subsp. vulgare]	*	*	*	*	*	*	*	*
TRIAE_CS42_1DL_TGACv1_061675_AA0201430	1				BAJ92477.1	predicted protein [Hordeum vulgare subsp. vulgare]	*	*	GO:0008270(zinc ion binding)	*	*	*	sp|Q9SV26|PP297_ARATH	sp|Q9SV26|PP297_ARATH Pentatricopeptide repeat-containing protein At4g01030, mitochondrial OS=Arabidopsis thaliana GN=PCMP-H65 PE=3 SV=2
TRIAE_CS42_1DL_TGACv1_061442_AA0195410	1	1	1		CFV04374.1	GA20ox-D4 [Triticum aestivum]	GO:0009686(gibberellin biosynthetic process);GO:0009908(flower development);GO:0009416(response to light stimulus);GO:0055114(oxidation-reduction process);GO:0009740(gibberellic acid mediated signaling pathway);GO:0009826(unidimensional cell growth)	*	GO:0045544(gibberellin 20-oxidase activity);GO:0016491(oxidoreductase activity);GO:0046872(metal ion binding)	*	*	*	sp|P0C5H5|GAOX2_ORYSI	sp|P0C5H5|GAOX2_ORYSI Gibberellin 20 oxidase 2 OS=Oryza sativa subsp. indica GN=20ox2 PE=1 SV=1
TRIAE_CS42_1DL_TGACv1_061476_AA0196370		1			AGI97001.1	sulfite reductase [Triticum turgidum subsp. durum]	GO:0055114(oxidation-reduction process);GO:0019419(sulfate reduction);GO:0006275(regulation of DNA replication);GO:0045892(negative regulation of transcription, DNA-templated);GO:0006323(DNA packaging);GO:0019424(sulfide oxidation, using siroheme sulfite reductase)	GO:0009570(chloroplast stroma);GO:0042644(chloroplast nucleoid);GO:0009532(plastid stroma);GO:0009507(chloroplast);GO:0009536(plastid)	GO:0050311(sulfite reductase (ferredoxin) activity);GO:0051536(iron-sulfur cluster binding);GO:0016491(oxidoreductase activity);GO:0016002(sulfite reductase activity);GO:0051539(4 iron, 4 sulfur cluster binding);GO:0020037(heme binding);GO:0003677(DNA binding);GO:0046872(metal ion binding)	K00392|sir|http://www.genome.jp/dbget-bin/www_bget?ko:K00392	ko00920(Sulfur metabolism)	KOG0560(P)(Sulfite reductase (ferredoxin))	sp|O23813|SIR_MAIZE	sp|O23813|SIR_MAIZE Sulfite reductase [ferredoxin], chloroplastic OS=Zea mays GN=SIR PE=1 SV=1
TRIAE_CS42_1DL_TGACv1_061511_AA0197330		1			XP_003571956.1	PREDICTED: electron transfer flavoprotein-ubiquinone oxidoreductase, mitochondrial isoform X1 [Brachypodium distachyon]	GO:0055114(oxidation-reduction process);GO:0006552(leucine catabolic process)	GO:0005743(mitochondrial inner membrane);GO:0005739(mitochondrion);GO:0016020(membrane)	GO:0051536(iron-sulfur cluster binding);GO:0016491(oxidoreductase activity);GO:0004174(electron-transferring-flavoprotein dehydrogenase activity);GO:0046872(metal ion binding)	K00311|ETFDH|http://www.genome.jp/dbget-bin/www_bget?ko:K00311	*	KOG2415(C)(Electron transfer flavoprotein ubiquinone oxidoreductase);KOG2415(C)(Electron transfer flavoprotein ubiquinone oxidoreductase);KOG2415(C)(Electron transfer flavoprotein ubiquinone oxidoreductase)	sp|Q337B8|ETFQO_ORYSJ	sp|Q337B8|ETFQO_ORYSJ Electron transfer flavoprotein-ubiquinone oxidoreductase, mitochondrial OS=Oryza sativa subsp. japonica GN=Os10g0516300 PE=3 SV=1
TRIAE_CS42_1DL_TGACv1_061518_AA0197520		1			BAJ92898.1	predicted protein [Hordeum vulgare subsp. vulgare]	GO:0009099(valine biosynthetic process);GO:0055114(oxidation-reduction process);GO:0009082(branched-chain amino acid biosynthetic process);GO:0008652(cellular amino acid biosynthetic process);GO:0009097(isoleucine biosynthetic process)	GO:0009536(plastid);GO:0009507(chloroplast)	GO:0004455(ketol-acid reductoisomerase activity);GO:0046872(metal ion binding);GO:0016491(oxidoreductase activity);GO:0000287(magnesium ion binding);GO:0042803(protein homodimerization activity);GO:0070402(NADPH binding)	K00053|ilvC|http://www.genome.jp/dbget-bin/www_bget?ko:K00053	ko00290(Valine, leucine and isoleucine biosynthesis);ko00770(Pantothenate and CoA biosynthesis);ko01210(2-Oxocarboxylic acid metabolism);ko01230(Biosynthesis of amino acids)	*	sp|Q65XK0|ILV5_ORYSJ	sp|Q65XK0|ILV5_ORYSJ Ketol-acid reductoisomerase, chloroplastic OS=Oryza sativa subsp. japonica GN=Os05g0573700 PE=1 SV=1
TRIAE_CS42_1DL_TGACv1_061519_AA0197590	1				EMT15977.1	hypothetical protein F775_27637 [Aegilops tauschii]	*	*	*	*	*	*	*	*
TRIAE_CS42_1DL_TGACv1_061521_AA0197680	1	1			EMT30713.1	Ribonuclease 1 [Aegilops tauschii]	*	*	GO:0033897(ribonuclease T2 activity);GO:0003723(RNA binding)	K01166|E3.1.27.1|http://www.genome.jp/dbget-bin/www_bget?ko:K01166	*	*	sp|P42813|RNS1_ARATH	sp|P42813|RNS1_ARATH Ribonuclease 1 OS=Arabidopsis thaliana GN=RNS1 PE=1 SV=1
TRIAE_CS42_1DL_TGACv1_061528_AA0197800		1			EMT20216.1	Type I inositol-1,4,5-trisphosphate 5-phosphatase 1 [Aegilops tauschii]	GO:0046856(phosphatidylinositol dephosphorylation)	GO:0005739(mitochondrion)	GO:0016787(hydrolase activity)	K20279|SYNJ|http://www.genome.jp/dbget-bin/www_bget?ko:K20279	ko04070(Phosphatidylinositol signaling system);ko00562(Inositol phosphate metabolism)	KOG0566(U)(Inositol-1,4,5-triphosphate 5-phosphatase (synaptojanin), INP51/INP52/INP53 family);KOG0566(U)(Inositol-1,4,5-triphosphate 5-phosphatase (synaptojanin), INP51/INP52/INP53 family)	sp|Q84MA2|IP5P1_ARATH;sp|Q8H0Z6|IP5P3_ARATH	sp|Q84MA2|IP5P1_ARATH Type I inositol polyphosphate 5-phosphatase 1 OS=Arabidopsis thaliana GN=IP5P1 PE=1 SV=2;sp|Q8H0Z6|IP5P3_ARATH Type IV inositol polyphosphate 5-phosphatase 3 OS=Arabidopsis thaliana GN=IP5P3 PE=1 SV=1
TRIAE_CS42_1DL_TGACv1_061529_AA0197860	1	1	1		EMT06112.1	hypothetical protein F775_07489 [Aegilops tauschii]	*	*	*	*	*	KOG4621(S)(Uncharacterized conserved protein);KOG4621(S)(Uncharacterized conserved protein)	sp|Q8BZI6|GUCD1_MOUSE;sp|Q96NT3|GUCD1_HUMAN	sp|Q8BZI6|GUCD1_MOUSE Protein GUCD1 OS=Mus musculus GN=Gucd1 PE=2 SV=2;sp|Q96NT3|GUCD1_HUMAN Protein GUCD1 OS=Homo sapiens GN=GUCD1 PE=1 SV=2
TRIAE_CS42_1DL_TGACv1_061535_AA0198110	1				XP_003572060.1	PREDICTED: protein NRT1/ PTR FAMILY 6.3-like [Brachypodium distachyon]	GO:0006810(transport);GO:0006857(oligopeptide transport)	GO:0016020(membrane);GO:0016021(integral component of membrane)	GO:0005215(transporter activity)	*	*	*	sp|Q05085|PTR7_ARATH	sp|Q05085|PTR7_ARATH Protein NRT1/ PTR FAMILY 6.3 OS=Arabidopsis thaliana GN=NPF6.3 PE=1 SV=1
TRIAE_CS42_1DL_TGACv1_061539_AA0198230		1			BAJ90839.1	predicted protein [Hordeum vulgare subsp. vulgare]	*	*	*	*	*	*	*	*
TRIAE_CS42_1DL_TGACv1_061682_AA0201620	1	1			XP_015640013.1	PREDICTED: probable alpha,alpha-trehalose-phosphate synthase [UDP-forming] 7 [Oryza sativa Japonica Group]	GO:0005992(trehalose biosynthetic process)	*	GO:0003824(catalytic activity)	K16055|TPS|http://www.genome.jp/dbget-bin/www_bget?ko:K16055	ko00500(Starch and sucrose metabolism)	KOG1050(G)(Trehalose-6-phosphate synthase component TPS1 and related subunits)	sp|Q94AH8|TPS6_ARATH	sp|Q94AH8|TPS6_ARATH Alpha,alpha-trehalose-phosphate synthase [UDP-forming] 6 OS=Arabidopsis thaliana GN=TPS6 PE=1 SV=2
TRIAE_CS42_1DL_TGACv1_061682_AA0201650		1			EMT14978.1	Non-symbiotic hemoglobin [Aegilops tauschii]	GO:0019432(triglyceride biosynthetic process);GO:0006631(fatty acid metabolic process)	*	GO:0019825(oxygen binding);GO:0020037(heme binding);GO:0046872(metal ion binding)	*	*	*	sp|Q42831|HBL_HORVU;sp|O04985|HBL2_ORYSJ	sp|Q42831|HBL_HORVU Non-symbiotic hemoglobin OS=Hordeum vulgare GN=HB PE=1 SV=1;sp|O04985|HBL2_ORYSJ Non-symbiotic hemoglobin 2 OS=Oryza sativa subsp. japonica GN=HB2 PE=2 SV=1
TRIAE_CS42_1DL_TGACv1_061688_AA0201730	1				EMT00060.1	Late embryogenesis abundant protein Lea14-A [Aegilops tauschii]	GO:0009269(response to desiccation)	*	*	*	*	*	sp|P46518|LEA14_GOSHI	sp|P46518|LEA14_GOSHI Late embryogenesis abundant protein Lea14-A OS=Gossypium hirsutum GN=LEA14-A PE=2 SV=1
TRIAE_CS42_1DL_TGACv1_061695_AA0201900	1				XP_015637401.1	PREDICTED: oleosin 16 kDa-like [Oryza sativa Japonica Group]	GO:0019915(lipid storage)	GO:0016021(integral component of membrane);GO:0016020(membrane);GO:0012511(monolayer-surrounded lipid storage body)	*	*	*	*	*	*
TRIAE_CS42_1DL_TGACv1_061726_AA0202510		1			ALC04268.1	WRKY51 transcriptional factor [Triticum aestivum]	GO:0006355(regulation of transcription, DNA-templated)	*	GO:0043565(sequence-specific DNA binding);GO:0003700(transcription factor activity, sequence-specific DNA binding)	*	*	*	sp|Q93WU9|WRK51_ARATH	sp|Q93WU9|WRK51_ARATH Probable WRKY transcription factor 51 OS=Arabidopsis thaliana GN=WRKY51 PE=1 SV=1
TRIAE_CS42_1DL_TGACv1_061771_AA0203200			1	1	KXG24974.1	hypothetical protein SORBI_007G105600 [Sorghum bicolor]	GO:0007166(cell surface receptor signaling pathway);GO:0006468(protein phosphorylation)	GO:0005886(plasma membrane);GO:0016021(integral component of membrane);GO:0016020(membrane)	GO:0004672(protein kinase activity);GO:0005524(ATP binding);GO:0004674(protein serine/threonine kinase activity);GO:0005509(calcium ion binding);GO:0030247(polysaccharide binding)	*	*	*	sp|Q9LMP1|WAK2_ARATH	sp|Q9LMP1|WAK2_ARATH Wall-associated receptor kinase 2 OS=Arabidopsis thaliana GN=WAK2 PE=1 SV=1
TRIAE_CS42_1DL_TGACv1_061817_AA0203820	1	1			BAK03655.1	predicted protein, partial [Hordeum vulgare subsp. vulgare]	*	*	*	*	*	*	*	*
TRIAE_CS42_1DL_TGACv1_061826_AA0203930		1			XP_003566295.1	PREDICTED: phospholipase A1-Igamma1, chloroplastic-like [Brachypodium distachyon]	GO:0006629(lipid metabolic process)	*	GO:0016787(hydrolase activity)	*	*	*	sp|Q941F1|PLA15_ARATH;sp|Q3EBR6|PLA16_ARATH	sp|Q941F1|PLA15_ARATH Phospholipase A1-Igamma1, chloroplastic OS=Arabidopsis thaliana GN=At1g06800 PE=1 SV=2;sp|Q3EBR6|PLA16_ARATH Phospholipase A1-Igamma2, chloroplastic OS=Arabidopsis thaliana GN=At2g30550 PE=1 SV=2
TRIAE_CS42_1DL_TGACv1_061845_AA0204200			1	1	XP_003566163.1	PREDICTED: uncharacterized protein LOC100827565 [Brachypodium distachyon]	*	GO:0005739(mitochondrion)	*	*	*	*	*	*
TRIAE_CS42_1DL_TGACv1_061861_AA0204560		1			EMT18267.1	hypothetical protein F775_02682 [Aegilops tauschii]	*	*	*	*	*	*	*	*
TRIAE_CS42_1DL_TGACv1_061869_AA0204900	1				BAK05735.1	predicted protein [Hordeum vulgare subsp. vulgare]	*	*	*	*	*	*	*	*
TRIAE_CS42_1DL_TGACv1_061872_AA0205050	1				XP_003568370.1	PREDICTED: soluble inorganic pyrophosphatase [Brachypodium distachyon]	GO:0006796(phosphate-containing compound metabolic process)	GO:0005737(cytoplasm)	GO:0000287(magnesium ion binding);GO:0004427(inorganic diphosphatase activity)	K01507|ppa|http://www.genome.jp/dbget-bin/www_bget?ko:K01507	ko00190(Oxidative phosphorylation)	KOG1626(C)(Inorganic pyrophosphatase/Nucleosome remodeling factor, subunit NURF38)	sp|O48556|IPYR_MAIZE	sp|O48556|IPYR_MAIZE Soluble inorganic pyrophosphatase OS=Zea mays GN=IPP PE=2 SV=1
TRIAE_CS42_1DL_TGACv1_061935_AA0205830	1				CAC94004.1	glutathione transferase [Triticum aestivum]	GO:0009407(toxin catabolic process);GO:0006749(glutathione metabolic process)	GO:0005737(cytoplasm)	GO:0016740(transferase activity);GO:0004364(glutathione transferase activity)	K00799|GST, gst|http://www.genome.jp/dbget-bin/www_bget?ko:K00799	ko00480(Glutathione metabolism)	*	sp|Q06398|GSTU6_ORYSJ	sp|Q06398|GSTU6_ORYSJ Probable glutathione S-transferase GSTU6 OS=Oryza sativa subsp. japonica GN=GSTU6 PE=2 SV=2
TRIAE_CS42_1DL_TGACv1_061936_AA0205850			1		XP_003565702.1	PREDICTED: tyrosyl-DNA phosphodiesterase 2-like [Brachypodium distachyon]	*	*	GO:0008270(zinc ion binding);GO:0046872(metal ion binding);GO:0004527(exonuclease activity);GO:0004519(endonuclease activity)	K19619|TDP2|http://www.genome.jp/dbget-bin/www_bget?ko:K19619	*	*	sp|Q28FQ5|TYDP2_XENTR	sp|Q28FQ5|TYDP2_XENTR Tyrosyl-DNA phosphodiesterase 2 OS=Xenopus tropicalis GN=tdp2 PE=2 SV=2
TRIAE_CS42_1DL_TGACv1_061938_AA0205880		1			Q05191.1	RecName: Full=Late embryogenesis abundant protein B19.4	*	*	*	*	*	*	sp|Q05191|LE194_HORVU	sp|Q05191|LE194_HORVU Late embryogenesis abundant protein B19.4 OS=Hordeum vulgare GN=B19.4 PE=2 SV=1
TRIAE_CS42_1DL_TGACv1_061952_AA0206270	1				EMT33510.1	Peroxidase 1 [Aegilops tauschii]	GO:0042744(hydrogen peroxide catabolic process);GO:0055114(oxidation-reduction process);GO:0009664(plant-type cell wall organization);GO:0006979(response to oxidative stress)	GO:0005576(extracellular region);GO:0009505(plant-type cell wall)	GO:0020037(heme binding);GO:0046872(metal ion binding);GO:0016491(oxidoreductase activity);GO:0004601(peroxidase activity)	K00430|E1.11.1.7|http://www.genome.jp/dbget-bin/www_bget?ko:K00430	ko00940(Phenylpropanoid biosynthesis)	*	sp|P37834|PER1_ORYSJ;sp|Q43735|PER27_ARATH	sp|P37834|PER1_ORYSJ Peroxidase 1 OS=Oryza sativa subsp. japonica GN=PRX74 PE=2 SV=2;sp|Q43735|PER27_ARATH Peroxidase 27 OS=Arabidopsis thaliana GN=PER27 PE=1 SV=1
TRIAE_CS42_1DL_TGACv1_061956_AA0206350	1	1			EMT03256.1	Ribosome biogenesis GTPase A [Aegilops tauschii]	GO:0042254(ribosome biogenesis);GO:0015743(malate transport)	GO:0005739(mitochondrion);GO:0016021(integral component of membrane);GO:0016020(membrane);GO:0009705(plant-type vacuole membrane)	GO:0003924(GTPase activity);GO:0005525(GTP binding);GO:0015140(malate transmembrane transporter activity)	K19828|MTG1|http://www.genome.jp/dbget-bin/www_bget?ko:K19828	*	KOG2485(R)(Conserved ATP/GTP binding protein);KOG2485(R)(Conserved ATP/GTP binding protein);KOG2485(R)(Conserved ATP/GTP binding protein);KOG2485(R)(Conserved ATP/GTP binding protein);KOG2485(R)(Conserved ATP/GTP binding protein);KOG2485(R)(Conserved ATP/GTP binding protein);KOG2485(R)(Conserved ATP/GTP binding protein);KOG2485(R)(Conserved ATP/GTP binding protein);KOG2485(R)(Conserved ATP/GTP bi…	sp|O82497|DGP2_ARATH;sp|O49696|ALMTC_ARATH	sp|O82497|DGP2_ARATH DAR GTPase 2, mitochondrial OS=Arabidopsis thaliana GN=DGP2 PE=3 SV=1;sp|O49696|ALMTC_ARATH Aluminum-activated malate transporter 12 OS=Arabidopsis thaliana GN=ALMT12 PE=2 SV=1
TRIAE_CS42_1DL_TGACv1_061972_AA0206670		1			BAJ91869.1	predicted protein [Hordeum vulgare subsp. vulgare]	*	*	*	*	*	*	*	*
TRIAE_CS42_1DL_TGACv1_061987_AA0206890		1			EMT31770.1	Glucan endo-1,3-beta-glucosidase 13 [Aegilops tauschii]	GO:0005975(carbohydrate metabolic process)	GO:0046658(anchored component of plasma membrane)	GO:0004553(hydrolase activity, hydrolyzing O-glycosyl compounds);GO:0016787(hydrolase activity);GO:0030247(polysaccharide binding)	*	*	*	sp|Q9FJU9|E1313_ARATH	sp|Q9FJU9|E1313_ARATH Glucan endo-1,3-beta-glucosidase 13 OS=Arabidopsis thaliana GN=At5g56590 PE=1 SV=1
TRIAE_CS42_1DL_TGACv1_062056_AA0208150	1	1			BAJ99970.1	predicted protein [Hordeum vulgare subsp. vulgare]	*	GO:0005739(mitochondrion)	*	*	*	*	*	*
TRIAE_CS42_1DL_TGACv1_062069_AA0208280		1			EMT15768.1	KH domain-containing protein [Aegilops tauschii]	*	GO:0009536(plastid)	GO:0003723(RNA binding);GO:0003676(nucleic acid binding)	K14945|QKI|http://www.genome.jp/dbget-bin/www_bget?ko:K14945	*	KOG1588(A)(RNA-binding protein Sam68 and related KH domain proteins);KOG1588(A)(RNA-binding protein Sam68 and related KH domain proteins);KOG1588(A)(RNA-binding protein Sam68 and related KH domain proteins);KOG1588(A)(RNA-binding protein Sam68 and related KH domain proteins);KOG1588(A)(RNA-binding protein Sam68 and related KH domain proteins)	sp|Q8GWR3|QKIL5_ARATH;sp|Q75GR5|SPIN1_ORYSJ	sp|Q8GWR3|QKIL5_ARATH KH domain-containing protein At1g09660/At1g09670 OS=Arabidopsis thaliana GN=At1g09660/At1g09670 PE=2 SV=1;sp|Q75GR5|SPIN1_ORYSJ KH domain-containing protein SPIN1 OS=Oryza sativa subsp. japonica GN=SPIN1 PE=1 SV=1
TRIAE_CS42_1DL_TGACv1_062104_AA0208790	1				EMT23068.1	Coatomer subunit delta-1 [Aegilops tauschii]	GO:0006810(transport);GO:0006890(retrograde vesicle-mediated transport, Golgi to ER);GO:0015031(protein transport);GO:0016192(vesicle-mediated transport)	GO:0030126(COPI vesicle coat);GO:0005737(cytoplasm);GO:0016020(membrane);GO:0000139(Golgi membrane);GO:0031410(cytoplasmic vesicle);GO:0030663(COPI-coated vesicle membrane);GO:0005794(Golgi apparatus)	*	K20471|COPD, ARCN1, RET2|http://www.genome.jp/dbget-bin/www_bget?ko:K20471	*	KOG2635(U)(Medium subunit of clathrin adaptor complex);KOG2635(U)(Medium subunit of clathrin adaptor complex);KOG2635(U)(Medium subunit of clathrin adaptor complex);KOG2635(U)(Medium subunit of clathrin adaptor complex)	sp|Q0DJA0|COPD1_ORYSJ	sp|Q0DJA0|COPD1_ORYSJ Coatomer subunit delta-1 OS=Oryza sativa subsp. japonica GN=Os05g0310800 PE=2 SV=1
TRIAE_CS42_1DL_TGACv1_062120_AA0209010			1		EMT10430.1	hypothetical protein F775_24563 [Aegilops tauschii]	*	GO:0016020(membrane);GO:0016021(integral component of membrane);GO:0005739(mitochondrion)	*	*	*	*	*	*
TRIAE_CS42_1DL_TGACv1_062133_AA0209220	1				EMS54359.1	Chaperone protein DnaJ [Triticum urartu]	GO:0006457(protein folding)	*	GO:0051082(unfolded protein binding)	K09510|DNAJB4|http://www.genome.jp/dbget-bin/www_bget?ko:K09510	*	KOG0714(O)(Molecular chaperone (DnaJ superfamily))	sp|B9KAB9|DNAJ_THENN	sp|B9KAB9|DNAJ_THENN Chaperone protein DnaJ OS=Thermotoga neapolitana (strain ATCC 49049 / DSM 4359 / NS-E) GN=dnaJ PE=3 SV=1
TRIAE_CS42_1DL_TGACv1_062143_AA0209310		1			XP_002464395.1	hypothetical protein SORBIDRAFT_01g017510 [Sorghum bicolor]	*	*	GO:0004857(enzyme inhibitor activity)	*	*	*	sp|Q9SI74|PMI10_ARATH	sp|Q9SI74|PMI10_ARATH Pectinesterase inhibitor 10 OS=Arabidopsis thaliana GN=PMEI10 PE=2 SV=1
TRIAE_CS42_1DL_TGACv1_062146_AA0209380		1			EMT17536.1	hypothetical protein F775_08783 [Aegilops tauschii]	*	GO:0016020(membrane);GO:0016021(integral component of membrane);GO:0005739(mitochondrion)	*	*	*	*	*	*
TRIAE_CS42_1DL_TGACv1_062158_AA0209620		1			EMT05976.1	CTP synthase [Aegilops tauschii]	GO:0006541(glutamine metabolic process);GO:0006221(pyrimidine nucleotide biosynthetic process);GO:0044210('de novo' CTP biosynthetic process)	*	GO:0005524(ATP binding);GO:0003883(CTP synthase activity);GO:0000166(nucleotide binding);GO:0016874(ligase activity)	K01937|pyrG, CTPS|http://www.genome.jp/dbget-bin/www_bget?ko:K01937	ko00240(Pyrimidine metabolism)	KOG2387(F)(CTP synthase (UTP-ammonia lyase));KOG2387(F)(CTP synthase (UTP-ammonia lyase));KOG2387(F)(CTP synthase (UTP-ammonia lyase));KOG2387(F)(CTP synthase (UTP-ammonia lyase));KOG2387(F)(CTP synthase (UTP-ammonia lyase));KOG2387(F)(CTP synthase (UTP-ammonia lyase));KOG2387(F)(CTP synthase (UTP-ammonia lyase));KOG2387(F)(CTP synthase (UTP-ammonia lyase));KOG2387(F)(CTP synthase (UTP-ammonia ly…	sp|P17812|PYRG1_HUMAN;sp|Q54V77|PYRG_DICDI;sp|Q6GME1|PYRG2_XENLA	sp|P17812|PYRG1_HUMAN CTP synthase 1 OS=Homo sapiens GN=CTPS1 PE=1 SV=2;sp|Q54V77|PYRG_DICDI CTP synthase OS=Dictyostelium discoideum GN=ctps PE=3 SV=1;sp|Q6GME1|PYRG2_XENLA CTP synthase 2 OS=Xenopus laevis GN=ctps2 PE=2 SV=1
TRIAE_CS42_1DL_TGACv1_062164_AA0209760	1	1			XP_010230998.1	PREDICTED: uncharacterized protein LOC100843339 [Brachypodium distachyon]	*	GO:0016021(integral component of membrane);GO:0016020(membrane)	*	*	*	*	*	*
TRIAE_CS42_1DL_TGACv1_062164_AA0209770	1				OEL14300.1	hypothetical protein BAE44_0024684 [Dichanthelium oligosanthes]	*	*	*	*	*	*	*	*
TRIAE_CS42_1DL_TGACv1_062168_AA0209830	1				KQJ94627.1	hypothetical protein BRADI_3g11565 [Brachypodium distachyon]	*	*	*	*	*	*	*	*
TRIAE_CS42_1DL_TGACv1_062176_AA0210030	1				EMS55132.1	D-xylose-proton symporter-like 2 [Triticum urartu]	GO:0006810(transport);GO:0046323(glucose import);GO:0035428(hexose transmembrane transport);GO:0055085(transmembrane transport);GO:0008643(carbohydrate transport)	GO:0016020(membrane);GO:0016021(integral component of membrane);GO:0005887(integral component of plasma membrane)	GO:0022891(substrate-specific transmembrane transporter activity);GO:0005355(glucose transmembrane transporter activity);GO:0022857(transmembrane transporter activity);GO:0005215(transporter activity);GO:0005351(sugar:proton symporter activity)	*	*	KOG0254(R)(Predicted transporter (major facilitator superfamily));KOG0254(R)(Predicted transporter (major facilitator superfamily))	sp|Q6AWX0|XYLL2_ARATH	sp|Q6AWX0|XYLL2_ARATH D-xylose-proton symporter-like 2 OS=Arabidopsis thaliana GN=At5g17010 PE=1 SV=1
TRIAE_CS42_1DL_TGACv1_062183_AA0210100	1				BAK08311.1	predicted protein [Hordeum vulgare subsp. vulgare]	*	*	*	*	*	*	sp|P0C8Q7|PP369_ARATH	sp|P0C8Q7|PP369_ARATH Pentatricopeptide repeat-containing protein At5g08305 OS=Arabidopsis thaliana GN=PCMP-E105 PE=2 SV=1
TRIAE_CS42_1DL_TGACv1_062185_AA0210150	1	1			WP_072354045.1	hypothetical protein [Klebsiella pneumoniae]	GO:0018298(protein-chromophore linkage);GO:0009765(photosynthesis, light harvesting);GO:0009416(response to light stimulus);GO:0015979(photosynthesis);GO:0009768(photosynthesis, light harvesting in photosystem I)	GO:0009522(photosystem I);GO:0009535(chloroplast thylakoid membrane);GO:0016021(integral component of membrane);GO:0009579(thylakoid);GO:0016020(membrane);GO:0009941(chloroplast envelope);GO:0009507(chloroplast);GO:0010287(plastoglobule)	GO:0031409(pigment binding);GO:0016168(chlorophyll binding);GO:0046872(metal ion binding)	K08914|LHCB3|http://www.genome.jp/dbget-bin/www_bget?ko:K08914	ko00196(Photosynthesis - antenna proteins)	*	sp|P27523|CB23_HORVU	sp|P27523|CB23_HORVU Chlorophyll a-b binding protein of LHCII type III, chloroplastic OS=Hordeum vulgare GN=LHBC PE=2 SV=1
TRIAE_CS42_1DL_TGACv1_062194_AA0210390	1				BAJ86417.1	predicted protein [Hordeum vulgare subsp. vulgare]	GO:0006810(transport)	GO:0016020(membrane);GO:0016021(integral component of membrane)	GO:0005215(transporter activity)	*	*	*	sp|Q9SX20|PTR18_ARATH	sp|Q9SX20|PTR18_ARATH Protein NRT1/ PTR FAMILY 3.1 OS=Arabidopsis thaliana GN=NPF3.1 PE=2 SV=1
TRIAE_CS42_1DL_TGACv1_062202_AA0210450	1				EMS51757.1	ABC transporter B family member 11 [Triticum urartu]	GO:0006810(transport);GO:0055085(transmembrane transport)	GO:0016020(membrane);GO:0016021(integral component of membrane)	GO:0005524(ATP binding);GO:0000166(nucleotide binding);GO:0016887(ATPase activity);GO:0042626(ATPase activity, coupled to transmembrane movement of substances)	K05658|ABCB1|http://www.genome.jp/dbget-bin/www_bget?ko:K05658	ko02010(ABC transporters)	KOG0055(Q)(Multidrug/pheromone exporter, ABC superfamily);KOG0055(Q)(Multidrug/pheromone exporter, ABC superfamily);KOG0055(Q)(Multidrug/pheromone exporter, ABC superfamily)	sp|Q9M0M2|AB9B_ARATH;sp|Q9FWX7|AB11B_ARATH;sp|O80725|AB4B_ARATH	sp|Q9M0M2|AB9B_ARATH ABC transporter B family member 9 OS=Arabidopsis thaliana GN=ABCB9 PE=3 SV=2;sp|Q9FWX7|AB11B_ARATH ABC transporter B family member 11 OS=Arabidopsis thaliana GN=ABCB11 PE=2 SV=1;sp|O80725|AB4B_ARATH ABC transporter B family member 4 OS=Arabidopsis thaliana GN=ABCB4 PE=1 SV=1
TRIAE_CS42_1DL_TGACv1_062222_AA0210760	1		1		BAK00975.1	predicted protein [Hordeum vulgare subsp. vulgare]	*	*	*	*	*	*	*	*
TRIAE_CS42_1DL_TGACv1_062233_AA0211030	1				BAJ85686.1	predicted protein, partial [Hordeum vulgare subsp. vulgare]	*	GO:0016021(integral component of membrane);GO:0016020(membrane)	GO:0016740(transferase activity)	*	*	KOG1950(G)(Glycosyl transferase, family 8 - glycogenin);KOG1950(G)(Glycosyl transferase, family 8 - glycogenin);KOG1950(G)(Glycosyl transferase, family 8 - glycogenin)	sp|Q8VZP6|GUX8_ARATH	sp|Q8VZP6|GUX8_ARATH Putative glucuronosyltransferase PGSIP8 OS=Arabidopsis thaliana GN=PGSIP8 PE=2 SV=1
TRIAE_CS42_1DL_TGACv1_062269_AA0211620	1				EMT10860.1	hypothetical protein F775_01208 [Aegilops tauschii]	*	*	*	*	*	*	*	*
TRIAE_CS42_1DL_TGACv1_062269_AA0211630	1		1		BAK01773.1	predicted protein [Hordeum vulgare subsp. vulgare]	*	*	GO:0016747(transferase activity, transferring acyl groups other than amino-acyl groups);GO:0016740(transferase activity);GO:0016746(transferase activity, transferring acyl groups)	K19747|DCR|http://www.genome.jp/dbget-bin/www_bget?ko:K19747	*	*	sp|Q9FF86|DCR_ARATH	sp|Q9FF86|DCR_ARATH BAHD acyltransferase DCR OS=Arabidopsis thaliana GN=DCR PE=2 SV=1
TRIAE_CS42_1DL_TGACv1_062275_AA0211740	1				BAJ89875.1	predicted protein [Hordeum vulgare subsp. vulgare]	*	GO:0009507(chloroplast)	*	*	*	*	*	*
TRIAE_CS42_1DL_TGACv1_062291_AA0211900	1				BAK08128.1	predicted protein [Hordeum vulgare subsp. vulgare]	*	GO:0016020(membrane);GO:0016021(integral component of membrane)	*	*	*	*	sp|Q9LZH5|LTPG2_ARATH	sp|Q9LZH5|LTPG2_ARATH Non-specific lipid transfer protein GPI-anchored 2 OS=Arabidopsis thaliana GN=LTPG2 PE=2 SV=1
TRIAE_CS42_1DL_TGACv1_062300_AA0212090	1				EMS59366.1	putative glutathione S-transferase GSTU6 [Triticum urartu]	GO:0009407(toxin catabolic process);GO:0006749(glutathione metabolic process)	GO:0005737(cytoplasm)	GO:0004364(glutathione transferase activity)	K00799|GST, gst|http://www.genome.jp/dbget-bin/www_bget?ko:K00799	ko00480(Glutathione metabolism)	*	sp|Q06398|GSTU6_ORYSJ;sp|Q9FUS8|GSTUH_ARATH	sp|Q06398|GSTU6_ORYSJ Probable glutathione S-transferase GSTU6 OS=Oryza sativa subsp. japonica GN=GSTU6 PE=2 SV=2;sp|Q9FUS8|GSTUH_ARATH Glutathione S-transferase U17 OS=Arabidopsis thaliana GN=GSTU17 PE=2 SV=1
TRIAE_CS42_1DL_TGACv1_062322_AA0212530	1				BAJ93953.1	predicted protein, partial [Hordeum vulgare subsp. vulgare]	GO:0006072(glycerol-3-phosphate metabolic process);GO:0005975(carbohydrate metabolic process);GO:0046168(glycerol-3-phosphate catabolic process);GO:0055114(oxidation-reduction process)	GO:0009331(glycerol-3-phosphate dehydrogenase complex);GO:0005737(cytoplasm);GO:0005829(cytosol)	GO:0016491(oxidoreductase activity);GO:0016616(oxidoreductase activity, acting on the CH-OH group of donors, NAD or NADP as acceptor);GO:0051287(NAD binding);GO:0004367(glycerol-3-phosphate dehydrogenase [NAD+] activity)	K00006|GPD1|http://www.genome.jp/dbget-bin/www_bget?ko:K00006	ko00564(Glycerophospholipid metabolism)	*	sp|Q65X70|GPDH3_ORYSJ	sp|Q65X70|GPDH3_ORYSJ Probable glycerol-3-phosphate dehydrogenase [NAD(+)] 3, cytosolic OS=Oryza sativa subsp. japonica GN=Os05g0495700 PE=2 SV=1
TRIAE_CS42_1DL_TGACv1_062322_AA0212540	1				EMT19656.1	Putative calcium-transporting ATPase 6, plasma membrane-type [Aegilops tauschii]	GO:0006810(transport);GO:0070588(calcium ion transmembrane transport);GO:0006811(ion transport);GO:0006816(calcium ion transport)	GO:0016021(integral component of membrane);GO:0016020(membrane);GO:0005887(integral component of plasma membrane);GO:0043231(intracellular membrane-bounded organelle)	GO:0005524(ATP binding);GO:0005516(calmodulin binding);GO:0000166(nucleotide binding);GO:0016787(hydrolase activity);GO:0005388(calcium-transporting ATPase activity);GO:0046872(metal ion binding)	K01537|E3.6.3.8|http://www.genome.jp/dbget-bin/www_bget?ko:K01537	*	KOG0204(P)(Calcium transporting ATPase);KOG0204(P)(Calcium transporting ATPase)	sp|Q65X71|ACA6_ORYSJ	sp|Q65X71|ACA6_ORYSJ Probable calcium-transporting ATPase 6, plasma membrane-type OS=Oryza sativa subsp. japonica GN=ACA6 PE=3 SV=1
TRIAE_CS42_1DL_TGACv1_062359_AA0213210	1				EMT29926.1	S-norcoclaurine synthase 1 [Aegilops tauschii]	GO:0055114(oxidation-reduction process)	*	GO:0051213(dioxygenase activity);GO:0016491(oxidoreductase activity);GO:0046872(metal ion binding)	*	*	*	sp|A2A1A0|NCS1_COPJA;sp|Q39224|SRG1_ARATH	sp|A2A1A0|NCS1_COPJA S-norcoclaurine synthase 1 OS=Coptis japonica GN=NCS1 PE=1 SV=1;sp|Q39224|SRG1_ARATH Protein SRG1 OS=Arabidopsis thaliana GN=SRG1 PE=2 SV=1
TRIAE_CS42_1DL_TGACv1_062362_AA0213270	1				ACB37310.1	LOL1-like protein [Hordeum vulgare subsp. vulgare]	GO:0034051(negative regulation of plant-type hypersensitive response);GO:0009626(plant-type hypersensitive response);GO:0006952(defense response);GO:0030154(cell differentiation);GO:0045595(regulation of cell differentiation);GO:0031348(negative regulation of defense response)	GO:0005634(nucleus)	*	*	*	*	sp|Q0J7V9|LSD1_ORYSJ	sp|Q0J7V9|LSD1_ORYSJ Protein LSD1 OS=Oryza sativa subsp. japonica GN=LSD1 PE=2 SV=1
TRIAE_CS42_1DL_TGACv1_062373_AA0213460	1				EMT16471.1	hypothetical protein F775_43980 [Aegilops tauschii]	*	*	GO:0016787(hydrolase activity)	*	*	*	sp|Q10J20|D14L_ORYSJ	sp|Q10J20|D14L_ORYSJ Probable esterase D14L OS=Oryza sativa subsp. japonica GN=D14L PE=1 SV=1
TRIAE_CS42_1DL_TGACv1_062387_AA0213600	1				BAJ85346.1	predicted protein [Hordeum vulgare subsp. vulgare]	*	GO:0016020(membrane);GO:0016021(integral component of membrane)	*	*	*	*	sp|Q8LD98|NHL6_ARATH	sp|Q8LD98|NHL6_ARATH NDR1/HIN1-like protein 6 OS=Arabidopsis thaliana GN=NHL6 PE=1 SV=1
TRIAE_CS42_1DL_TGACv1_062395_AA0213780	1				AAS48880.1	expansin EXPB2 [Triticum aestivum]	GO:0019953(sexual reproduction);GO:0071555(cell wall organization)	GO:0005576(extracellular region);GO:0016020(membrane);GO:0005618(cell wall)	*	*	*	*	sp|Q94LR4|EXPB4_ORYSJ	sp|Q94LR4|EXPB4_ORYSJ Expansin-B4 OS=Oryza sativa subsp. japonica GN=EXPB4 PE=2 SV=1
TRIAE_CS42_1DL_TGACv1_062405_AA0214010	1				BAJ98819.1	predicted protein, partial [Hordeum vulgare subsp. vulgare]	GO:0016310(phosphorylation);GO:0032957(inositol trisphosphate metabolic process)	GO:0005622(intracellular)	GO:0000287(magnesium ion binding);GO:0005524(ATP binding);GO:0052726(inositol-1,3,4-trisphosphate 5-kinase activity);GO:0016301(kinase activity);GO:0016740(transferase activity);GO:0000166(nucleotide binding);GO:0052725(inositol-1,3,4-trisphosphate 6-kinase activity);GO:0047325(inositol tetrakisphosphate 1-kinase activity);GO:0046872(metal ion binding)	K00913|ITPK1|http://www.genome.jp/dbget-bin/www_bget?ko:K00913	ko04070(Phosphatidylinositol signaling system);ko00562(Inositol phosphate metabolism)	*	sp|Q6K7B8|ITPK4_ORYSJ	sp|Q6K7B8|ITPK4_ORYSJ Inositol-tetrakisphosphate 1-kinase 4 OS=Oryza sativa subsp. japonica GN=ITPK4 PE=2 SV=1
TRIAE_CS42_1DL_TGACv1_062418_AA0214240			1	1	ABN10012.1	Taxa-1 [Triticum aestivum]	*	*	*	*	*	*	sp|C0LGP4|Y3475_ARATH	sp|C0LGP4|Y3475_ARATH Probable LRR receptor-like serine/threonine-protein kinase At3g47570 OS=Arabidopsis thaliana GN=At3g47570 PE=2 SV=1
TRIAE_CS42_1DL_TGACv1_062425_AA0214340			1	1	EMT27673.1	hypothetical protein F775_11085 [Aegilops tauschii]	*	GO:0005737(cytoplasm);GO:0005739(mitochondrion)	*	*	*	*	sp|Q6AUW3|HS223_ORYSJ	sp|Q6AUW3|HS223_ORYSJ 22.3 kDa class VI heat shock protein OS=Oryza sativa subsp. japonica GN=HSP22.3 PE=2 SV=1
TRIAE_CS42_1DL_TGACv1_062442_AA0214550				1	BAJ95868.1	predicted protein [Hordeum vulgare subsp. vulgare]	GO:0006139(nucleobase-containing compound metabolic process)	*	GO:0003676(nucleic acid binding);GO:0008408(3'-5' exonuclease activity)	*	*	*	sp|Q84LH3|WEX_ARATH	sp|Q84LH3|WEX_ARATH Werner Syndrome-like exonuclease OS=Arabidopsis thaliana GN=WEX PE=1 SV=1
TRIAE_CS42_1DL_TGACv1_062466_AA0214880	1	1			EMS51308.1	hypothetical protein TRIUR3_17822 [Triticum urartu]	*	*	GO:0003677(DNA binding)	*	*	*	*	*
TRIAE_CS42_1DL_TGACv1_062500_AA0215470		1			KXG22390.1	hypothetical protein SORBI_009G207300 [Sorghum bicolor]	*	*	GO:0043130(ubiquitin binding)	*	*	KOG0013(S)(Uncharacterized conserved protein)	sp|Q4V8W7|UBTD1_DANRE	sp|Q4V8W7|UBTD1_DANRE Ubiquitin domain-containing protein 1 OS=Danio rerio GN=ubtd1 PE=2 SV=1
TRIAE_CS42_1DL_TGACv1_062511_AA0215670	1				BAJ91254.1	predicted protein [Hordeum vulgare subsp. vulgare]	*	*	*	*	*	*	*	*
TRIAE_CS42_1DL_TGACv1_062558_AA0216450		1		1	BAA87054.1	nicotianamine aminotransferase [Hordeum vulgare subsp. vulgare]	GO:0009058(biosynthetic process);GO:0006520(cellular amino acid metabolic process)	*	GO:0008483(transaminase activity);GO:0003824(catalytic activity);GO:0030170(pyridoxal phosphate binding);GO:0016740(transferase activity)	K14271|NAAT|http://www.genome.jp/dbget-bin/www_bget?ko:K14271	*	KOG0257(E)(Kynurenine aminotransferase, glutamine transaminase K);KOG0257(E)(Kynurenine aminotransferase, glutamine transaminase K);KOG0257(E)(Kynurenine aminotransferase, glutamine transaminase K);KOG0257(E)(Kynurenine aminotransferase, glutamine transaminase K);KOG0257(E)(Kynurenine aminotransferase, glutamine transaminase K)	sp|Q9ST03|NAATB_HORVU;sp|Q9ST02|NAATA_HORVU	sp|Q9ST03|NAATB_HORVU Nicotianamine aminotransferase B OS=Hordeum vulgare GN=naat-B PE=1 SV=2;sp|Q9ST02|NAATA_HORVU Nicotianamine aminotransferase A OS=Hordeum vulgare GN=naat-A PE=1 SV=2
TRIAE_CS42_1DL_TGACv1_062585_AA0216860		1			BAJ96961.1	predicted protein [Hordeum vulgare subsp. vulgare]	*	*	*	*	*	*	*	*
TRIAE_CS42_1DL_TGACv1_062594_AA0216960	1				EMT04637.1	Putative phosphoribosylformylglycinamidine synthase, chloroplastic [Aegilops tauschii]	GO:0006189('de novo' IMP biosynthetic process);GO:0006541(glutamine metabolic process);GO:0009156(ribonucleoside monophosphate biosynthetic process);GO:0006164(purine nucleotide biosynthetic process)	GO:0005737(cytoplasm)	GO:0004642(phosphoribosylformylglycinamidine synthase activity);GO:0005524(ATP binding)	K01952|purL, PFAS|http://www.genome.jp/dbget-bin/www_bget?ko:K01952	ko00230(Purine metabolism)	KOG1907(F)(Phosphoribosylformylglycinamidine synthase)	sp|Q9M8D3|PUR4_ARATH	sp|Q9M8D3|PUR4_ARATH Probable phosphoribosylformylglycinamidine synthase, chloroplastic/mitochondrial OS=Arabidopsis thaliana GN=At1g74260 PE=2 SV=3
TRIAE_CS42_1DL_TGACv1_062627_AA0217440			1		EMT16392.1	hypothetical protein F775_15024 [Aegilops tauschii]	*	*	*	*	*	*	sp|F4JVB8|RADL1_ARATH	sp|F4JVB8|RADL1_ARATH Protein RADIALIS-like 1 OS=Arabidopsis thaliana GN=RL1 PE=2 SV=1
TRIAE_CS42_1DL_TGACv1_062652_AA0217810	1				XP_003568365.1	PREDICTED: fructose-1,6-bisphosphatase, cytosolic-like [Brachypodium distachyon]	GO:0005975(carbohydrate metabolic process)	*	GO:0042132(fructose 1,6-bisphosphate 1-phosphatase activity);GO:0042578(phosphoric ester hydrolase activity);GO:0016787(hydrolase activity)	K03841|FBP, fbp|http://www.genome.jp/dbget-bin/www_bget?ko:K03841	ko00051(Fructose and mannose metabolism);ko00010(Glycolysis / Gluconeogenesis);ko00030(Pentose phosphate pathway);ko00710(Carbon fixation in photosynthetic organisms);ko01200(Carbon metabolism)	KOG1458(G)(Fructose-1,6-bisphosphatase);KOG1458(G)(Fructose-1,6-bisphosphatase);KOG1458(G)(Fructose-1,6-bisphosphatase);KOG1458(G)(Fructose-1,6-bisphosphatase)	sp|Q9SDL8|F16P2_ORYCO;sp|Q42649|F16P2_BETVU	sp|Q9SDL8|F16P2_ORYCO Fructose-1,6-bisphosphatase, cytosolic OS=Oryza coarctata PE=2 SV=1;sp|Q42649|F16P2_BETVU Fructose-1,6-bisphosphatase, cytosolic OS=Beta vulgaris PE=2 SV=2
TRIAE_CS42_1DL_TGACv1_062665_AA0217980	1				EMT30485.1	Non-specific lipid-transfer protein 2G [Aegilops tauschii]	GO:0006508(proteolysis)	*	GO:0008233(peptidase activity)	*	*	*	sp|Q10ST8|NLTPX_ORYSJ;sp|P82900|NLT2G_WHEAT	sp|Q10ST8|NLTPX_ORYSJ Non-specific lipid-transfer protein 2 OS=Oryza sativa subsp. japonica GN=LTP-2 PE=1 SV=1;sp|P82900|NLT2G_WHEAT Non-specific lipid-transfer protein 2G OS=Triticum aestivum PE=1 SV=2
TRIAE_CS42_1DL_TGACv1_062706_AA0218470		1			BAJ98156.1	predicted protein [Hordeum vulgare subsp. vulgare]	*	*	*	*	*	*	*	*
TRIAE_CS42_1DL_TGACv1_062733_AA0218910	1				EMS60454.1	putative ribulose-1,5 bisphosphate carboxylase/oxygenase large subunit N-methyltransferase, chloroplastic [Triticum urartu]	GO:0042793(transcription from plastid promoter);GO:0009658(chloroplast organization);GO:0018026(peptidyl-lysine monomethylation);GO:0010027(thylakoid membrane organization)	GO:0009295(nucleoid);GO:0009508(plastid chromosome);GO:0009507(chloroplast);GO:0009534(chloroplast thylakoid);GO:0000427(plastid-encoded plastid RNA polymerase complex)	GO:0016279(protein-lysine N-methyltransferase activity)	*	*	*	sp|Q84JF5|PTA14_ARATH	sp|Q84JF5|PTA14_ARATH Protein PLASTID TRANSCRIPTIONALLY ACTIVE 14 OS=Arabidopsis thaliana GN=PTAC14 PE=1 SV=1
TRIAE_CS42_1DL_TGACv1_062737_AA0219010	1	1			EMT11235.1	Eukaryotic translation initiation factor 3 subunit D [Aegilops tauschii]	*	GO:0016020(membrane);GO:0016021(integral component of membrane)	*	*	*	*	sp|Q94AL8|CRIM1_ARATH	sp|Q94AL8|CRIM1_ARATH Cold-regulated 413 inner membrane protein 1, chloroplastic OS=Arabidopsis thaliana GN=COR413IM1 PE=1 SV=1
TRIAE_CS42_1DL_TGACv1_062737_AA0219020		1			EMT11234.1	hypothetical protein F775_26159 [Aegilops tauschii]	*	GO:0016021(integral component of membrane);GO:0016020(membrane)	*	*	*	*	*	*
TRIAE_CS42_1DL_TGACv1_062737_AA0219040	1				EMS59394.1	hypothetical protein TRIUR3_07023 [Triticum urartu]	*	*	*	*	*	*	*	*
TRIAE_CS42_1DL_TGACv1_062751_AA0219310	1				EMS66940.1	S-type anion channel SLAH2 [Triticum urartu]	GO:0055085(transmembrane transport)	GO:0016020(membrane);GO:0016021(integral component of membrane)	*	*	*	*	sp|Q9ASQ7|SLAH2_ARATH	sp|Q9ASQ7|SLAH2_ARATH S-type anion channel SLAH2 OS=Arabidopsis thaliana GN=SLAH2 PE=2 SV=1
TRIAE_CS42_1DL_TGACv1_062756_AA0219430	1				EMT24482.1	hypothetical protein F775_10138 [Aegilops tauschii]	GO:0009407(toxin catabolic process);GO:0006749(glutathione metabolic process)	GO:0005737(cytoplasm)	GO:0004364(glutathione transferase activity)	K00799|GST, gst|http://www.genome.jp/dbget-bin/www_bget?ko:K00799	ko00480(Glutathione metabolism)	*	sp|Q06398|GSTU6_ORYSJ	sp|Q06398|GSTU6_ORYSJ Probable glutathione S-transferase GSTU6 OS=Oryza sativa subsp. japonica GN=GSTU6 PE=2 SV=2
TRIAE_CS42_1DL_TGACv1_062764_AA0219550	1		1		XP_003571871.1	PREDICTED: long-chain-alcohol oxidase FAO2-like [Brachypodium distachyon]	GO:0055114(oxidation-reduction process)	GO:0016020(membrane);GO:0016021(integral component of membrane);GO:0009536(plastid)	GO:0050660(flavin adenine dinucleotide binding);GO:0016614(oxidoreductase activity, acting on CH-OH group of donors);GO:0016491(oxidoreductase activity);GO:0046577(long-chain-alcohol oxidase activity)	K17756|FAO3|http://www.genome.jp/dbget-bin/www_bget?ko:K17756	*	*	sp|B5WWZ8|FAO1_LOTJA	sp|B5WWZ8|FAO1_LOTJA Long-chain-alcohol oxidase FAO1 OS=Lotus japonicus GN=FAO1 PE=1 SV=1
TRIAE_CS42_1DL_TGACv1_062800_AA0220140		1			ALD18913.1	LEA3 [Triticum turgidum subsp. durum]	*	*	*	*	*	*	sp|Q03968|LEA3_WHEAT;sp|P14928|LEA1_HORVU	sp|Q03968|LEA3_WHEAT Late embryogenesis abundant protein, group 3 OS=Triticum aestivum PE=2 SV=1;sp|P14928|LEA1_HORVU ABA-inducible protein PHV A1 OS=Hordeum vulgare GN=HVA1 PE=2 SV=1
TRIAE_CS42_1DL_TGACv1_062822_AA0220490	1				EMT09311.1	Aldehyde dehydrogenase family 2 member C4 [Aegilops tauschii]	GO:0008152(metabolic process);GO:0055114(oxidation-reduction process)	*	GO:0004029(aldehyde dehydrogenase (NAD) activity);GO:0016620(oxidoreductase activity, acting on the aldehyde or oxo group of donors, NAD or NADP as acceptor);GO:0016491(oxidoreductase activity)	K12355|REF1|http://www.genome.jp/dbget-bin/www_bget?ko:K12355	ko00940(Phenylpropanoid biosynthesis)	KOG2450(C)(Aldehyde dehydrogenase);KOG2450(C)(Aldehyde dehydrogenase);KOG2450(C)(Aldehyde dehydrogenase)	sp|Q56YU0|AL2C4_ARATH	sp|Q56YU0|AL2C4_ARATH Aldehyde dehydrogenase family 2 member C4 OS=Arabidopsis thaliana GN=ALDH2C4 PE=1 SV=2
TRIAE_CS42_1DL_TGACv1_062823_AA0220500		1			AHZ35571.1	LEA protein [Triticum aestivum]	*	*	*	*	*	*	sp|P14928|LEA1_HORVU	sp|P14928|LEA1_HORVU ABA-inducible protein PHV A1 OS=Hordeum vulgare GN=HVA1 PE=2 SV=1
TRIAE_CS42_1DL_TGACv1_062854_AA0220960	1				EMT09580.1	hypothetical protein F775_09423 [Aegilops tauschii]	*	*	*	*	*	*	*	*
TRIAE_CS42_1DL_TGACv1_062854_AA0220990		1			EMT09581.1	hypothetical protein F775_20146 [Aegilops tauschii]	*	*	*	*	*	*	sp|Q9FNK5|FB285_ARATH;sp|O49508|FB237_ARATH	sp|Q9FNK5|FB285_ARATH F-box protein At5g46170 OS=Arabidopsis thaliana GN=At5g46170 PE=2 SV=1;sp|O49508|FB237_ARATH F-box protein At4g18380 OS=Arabidopsis thaliana GN=At4g18380 PE=2 SV=1
TRIAE_CS42_1DL_TGACv1_062887_AA0221370	1	1			BAK02392.1	predicted protein [Hordeum vulgare subsp. vulgare]	*	GO:0016021(integral component of membrane);GO:0016020(membrane)	*	*	*	*	*	*
TRIAE_CS42_1DL_TGACv1_062915_AA0221620	1				XP_003566126.1	PREDICTED: cytochrome P450 714D1-like [Brachypodium distachyon]	GO:0055114(oxidation-reduction process);GO:0045487(gibberellin catabolic process)	GO:0016021(integral component of membrane);GO:0016020(membrane);GO:0005789(endoplasmic reticulum membrane);GO:0005783(endoplasmic reticulum);GO:0005739(mitochondrion)	GO:0004497(monooxygenase activity);GO:0005506(iron ion binding);GO:0016705(oxidoreductase activity, acting on paired donors, with incorporation or reduction of molecular oxygen);GO:0016491(oxidoreductase activity);GO:0020037(heme binding);GO:0046872(metal ion binding)	*	*	*	sp|Q5KQH7|C14D1_ORYSJ	sp|Q5KQH7|C14D1_ORYSJ Cytochrome P450 714D1 OS=Oryza sativa subsp. japonica GN=CYP714D1 PE=1 SV=1
TRIAE_CS42_1DL_TGACv1_062916_AA0221650	1		1		BAJ94042.1	predicted protein [Hordeum vulgare subsp. vulgare]	GO:0009407(toxin catabolic process);GO:0006749(glutathione metabolic process)	GO:0005737(cytoplasm)	GO:0004364(glutathione transferase activity)	K00799|GST, gst|http://www.genome.jp/dbget-bin/www_bget?ko:K00799	ko00480(Glutathione metabolism)	*	sp|Q06398|GSTU6_ORYSJ	sp|Q06398|GSTU6_ORYSJ Probable glutathione S-transferase GSTU6 OS=Oryza sativa subsp. japonica GN=GSTU6 PE=2 SV=2
TRIAE_CS42_1DL_TGACv1_062947_AA0222010	1				XP_003568596.1	PREDICTED: histone H2B.1-like [Brachypodium distachyon]	GO:0006334(nucleosome assembly)	GO:0000786(nucleosome);GO:0000788(nuclear nucleosome);GO:0005694(chromosome);GO:0005634(nucleus)	GO:0003677(DNA binding);GO:0046982(protein heterodimerization activity)	K11252|H2B|http://www.genome.jp/dbget-bin/www_bget?ko:K11252	*	*	sp|P30756|H2B2_MAIZE	sp|P30756|H2B2_MAIZE Histone H2B.2 OS=Zea mays PE=2 SV=3
TRIAE_CS42_1DL_TGACv1_062954_AA0222090	1				XP_003567843.1	PREDICTED: pentatricopeptide repeat-containing protein At1g15510, chloroplastic [Brachypodium distachyon]	GO:0009451(RNA modification);GO:0040007(growth);GO:0009658(chloroplast organization)	GO:0009507(chloroplast)	GO:0008270(zinc ion binding)	*	*	*	sp|Q9M9E2|PPR45_ARATH	sp|Q9M9E2|PPR45_ARATH Pentatricopeptide repeat-containing protein At1g15510, chloroplastic OS=Arabidopsis thaliana GN=PCMP-H73 PE=1 SV=1
TRIAE_CS42_1DL_TGACv1_062999_AA0222790		1			EMS48104.1	Pyruvate kinase isozyme G, chloroplastic [Triticum urartu]	GO:0006096(glycolytic process);GO:0016310(phosphorylation)	GO:0009507(chloroplast);GO:0009570(chloroplast stroma);GO:0009536(plastid)	GO:0003824(catalytic activity);GO:0000287(magnesium ion binding);GO:0004743(pyruvate kinase activity);GO:0016301(kinase activity);GO:0016740(transferase activity);GO:0030955(potassium ion binding)	K00873|PK, pyk|http://www.genome.jp/dbget-bin/www_bget?ko:K00873	ko00010(Glycolysis / Gluconeogenesis);ko00620(Pyruvate metabolism);ko00230(Purine metabolism);ko01230(Biosynthesis of amino acids);ko01200(Carbon metabolism)	KOG2323(G)(Pyruvate kinase);KOG2323(G)(Pyruvate kinase);KOG2323(G)(Pyruvate kinase)	sp|Q40546|KPYG_TOBAC	sp|Q40546|KPYG_TOBAC Pyruvate kinase isozyme G, chloroplastic OS=Nicotiana tabacum PE=2 SV=1
TRIAE_CS42_1DL_TGACv1_063005_AA0222880		1			EMT23664.1	hypothetical protein F775_25280 [Aegilops tauschii]	GO:0046916(cellular transition metal ion homeostasis);GO:0030001(metal ion transport)	GO:0005737(cytoplasm)	GO:0046914(transition metal ion binding);GO:0046872(metal ion binding)	*	*	*	sp|O03982|HIP39_ARATH	sp|O03982|HIP39_ARATH Heavy metal-associated isoprenylated plant protein 39 OS=Arabidopsis thaliana GN=HIPP39 PE=2 SV=1
TRIAE_CS42_1DL_TGACv1_063063_AA0223470	1	1			EMT21423.1	RING finger protein 141 [Aegilops tauschii]	*	*	GO:0008270(zinc ion binding);GO:0046872(metal ion binding)	*	*	*	sp|Q5ZM74|RN141_CHICK	sp|Q5ZM74|RN141_CHICK RING finger protein 141 OS=Gallus gallus GN=RNF141 PE=2 SV=1
TRIAE_CS42_1DL_TGACv1_063078_AA0223690		1			P12782.1	RecName: Full=Phosphoglycerate kinase, chloroplastic; Flags: Precursor	GO:0016310(phosphorylation);GO:0006096(glycolytic process)	*	GO:0016301(kinase activity);GO:0016740(transferase activity);GO:0005524(ATP binding);GO:0004618(phosphoglycerate kinase activity)	K00927|PGK, pgk|http://www.genome.jp/dbget-bin/www_bget?ko:K00927	ko00010(Glycolysis / Gluconeogenesis);ko00710(Carbon fixation in photosynthetic organisms);ko01230(Biosynthesis of amino acids);ko01200(Carbon metabolism)	KOG1367(G)(3-phosphoglycerate kinase);KOG1367(G)(3-phosphoglycerate kinase);KOG1367(G)(3-phosphoglycerate kinase)	sp|P12782|PGKH_WHEAT	sp|P12782|PGKH_WHEAT Phosphoglycerate kinase, chloroplastic OS=Triticum aestivum PE=2 SV=1
TRIAE_CS42_1DL_TGACv1_063094_AA0223830	1				AAL40895.1	phosphoethanolamine methyltransferase [Triticum aestivum]	GO:0008152(metabolic process);GO:0032259(methylation);GO:0006656(phosphatidylcholine biosynthetic process)	GO:0005737(cytoplasm)	GO:0008757(S-adenosylmethionine-dependent methyltransferase activity);GO:0008168(methyltransferase activity);GO:0000234(phosphoethanolamine N-methyltransferase activity);GO:0016740(transferase activity)	K05929|E2.1.1.103, NMT|http://www.genome.jp/dbget-bin/www_bget?ko:K05929	ko00564(Glycerophospholipid metabolism)	KOG1269(IR)(SAM-dependent methyltransferases);KOG1269(IR)(SAM-dependent methyltransferases);KOG1269(IR)(SAM-dependent methyltransferases);KOG1269(IR)(SAM-dependent methyltransferases);KOG1269(IR)(SAM-dependent methyltransferases);KOG1269(IR)(SAM-dependent methyltransferases);KOG1269(IR)(SAM-dependent methyltransferases);KOG1269(IR)(SAM-dependent methyltransferases);KOG1269(IR)(SAM-dependent methy…	sp|Q944H0|PEAM2_ARATH;sp|Q9M571|PEAMT_SPIOL;sp|Q9FR44|PEAM1_ARATH	sp|Q944H0|PEAM2_ARATH Phosphomethylethanolamine N-methyltransferase OS=Arabidopsis thaliana GN=NMT2 PE=2 SV=2;sp|Q9M571|PEAMT_SPIOL Phosphoethanolamine N-methyltransferase OS=Spinacia oleracea GN=PEAMT PE=1 SV=1;sp|Q9FR44|PEAM1_ARATH Phosphoethanolamine N-methyltransferase 1 OS=Arabidopsis thaliana GN=NMT1 PE=1 SV=1
TRIAE_CS42_1DL_TGACv1_063095_AA0223840		1		1	*	*	*	*	*	*	*	*	*	*
TRIAE_CS42_1DL_TGACv1_063112_AA0224040		1			EMS59085.1	26S proteasome non-ATPase regulatory subunit 5 [Triticum urartu]	GO:0043248(proteasome assembly);GO:0070682(proteasome regulatory particle assembly)	GO:0008540(proteasome regulatory particle, base subcomplex)	*	K06692|PSMD5|http://www.genome.jp/dbget-bin/www_bget?ko:K06692	*	*	sp|Q9SGN6|NSL1_ARATH	sp|Q9SGN6|NSL1_ARATH MACPF domain-containing protein NSL1 OS=Arabidopsis thaliana GN=NSL1 PE=2 SV=1
TRIAE_CS42_1DL_TGACv1_063112_AA0224050		1			BAJ92777.1	predicted protein [Hordeum vulgare subsp. vulgare]	GO:0006955(immune response);GO:0008219(cell death);GO:0010337(regulation of salicylic acid metabolic process);GO:0052542(defense response by callose deposition);GO:0009626(plant-type hypersensitive response)	*	*	*	*	*	sp|Q9SGN6|NSL1_ARATH	sp|Q9SGN6|NSL1_ARATH MACPF domain-containing protein NSL1 OS=Arabidopsis thaliana GN=NSL1 PE=2 SV=1
[truncated: 7,018 more rows]
