# Supplementary material for: Novel Insights Into Genetic Responses for Waterlogging Stress in Two Local Wheat Cultivars in Yangtze River Basin
Source: Front Genet. 2021 May 31;12:681680. doi: 10.3389/fgene.2021.681680 (PMC8201782; doi:10.3389/fgene.2021.681680)
Supplement: Supplementary Table 9 — The enrichment of KEGG pathways with DEGs of flag leaves in wheat (P < 0.05). [file Table_9.XLSX]

## Sheet: kegg
Novel insights into genetic responses for waterlogging stress in two local wheat cultivars in Yangtze River basin Mingmei Wei#, Xiu Li#, Rui Yang, Liulong Li, Zhuangzhi Wang, Xiaoyan Wang*, Aihua Sha* Agricultural College, Yangtze University, Jingzhou 434025, China
Table S9 The enrichment of KEGG pathways with DEGs of flag leaves in wheat (P<0.05)
No.	Pathway	XM55-WL VS YM158-WL DEGs with pathway annotation (187)	All genes with pathway annotation (10892)	Qvalue	Pathway ID
1	alpha-Linolenic acid metabolism	17	228	4.9368e-05	ko00592
2	Fatty acid degradation	10	154	0.0176195	ko00071
3	Ubiquinone and other terpenoid-quinone biosynthesis	9	167	0.0670841	ko00130
4	Mismatch repair	11	235	0.0670841	ko03430
5	Starch and sucrose metabolism	21	649	0.0724848	ko00500
6	Pyruvate metabolism	12	290	0.0724848	ko00620
7	Linoleic acid metabolism	5	64	0.0724848	ko00591
8	Stilbenoid, diarylheptanoid and gingerol biosynthesis	8	157	0.0762632	ko00945
9	Carbon fixation in photosynthetic organisms	11	281	0.111207	ko00710
10	Lysine degradation	7	148	0.148024	ko00310
11	Glycolysis / Gluconeogenesis	15	478	0.167271	ko00010
12	Tyrosine metabolism	8	194	0.167271	ko00350
13	Galactose metabolism	11	322	0.178456	ko00052
14	Sesquiterpenoid and triterpenoid biosynthesis	3	36	0.178456	ko00909
15	Phenylalanine metabolism	7	186	0.288306	ko00360
16	Carbon metabolism	23	919	0.288306	ko01200
17	DNA replication	9	273	0.288306	ko03030
No.	Pathway	XM55-WL VS XM55-CK DEGs with pathway annotation (1105)	All genes with pathway annotation (29481)	Pvalue	Pathway ID
1	Photosynthesis - antenna proteins	50	89	4.78494e-42	ko00196
2	Glutathione metabolism	73	488	3.83219e-18	ko00480
3	Galactose metabolism	48	322	6.53028e-12	ko00052
4	MAPK signaling pathway - plant	56	528	4.72205e-08	ko04016
5	Starch and sucrose metabolism	62	649	2.95033e-07	ko00500
6	Fatty acid degradation	24	154	1.50732e-06	ko00071
7	Arginine and proline metabolism	27	202	4.73457e-06	ko00330
8	alpha-Linolenic acid metabolism	29	228	4.73457e-06	ko00592
9	Ubiquinone and other terpenoid-quinone biosynthesis	24	167	4.73457e-06	ko00130
10	Plant hormone signal transduction	79	1031	1.8955e-05	ko04075
11	Glycerophospholipid metabolism	36	396	0.000414214	ko00564
12	Phenylalanine metabolism	21	186	0.000769637	ko00360
13	Fatty acid metabolism	30	318	0.000769637	ko01212
14	Peroxisome	28	301	0.00152992	ko04146
15	Cysteine and methionine metabolism	31	354	0.00196322	ko00270
16	Porphyrin and chlorophyll metabolism	18	162	0.00223525	ko00860
17	Pentose phosphate pathway	21	206	0.00229595	ko00030
18	Phosphatidylinositol signaling system	24	253	0.00249528	ko04070
19	Lysine biosynthesis	9	53	0.00291239	ko00300
20	Stilbenoid, diarylheptanoid and gingerol biosynthesis	17	157	0.0034961	ko00945
21	Fatty acid biosynthesis	17	158	0.0035805	ko00061
22	Carbon metabolism	60	919	0.00914268	ko01200
23	Carotenoid biosynthesis	12	102	0.00914268	ko00906
24	Valine, leucine and isoleucine degradation	14	131	0.00965139	ko00280
25	Glycolysis / Gluconeogenesis	35	478	0.0120868	ko00010
26	Glycerolipid metabolism	21	243	0.0122329	ko00561
27	Biosynthesis of unsaturated fatty acids	17	183	0.0137442	ko01040
28	Ascorbate and aldarate metabolism	14	139	0.0140996	ko00053
29	Carbon fixation in photosynthetic organisms	23	281	0.0140996	ko00710
30	Monoterpenoid biosynthesis	8	60	0.018229	ko00902
31	Arachidonic acid metabolism	7	49	0.0204599	ko00590
32	Arginine biosynthesis	12	118	0.0218652	ko00220
33	beta-Alanine metabolism	13	137	0.0272947	ko00410
34	Endocytosis	38	586	0.0422697	ko04144
35	Biosynthesis of amino acids	50	817	0.0436985	ko01230
36	Glyoxylate and dicarboxylate metabolism	19	247	0.0449625	ko00630
37	Linoleic acid metabolism	7	64	0.0703176	ko00591
38	Fructose and mannose metabolism	19	264	0.0776865	ko00051
39	Cutin, suberine and wax biosynthesis	12	144	0.0776865	ko00073
