# Supplementary material for: Novel Insights Into Genetic Responses for Waterlogging Stress in Two Local Wheat Cultivars in Yangtze River Basin
Source: Front Genet. 2021 May 31;12:681680. doi: 10.3389/fgene.2021.681680 (PMC8201782; doi:10.3389/fgene.2021.681680)
Supplement: Supplementary Table 10 — The primers for qRT-PCR analyses. [file Table_10.XLSX]

## Sheet: primers
Novel insights into genetic responses for waterlogging stress in two local wheat cultivars in Yangtze River basin Mingmei Wei#, Xiu Li#, Rui Yang, Liulong Li, Zhuangzhi Wang, Xiaoyan Wang*, Aihua Sha* Agricultural College, Yangtze University, Jingzhou 434025, China
Table S10 The primers for qRT-PCR analyses
Target	GeneID	Forward primer sequence	Reverse primer sequence
OWMM60/61	TRIAE_CS42_5DS_TGACv1_456712_AA1476660	AAGTGGGCAGCGGTTCACCT	ACCCGCCGCCACAGAAAGAA
OWMM56/57	TRIAE_CS42_2AL_TGACv1_096844_AA0321690	ACGACAAAACACCCCACGCG	TATTTTCCCGGGGCGTGGCA
OWMM54/55	TRIAE_CS42_6BS_TGACv1_513322_AA1638220	AACACACACCATGCCGCCCA	TGGAAGGCGAGCGTGTGGAA
OWMM52/53	TRIAE_CS42_4BL_TGACv1_323085_AA1073780	CTGGCCTTGGCTGCGAACAA	TTTTGCCGGTGGAGGAAGCC
OWMM46/47	TRIAE_CS42_5BL_TGACv1_405003_AA1317610	AAGCAGACCTCCACCAGCCA	AGCTCCACCTCCGGCTTGTT
OWMM68/69	TRIAE_CS42_U_TGACv1_640940_AA2079890	TTCCGACCCATACACCCGCT	GCACGGAAGCGACAAGACCT
OWMM70/71	TRIAE_CS42_2BL_TGACv1_135617_AA0444770	GCATTGGCGCTGTGGTGACT	ACTGGAGAGTTGGTGCGGCA
OWMM76/77	TRIAE_CS42_4BL_TGACv1_320495_AA1041460	TCACCGCCAACAACGTTGCC	ACGCTGGACCATGTGCCCAT
OWMM82/83	TRIAE_CS42_2BS_TGACv1_147224_AA0480120	CCTTCATCTTCTGGTGCGCCCT	TCCGTCATCATCGCGCGCAA
OWMM84/85	TRIAE_CS42_7BS_TGACv1_592464_AA1938550	ACGACAGCTCCTCCTTCCTCCT	AACGTCACCTGCCGGCTGAT
OWMM90/91	TRIAE_CS42_2BL_TGACv1_131843_AA0432750	ACAACTCCGGGACAGGCTGT	TGGCACTTGAAGCACGCTCG
OWMM92/93	TRIAE_CS42_2BS_TGACv1_146993_AA0476310	ATCTCCGCTTTGCCCTGCCT	ACCCCTCGTGCTTGATCAGGA
OWMM102/103	TRIAE_CS42_6BL_TGACv1_499968_AA1596170	TTCACGGAGGGCGGCATCAA	ATCTGCCAGTTCTGCCGGGT
OWMM104/105	TRIAE_CS42_4AL_TGACv1_290986_AA0991190	TCAGACCGCTCAGCTCGACA	ACCCGCTTCACCACGTCACT
